# Supplementary material for: Release of miR-29 Target Laminin C2 Improves Skin Repair
Source: Am J Pathol. 2023 Nov 21;194(2):195–208. doi: 10.1016/j.ajpath.2023.11.002 (PMC12178330; doi:10.1016/j.ajpath.2023.11.002)
Supplement: Supplemental Table S1 [file mmc1.xlsx]

## Sheet: Sheet 1 - GO_Biological_Process
Supplemental Table S1. Functional Gene Ontology (GO) analysis of mRNAs upregulated during wound healing and with confirmed or predicted binding of miR-29a in their 3’UTRs. All GO terms are from Biological category and taken from http://geneontology.org
Term	Overlap	P-value	Adjusted P-value	Old P-value	Old Adjusted P-value	Odds Ratio	Combined Score	Genes
cellular protein modification process (GO:0006464)	407/1025	3.05e-19	1.74471e-15	0	0	1.82581	77.8422	GMFB;PGAP1;MAML1;GMFG;DCAF5;DCAF7;DCAF6;PPP4R1;PSMD7;TBK1;EVA1A;AKT2;PSMD2;AKT3;PSMD1;ATG3;PRKCI;CSNK2A1;DAPK1;PRKCB;PRKCE;DAPK3;PRKCA;PHKA2;PRKAB1;PSME4;ADPRH;PSME2;PRKD2;UBA52;MTMR2;CTBP1;RPN1;PDGFB;COPS7B;COPS7A;MTMR4;HIF1A;PRKCZ;ST3GAL4;PSMF1;ST3GAL2;LHPP;CDK17;PLK4;ICMT;DMPK;TIPARP;PMM2;FN1;ABCA7;BRAF;MEX3B;CDK13;CDK16;RET;PIGT;PRKAG1;WDR45;PRKAG3;TRIOBP;DDA1;IKBKB;FASTK;JAK2;IKBKE;DUSP4;DUS…
regulation of gene expression (GO:0010629)	147/322	6.9e-13	7.89158e-10	0	0	2.28467	63.977	RB1;RNH1;SPI1;FMR1;CRKL;RPS6KA4;YY1;PAIP2B;ZFP36;CREB3L1;ZC3H12A;CPNE1;KDR;EPC1;TRIM27;NUDT16;IGFBP5;DAPK1;FBXW7;SLC11A1;DAPK3;METTL3;TSC1;DICER1;PUS7;RUNX1;FOXP1;ERN1;CLDN5;SFRP1;ILF3;SMO;DGKQ;NCL;APLNR;ERP29;MYADM;NOTCH2;DDX6;DNMT1;NOTCH1;SMYD5;PDGFB;PSEN1;GATA2;HIF1A;GIGYF2;FXR2;LARP1;DHX36;N4BP1;WNT4;CCR1;MSR1;NDFIP2;TGFB2;PNPT1;SETDB1;TIPARP;PCIF1;CIDEA;IGF1;PARP14;NFKB1;DHFR;MOV10;OCLN;AGO4…
organelle and cytoskeleton organization (GO:0006996)	179/420	4.29e-12	4.09544e-09	0	0	2.02311	52.9522	USP6NL;PI4K2B;PITPNB;FNBP1L;GABPB1;RAB43;GOLGA2;GOLGA5;DPYSL2;LONP1;LONP2;RAB2A;VPS18;PRKCI;CXADR;SEMA6A;TICAM2;FBXW8;COG4;TPM1;GOLPH3L;POLRMT;BCS1L;ANK1;ATAD3A;HCFC1;BSCL2;RAB32;RAB30;TMEM135;ZFYVE16;RAB31;WDR81;POLG2;TBC1D20;RAB34;CHMP4C;YME1L1;TNIK;AJUBA;OBSL1;PI4K2A;BLZF1;PPID;CUL7;SAR1A;PEX11B;ARL1;CDCA8;TOR1AIP2;NRF1;CAMSAP1;PLD2;PRDX3;NCKIPSD;ARHGAP21;RHOT1;ATXN7;MICAL1;DYM;CEP78;SEC31A;ES…
regulation of intracellular signal transduction (GO:1902531)	183/437	1.53e-11	8.47368e-09	0	0	1.96217	48.8623	RPL5;TRIO;WWC1;ITSN1;EHMT1;ARHGAP39;PRDM1;FGF1;ARHGAP35;ARHGAP44;PREX1;SYDE1;STK11;RASSF2;OPHN1;CPNE1;PIP4K2A;PIP4K2B;PPP1R16B;PRKAB2;CSNK2A1;STARD8;USP2;WNT5A;HUS1;PRKAB1;RNF41;TIAM2;TIAM1;OBSCN;PRKAR1A;DDIT4;PRKD2;TNIK;TELO2;MAPKAP1;ARHGAP18;PIK3R2;STK4;ABR;ARHGAP21;NUAK1;RHOT1;PRKAR2B;TMEM127;PRKAR2A;SMYD2;PIP5K1A;PIP5K1C;SRGAP3;SRGAP2;ECT2;ATRIP;SLC15A4;SRGAP1;BANP;NEK8;STARD13;BRPF1;ARHGAP29…
cell migration (GO:0030334)	173/408	1.63e-11	8.47368e-09	0	0	2.00377	49.7746	SEMA5A;PLXND1;ADARB1;FGF1;CLDN1;MYLK;CCAR1;ACTG1;AMOT;SLK;PLAU;AKT2;DPYSL3;DAG1;KDR;ENPP2;CYP1B1;CPNE3;EPHB2;ARID2;PDGFRB;SEMA6C;PDGFRA;SEMA6A;IGFBP5;LMO4;F2R;TPM1;PRKCA;SRCIN1;RNF41;CLDN5;TIAM1;SFRP1;ADAM17;SMO;ADAM15;SPATA13;MYADM;ROR2;EPHA1;VCL;CSF1R;MACF1;CD151;NOTCH1;MAZ;PDGFB;CHRD;TWIST2;PDGFA;PIK3R3;STC1;FOXO3;CORO1C;FAM83H;SDCBP;PODXL;PDGFC;PLXNA2;PLXNA1;SRGAP3;SRGAP2;SRGAP1;PLXNA3;CCR1;N…
cell-matrix adhesion (GO:0007160)	55/100	3.86e-09	1.16155e-06	0	0	3.29696	63.8732	DDR1;ITGB1;ECM2;ITGB5;ITGB4;ITGB3;ITGB2;PTPRK;PKD1;SGCE;PPFIA1;ITGB6;RAC1;ADAMTS9;CD34;TMEM8B;ITGA4;ACTN2;ITGA3;TSC1;EMP2;NPNT;TIAM1;ADAM15;CTTN;PEAK1;VWA2;ARHGEF7;VCL;CD44;COL17A1;SRC;ADAMTS12;NID2;THSD1;FBLN5;PIP5K1A;WHAMM;VCAM1;RCC2;FN1;L1CAM;LYVE1;TIMM10B;FERMT1;MKLN1;COL3A1;DLC1;ITGA11;TAOK2;ZYX;ITGBL1;SIGLEC1;FERMT2;FERMT3
programmed cell death (GO:0043068)	122/286	1.01e-08	2.31375e-06	0	0	2.01532	37.1018	TRIO;ITSN1;UBE2Z;CCAR2;CCAR1;PREX1;RASSF2;RPS6KA2;ARL6IP5;TNFSF10;CYP1B1;MAP3K5;PHLDA3;TGM2;UNC13B;DAPK1;DAPK3;SCRIB;TIAM2;SFRP4;TIAM1;SFRP1;OBSCN;ATF6;UBA52;GPLD1;RNF122;PPID;SLC27A4;DIABLO;DCUN1D3;PSEN2;HTRA2;BCL10;PSEN1;FOXO3;STK4;APH1A;ABR;NCSTN;APH1B;BCL2L11;CALHM2;SCIN;ABL1;PMAIP1;BMF;RIPK1;FADD;ECT2;NGFR;TGFB3;TNFRSF10B;MLLT11;NET1;JMY;NF1;TOP2A;ITGB1;RARG;TNFAIP8;DDX3X;TRADD;ING4;CASP9;AK…
vasculature development (GO:1904018)	47/102	3.28e-05	0.00161832	0	0	2.30014	23.7486	SEMA5A;ITGB1;GRN;RAMP2;FLT1;PIK3CD;FGF1;GATA2;ETS1;HIF1A;AQP1;HYAL1;ZC3H12A;KDR;CYP1B1;PLCG1;CD34;PAK4;XBP1;PRKCB;PDPK1;TNFSF12;SPHK1;TIE1;WNT5A;VASH2;GAB1;PRKCA;HIPK1;F3;SIRT1;RUNX1;RHOB;HIPK2;VEGFA;STIM1;SP1;ADAM12;AGO2;FGF18;APLNR;AGGF1;PRKD2;ANGPTL4;TEK;EPHA1;RAPGEF3
response to transforming growth factor beta (GO:0071560)	60/114	7.35e-09	1.79495e-06	0	0	2.99816	56.1508	ACVRL1;ITGB1;ITGB5;ZFYVE9;ARRB2;PTPRK;F11R;NR3C1;LRRC32;CRKL;FNTA;ZMIZ1;ZMIZ2;SOX6;MAP3K7;APPL2;APPL1;WNT5A;ARHGEF18;FOS;SIRT1;TGFBR1;TGFBR2;DUSP22;CLDN5;SFRP1;UBA52;SRC;TGFBRAP1;NLK;PRKCZ;ZFP36L1;MAPK7;PARD6A;GCNT2;RPS27A;WNT2;WNT4;SMAD2;GDF10;SMAD1;SMAD4;TGFB2;WNT10A;SMAD3;TGFB3;USP9X;CGN;SMAD5;PTK2;FKBP1A;SKI;COL3A1;COL1A2;BAMBI;CILP;ZYX;FERMT2;BMPR1A;LIMS1
transforming growth factor beta receptor signaling pathway (GO:0007179)	49/89	2.57e-08	5.50558e-06	0	0	3.30191	57.7046	ACVRL1;ITGB1;ITGB5;ZFYVE9;ARRB2;PTPRK;F11R;LRRC32;FNTA;ZMIZ1;ZMIZ2;MAP3K7;APPL2;APPL1;ARHGEF18;FOS;SIRT1;TGFBR1;TGFBR2;DUSP22;CLDN5;UBA52;SRC;TGFBRAP1;NLK;PRKCZ;PARD6A;GCNT2;RPS27A;GDF10;SMAD2;SMAD1;SMAD4;TGFB2;SMAD3;TGFB3;USP9X;CGN;SMAD5;PTK2;FKBP1A;SKI;COL3A1;COL1A2;BAMBI;ZYX;FMOD;FERMT2;BMPR1A
metaphase/anaphase transition of cell cycle (GO:0044784)	6/6	0.000402801	0.00964363	0	0	87378	683040	CDC23;ANAPC7;CDC16;CDC27;TACC3;ANAPC1
supramolecular fiber organization (GO:0097435)	142/351	3.95055e-08	8.07324e-06	0	0	1.84183	31.3973	COL16A1;COL12A1;STMN2;LOXL3;LOXL4;PLOD1;LOXL1;LOXL2;SLK;MPRIP;POF1B;CYP1B1;B2M;TPM3;TMOD3;TPM2;COL23A1;TPM1;HSPG2;CD2AP;CLIP1;COL4A2;LOX;COL4A1;COL4A6;COL8A1;COL4A5;ELMO2;UBA52;COL17A1;CD151;TUBGCP2;FLII;RHOBTB3;FIGNL2;LTBP3;CORO1A;CAMSAP1;CORO1B;FBLN5;RHOBTB1;CORO1C;RHOBTB2;APH1A;ADAMTS14;NCSTN;APH1B;SPAST;MYO6;SERPINH1;RIPK1;CRTAP;TGFB2;SIAH2;MYO5A;HOOK3;KLHL24;COL1A1;CAMSAP3;CCDC88A;DLG1;COL1A…
protein modification by small protein conjugation (GO:0032446)	161/409	4.52557e-08	8.92942e-06	0	0	1.76141	29.7871	UBE2D3;CCNF;KEAP1;UBE2Z;CDC23;HERC2;TRIM28;CDC27;TRIM27;BTRC;FBXO7;TRIM21;CDK5RAP3;RNF111;TRIM23;NUP214;PIAS4;ARRDC4;ATG3;VPS18;RNF43;AREL1;NUP210;ANAPC7;FBXW8;FBXW7;ARRDC1;FBXW11;UBE2E3;NSMCE2;MUL1;FBXO10;FBXO11;TRPC4AP;RNF41;NUP93;RRAGA;KCTD13;TRIM14;NUP98;UBA52;KLHL18;POM121;CUL7;VCP;CUL5;UBA7;DCUN1D3;DCUN1D4;MYCBP2;NEDD4L;UBR3;WDR61;UBR2;BCL10;UBR1;UBE2J2;DTX4;HIF1A;NUP160;ANAPC11;VCPIP1;NUP8…
positive regulation of transcription, DNA-templated (GO:0045893)	403/1183	4.7174e-08	8.99765e-06	0	0	1.41462	23.8639	PID1;SPI1;GABPB2;MAML1;RBPJ;GABPB1;ELK1;DCAF6;ELK4;IL4I1;TBK1;CREB3L3;SOX18;ZMIZ1;ZMIZ2;ZC3H12A;CREB3L2;IER5;IER2;RNF111;CDK5RAP2;DDX17;MED1;SOX12;MED4;HCFC1;AR;RFX5;HOXB3;PRKD2;MAML3;ATF6;CLOCK;UBA52;ASF1A;CDCA4;PDGFB;XPC;BCL10;GATA2;HIF1A;PPP3R1;NUP85;MYO6;RREB1;CREBBP;AFAP1L2;JAG1;JUND;FZD5;FZD7;IL31RA;NFATC3;PBX2;NFATC2;TRIP4;NFATC1;NR2F2;INO80;NR1D1;PBX1;ELL3;FOSL2;COL1A1;MLLT11;SETX;MLLT10;…
cellular protein localization (GO:0034613)	134/329	5.89264e-08	1.08767e-05	0	0	1.86185	30.9942	USP6NL;ITSN1;ABCA12;CELSR1;AMOT;RAB43;GJA1;HERC2;DUOXA1;ARFIP2;CEP250;EIF2D;TBC1D10A;TBC1D10B;TRIM23;WLS;NSF;ARL11;TICAM2;USP4;ATG9B;ATG9A;VPS33B;WNT5A;ANK2;ARMCX3;RAB32;OXA1L;RRAGA;RAB31;ADPRH;RRAGD;UNC50;ERP29;VCL;TBC1D9B;SAR1A;STXBP1;COX18;ARL1;VPS26A;VPS26B;DNAJC27;CORO1B;FBLN5;SCFD1;SCFD2;MYO6;TBC1D13;TBC1D14;TBC1D12;SNX8;TBC1D15;SEC31A;TBC1D16;CTSA;NGFR;ACD;GRTP1;TRAPPC8;EHD1;REEP1;TBCK;OCL…
regulation of I-kappaB kinase/NF-kappaB signaling (GO:0043122)	98/224	6.30797e-08	1.12794e-05	0	0	2.10316	34.868	MAPKBP1;SLC35B2;RORA;GJA1;TBK1;TFG;ZC3H12A;CPNE1;TNFSF10;TRIM25;TRIM27;PIM2;TRIM21;MAP3K7;WLS;TICAM2;TLE1;PRKCB;F2R;WNT5A;MUL1;JMJD8;TRIM14;RBCK1;UBE2V1;ANKRD17;NLRX1;DDX1;LPAR1;BCL10;SHARPIN;TSPAN6;DHX36;MIER1;S100A13;RIPK1;FADD;ECT2;NDFIP2;TNFRSF10B;NR1D1;BST2;UBE2N;TAB3;TAB2;CCDC22;MAP3K14;CC2D1A;SLC44A2;TRADD;OTUD7B;LITAF;CX3CL1;EDA2R;IKBKB;AKAP13;TMEM101;NUP62;IKBKG;IKBKE;TMED4;TRIM62;PDPK1;…
extracellular structure organization (GO:0043062)	95/216	7.33864e-08	1.27248e-05	0	0	2.12257	34.8686	DDR1;ITGB1;COL18A1;SPARC;ECM2;COL16A1;ITGAM;ITGB5;ITGB4;ITGB3;ITGA2B;ITGB2;ICAM2;TNC;ITGAE;LAMC1;F11R;LOXL1;ADAMTSL1;ADAMTS5;ADAMTS2;MMP24;MMP27;SH3PXD2A;MMP28;DAG1;KDR;ITGB6;ADAMTS9;POSTN;ITGA4;ITGA3;MMP2;COL23A1;SPINK5;NPNT;HSPG2;MMP9;TGFBR1;ADAM19;ADAM15;COL4A2;LOX;MMP15;COL4A1;COL6A2;MMP17;PXDN;ADAM12;COL6A1;COL4A6;PECAM1;COL8A1;MMP19;COL4A5;COL6A3;CD47;ITGA5;CD44;DDR2;ITGA9;COL17A1;LAMA5;COL…
positive regulation of intracellular signal transduction (GO:1902533)	204/546	9.41641e-08	1.56866e-05	0	0	1.621	26.2249	SLC35B2;IFI35;GJA1;TBK1;TFG;AKT2;CPNE1;KDR;TNFSF10;TRIM25;TRIM27;TRIM21;CDK5RAP3;WLS;PRKCB;UNC5B;JMJD8;RRAGA;RRAGD;TRIM14;PRKD2;TRIB3;RBCK1;PDGFB;LPAR1;PDGFA;PIK3R2;BCL10;MST1R;PIK3R1;TSPAN6;PDGFC;DHX36;MIER1;S100A13;FADD;HEXIM1;NDFIP2;WDR59;INSR;FN1;IGF2;IGF1;PTK2;PUM2;BST2;STRN;RPS20;FERMT2;CC2D1A;RET;HIP1;SLC44A2;PTPRJ;LITAF;CX3CL1;EDA2R;BBC3;IKBKB;RPTOR;AKAP13;FFAR4;RAC2;IKBKG;RAC1;JAK2;IKBKE…
external encapsulating structure organization (GO:0045229)	95/217	9.59512e-08	1.56866e-05	0	0	2.10502	34.016	DDR1;ITGB1;COL18A1;SPARC;ECM2;COL16A1;ITGAM;ITGB5;ITGB4;ITGB3;ITGA2B;ITGB2;ICAM2;TNC;ITGAE;LAMC1;F11R;LOXL1;ADAMTSL1;TGM1;ADAMTS5;ADAMTS2;MMP24;MMP27;SH3PXD2A;MMP28;DAG1;KDR;ITGB6;ADAMTS9;POSTN;ITGA4;ITGA3;MMP2;COL23A1;SPINK5;NPNT;HSPG2;MMP9;ADAM19;ADAM15;COL4A2;LOX;MMP15;COL4A1;COL6A2;MMP17;PXDN;ADAM12;COL6A1;COL4A6;PECAM1;COL8A1;MMP19;COL4A5;COL6A3;CD47;ITGA5;CD44;DDR2;ITGA9;COL17A1;LAMA5;COL15…
cellular response to DNA damage stimulus (GO:0006974)	140/350	1.10263e-07	1.75257e-05	0	0	1.80643	28.9397	TRRAP;FMR1;NUDT1;SMC5;YY1;ENDOV;STK11;HERC2;TRIM28;CCND1;HMCES;ZC3H12A;MEN1;USP3;ZBTB38;METTL3;HUS1;CSNK1E;HIC1;INIP;FOXP1;MSH6;MSH3;PSME4;MAPKAPK2;ASF1A;EPHA2;RTEL1;VCP;UBA7;ZBTB1;HTRA2;XPC;PDS5B;PSEN1;ZBTB4;VCPIP1;BCL2L11;UBR5;ABL1;ATRIP;MCL1;UVRAG;CBX5;NEK4;CBX3;FANCL;INTS3;CBX1;NFATC2;FANCC;INO80;FANCF;FBXO31;ACER2;SETX;FAM111A;TDP1;NABP1;MMS19;UBA1;BCL2L2;BCL2L1;RAD9A;TOP2A;MUS81;BTG2;CDKN1A…
extracellular matrix organization (GO:0030198)	123/300	1.31664e-07	2.03617e-05	0	0	1.88127	29.8049	SPARC;COL16A1;COL12A1;ITGA2B;ICAM2;LOXL3;TNC;LOXL4;PLOD1;F11R;LOXL1;LOXL2;CAPNS2;CREB3L1;DAG1;KDR;CAPN2;CYP1B1;CAPN1;POSTN;COL23A1;SPINK5;NPNT;HSPG2;ADAM19;ADAM15;COL4A2;LOX;COL4A1;ADAM12;COL4A6;COL8A1;COL4A5;COL17A1;CD151;PDGFB;PDGFA;ADAMTS12;NID1;NID2;ADAMTS10;FBLN5;ADAMTS15;ADAMTS14;FLRT2;SERPINH1;GPM6B;CRTAP;TGFB2;VCAM1;FN1;COL1A1;COL1A2;COL5A1;P4HA2;COL5A3;COL5A2;ITGA11;NF1;TGFBI;FBN1;DDR1;I…
regulation of focal adhesion assembly (GO:0051893)	33/54	1.77359e-07	2.67065e-05	0	0	4.22867	65.735	ACVRL1;MACF1;COL16A1;ROCK1;SRC;PTEN;PTPRJ;EFNA5;ACTG1;CORO1C;SLC9A1;SLK;KDR;ABL1;RAC1;CLASP1;GPM6B;CLASP2;MAP4K4;RCC2;DAPK3;TSC1;PTK2;VEGFA;DUSP22;CAMSAP3;SFRP1;PEAK1;DLC1;TEK;VCL;FERMT2;LIMS1
regulation of apoptotic process (GO:0042981)	264/742	2.04255e-07	2.94011e-05	0	0	1.5038	23.1644	TRIO;ITSN1;CCAR2;AQP1;CCAR1;PREX1;RPS6KA3;RASSF2;AKT2;RPS6KA2;ARL6IP5;KDR;TNFSF10;CYP1B1;SKP2;UNC13B;MED1;PRKCI;DAPK1;ACTN2;DAPK3;SCRIB;TIAM2;SFRP4;TIAM1;SFRP1;YME1L1;VDAC1;ATF6;UBA52;GPLD1;RNF122;DCUN1D3;BCL10;PIK3R1;PRDX3;APH1A;ABR;NCSTN;APH1B;FADD;ZBTB7A;NGFR;CREBBP;XBP1;TSLP;SIAH2;IL31RA;CIDEA;OSGIN1;BRAF;PA2G4;IGF1;CIDEC;PTK2;MLLT11;SETX;ACER2;NET1;HNRNPK;PPT1;TOP2A;RARG;HIP1;CD3E;CX3CL1;IKB…
transcription by RNA polymerase II (GO:0006366)	129/320	2.0553e-07	2.94011e-05	0	0	1.8287	28.1577	CCNT2;CCNT1;CCNH;MAML1;RORA;RBPJ;NR3C1;LSM11;CLP1;PAPOLA;PKNOX1;MED1;PCID2;MED4;NRBP1;MED7;AR;MAF;TBL1XR1;TBPL1;MAML3;NOTCH2;DDX5;NOTCH1;CBFB;CSTF2;C5AR1;MAZ;ZBTB1;WDR61;RPAP1;RPAP2;GTF2E1;GTF2E2;DEAF1;CSTF1;SYMPK;RPRD1B;RPRD1A;ZBTB7B;RREB1;NR2C2AP;ESRRA;WWTR1;CREBBP;XBP1;CPSF7;INTS1;INTS3;CPSF3;EAF1;INTS2;NR1D1;ELL2;ELL3;NFKB1;SETX;CDK9;NR4A1;CDK7;TFCP2;SP1;PIR;NABP1;INTS7;CDK13;INTS9;RARG;SETD2…
regulation of GTPase activity (GO:0043087)	84/189	2.35983e-07	3.2934e-05	0	0	2.16073	32.9717	USP6NL;ARHGAP11A;GPSM1;ITGB1;GSK3B;PLXND1;DOCK9;DOCK8;FZD10;F11R;CX3CL1;ARHGAP44;DOCK11;HRAS;EPHB3;TBC1D10B;TGM2;F2R;ARAP1;GMIP;VAV2;SFRP1;TBC1D20;ALS2;TBC1D7;RAPGEF1;PRTN3;EPHA1;ARHGEF7;CRK;MAPRE2;ARHGEF5;RAPGEF3;RTN4R;CCL11;FICD;RGS16;RAP1GDS1;ASAP3;EFNA5;RASGRP1;FGD1;FGD3;FGD4;RAP1A;FGD6;WNT11;ERBB2;PLXNA2;PLXNA1;RSU1;CCL19;ECT2;RAB11FIP2;SRGAP2;TBC1D15;PLXNA3;MAP4K4;ARFGEF1;CCL22;CAV2;RCC2;RD…
negative regulation of intracellular signal transduction (GO:1902532)	87/198	2.68517e-07	3.58345e-05	0	0	2.11724	32.0346	MAPKBP1;GSK3A;SPI1;DGKD;DDX3X;MSTN;WWC1;PDE3B;PLEK;PTEN;OTUD7B;PTPRJ;RORA;IFI35;ARRB2;PIK3CB;LIMD1;C1QTNF3;ZC3H12A;CPNE1;DAG1;TNFAIP8L1;PHLDA3;MAP2K3;TLE1;DUSP1;MUL1;TSC2;TSC1;PPP2R5C;SIRT1;MMP9;CD2AP;DDIT4;AKT1S1;TBC1D7;APLNR;MYADM;PPIF;TRIB3;DEPDC5;ZMYND11;AJUBA;VGLL4;EPHA2;NLRX1;PHLPP1;PRKAA2;SRC;USP10;NPRL3;ITPR1;PIK3R2;UBR2;UBR1;ADIPOR1;UACA;RELA;HDAC7;TMEM127;TSPAN6;INPP5K;THEM4;RIPK1;SLIT2…
regulation of canonical Wnt signaling pathway (GO:0060828)	106/253	2.69291e-07	3.58345e-05	0	0	1.94996	29.4979	SEMA5A;CTNND1;CCAR2;STK11;PSMD7;CDH3;TMEM88;PSMD2;RUVBL2;FAM53B;PSMD1;BTRC;SOX7;WLS;CSNK1G3;TLE1;IGFBP4;DAPK3;WNT5A;SOX13;CSNK1E;TMEM170B;DKK3;SFRP4;SFRP1;DAAM2;FRMD8;TBL1XR1;PSME4;PSME2;CSNK1G2;CSNK1G1;PSMD12;VCP;PSMD13;TNKS;KLHL12;PSEN1;STK4;UBR5;DVL2;NPHP3;PSMF1;WWTR1;SMURF2;WNT3A;FZD7;SIAH2;FZD6;FUZ;NFKB1;COL1A1;CYLD;DAB2;PTK7;WNK1;BAMBI;CCDC88C;PIN1;FGFR2;INVS;LMBR1L;GSK3B;GSK3A;DDX3X;CHD8;P…
stress-activated MAPK cascade (GO:0051403)	36/62	3.05095e-07	3.96762e-05	0	0	3.72675	55.911	PTGER4;GPS1;NOD1;NOD2;CRKL;ZFP36L1;IKBKB;ZFP36;MAPK8;MAPK1;IKBKG;BTRC;RPS27A;MAP3K7;MAP3K5;MAP2K3;MAP2K4;MAP4K2;FBXW11;MINK1;SH2D3C;TNFRSF19;MAPK14;NFKB1;MAPK11;ADORA2B;TAOK2;UBE2N;TAB3;CCM2;TAB2;UBE2V1;TAB1;TRIB1;UBA52;ARHGEF6
protein transport (GO:0015031)	144/369	4.1575e-07	5.28359e-05	0	0	1.73367	25.4731	USP6NL;SYS1;RAB3D;GCC2;ABCA12;SCAMP5;RAB43;SCAMP4;HERC2;LAMP2;ARL6IP5;ARFIP2;EIF2D;GOLGA7;TBC1D10A;TBC1D10B;TRIM23;WLS;ARRDC4;NSF;ARL11;TANGO6;TICAM2;ARRDC1;PRKCB;ARRDC3;VPS33B;GOLPH3L;LMTK2;ANK3;SCAMP1;PDIA4;RAB32;PREPL;RAB31;RAB34;ADPRH;ERP29;BLZF1;ATP6V1A;MACF1;UNC119B;TBC1D9B;CALCRL;SAR1A;STXBP1;SEL1L;ARL1;VPS26A;VPS26B;DNAJC27;SNX4;SCFD1;KIF3B;SCFD2;MYO6;TBC1D13;TBC1D14;TBC1D12;SNX8;ATP6V1C1…
negative regulation of macromolecule metabolic process (GO:0010605)	85/194	4.24756e-07	5.28359e-05	0	0	2.10603	30.8991	RB1;ACVRL1;ANKRD13B;SPI1;CELF1;SNX12;CD3E;CRKL;ROBO1;MECP2;YY1;CREB3L1;ZC3H12A;CPNE1;KDR;FLOT2;CD34;HRAS;ANKRD13A;HAVCR2;SLC2A10;FBXW7;DICER1;PARP9;SIRT1;RUNX1;FOXP1;CLDN5;SLC7A5;SFRP1;SMO;PTRH2;DGKQ;APLNR;ERP29;MYADM;RIN3;RBMS3;NOTCH2;MTMR2;DNMT1;NOTCH1;PRKAA2;SLC24A3;HDAC1;PDGFB;PSEN1;GATA2;HIF1A;DLL4;SDCBP;TCEAL1;VHL;XDH;WNT4;CCR1;MSR1;KDM4A;NDFIP2;TGFB2;SETDB1;TIPARP;ATP2B4;WWP2;IGF1;PARP14;K…
positive regulation of mRNA catabolic process (GO:0061014)	28/44	4.57568e-07	5.57065e-05	0	0	4.70646	68.7018	BTG2;ROCK1;CELF1;GIGYF2;ZFP36L1;METTL14;ZFP36;KHSRP;DHX36;ZC3H12A;POLR2G;METTL16;UPF1;YTHDF1;PNPT1;YTHDF3;METTL3;RC3H1;GTPBP1;TNRC6C;MOV10;CNOT1;AGO2;PABPC1;CPEB3;RBM24;TNRC6A;TNRC6B
activation of protein kinase activity (GO:0032147)	56/114	4.80527e-07	5.72828e-05	0	0	2.60264	37.8643	CD86;ITGB3;FGF1;STK11;MLST8;JAK2;MAP3K7;CARD10;BORA;RIPK3;PDPK1;STRADA;SLC11A1;WNT5A;MINK1;ZFP91;EMP2;TGFBR2;PRKAR1A;TNIK;TLR6;CARD14;MAPKAP1;PDGFB;ADCY4;ADCY3;STK4;ADCY7;ADCY6;ADCY5;PRRC1;PRKAR2B;PRKAR2A;ABL1;PAK6;RICTOR;ECT2;PAK3;PIBF1;PAK2;MARK2;MAP4K4;PAK4;TGFB2;ANGPT1;INSR;TNFRSF10B;IGF1;MTOR;VEGFA;CCDC88A;TPX2;TAOK3;TAOK1;TAOK2;COPS8
cellular response to growth factor stimulus (GO:0071363)	72/158	5.22601e-07	6.1027e-05	0	0	2.25914	32.6772	ACVRL1;BMPR2;FLT1;FLT4;STMN2;NR3C1;CRKL;ZFP36;DSTYK;HYAL1;KDR;CPNE3;SOX6;APPL2;APPL1;MAP2K3;MED1;SEMA6A;PDPK1;SPHK1;WNT5A;TGFBR1;TGFBR2;ERN1;DUSP22;ACAP2;SFRP1;MAPKAPK2;RAPGEF1;GAS1;PRKD2;CD44;RAMP2;NOTCH1;PDGFB;HTRA2;ADAMTS12;ACVR1B;CORO1B;EGFR;RELA;ZFP36L1;DLL4;RAP1A;MAPK7;ERBB2;INPP5K;HAS2;PLCG1;WNT2;WNT4;STAT5B;SMAD4;WNT10A;SMAD3;KIDINS220;DAB2IP;PTPN11;PTPN12;KLF4;MAPK14;ACVR2A;VEGFA;EHD1;SE…
regulation of actin filament-based process (GO:0032970)	40/73	5.6972e-07	6.51988e-05	0	0	3.26332	46.9204	LRP1;ROCK1;TESK1;RHOBTB3;ARHGAP18;PDGFA;FZD10;CELSR1;F11R;RND2;EFNA5;RND3;CORO1A;ARHGAP35;RHOBTB1;RHOBTB2;ARHGAP44;MLST8;RAC2;ABL1;RICTOR;RAC1;PAK3;GPM6B;PDGFRB;RHOG;HIP1R;BAIAP2;CORO2B;MTOR;RHOB;BST2;CCDC88A;DLC1;TAOK1;TAOK2;FSCN1;CRK;ARHGEF5;RHOQ
peptidyl-tyrosine modification (GO:0018212)	33/56	5.89907e-07	6.61852e-05	0	0	3.86043	55.3712	CSF1R;FLT1;PKDCC;SRC;FLT4;PDGFB;TTL;EGFR;EFEMP1;ERBB2;KDR;ABL1;ABL2;FYN;EPHB2;JAK2;PDGFRB;PDGFRA;INSR;DYRK1A;PTK2;TPST2;FER;ABI3;FES;KIT;ABI1;TEK;EPHA1;FGFR4;FGFR2;DDR2;FGFR1
protein lipidation (GO:0006497)	35/61	6.59993e-07	7.26246e-05	0	0	3.62255	51.5527	PGAP2;PIGO;PIGN;WDR45B;ZDHHC20;PIGQ;ZDHHC5;PIGZ;ZDHHC7;ALOX12B;ZDHHC21;CWH43;WDR45;ZDHHC1;PIGV;ZDHHC3;UGCG;PORCN;ZDHHC18;GLUL;ZDHHC12;ZDHHC13;WIPI1;ZDHHC16;ZDHHC17;ATG12;PIGC;PIGB;PYURF;PIGM;PIK3C3;PIGL;PIGG;PIGF;GPLD1
mRNA destabilization (GO:0061157)	25/38	7.52689e-07	8.1262e-05	0	0	5.17013	72.8969	ROCK1;CELF1;GIGYF2;ZFP36L1;METTL14;ZFP36;KHSRP;DHX36;POLR2D;ZC3H12A;PLEKHN1;METTL16;DIS3L2;UPF1;YTHDF1;YTHDF3;METTL3;RC3H1;RC3H2;MOV10;CNOT1;PDE12;CPEB3;TARDBP;RBM24
cellular response to insulin stimulus (GO:0032869)	61/129	8.08711e-07	8.56935e-05	0	0	2.41869	33.9289	GSK3B;SLC27A1;GSK3A;IRS1;PDE3B;IRS2;ZDHHC7;IDE;SLC2A4;TCIRG1;SOGA1;AKT2;GRB10;PDK4;ENPP1;APPL1;PRKCI;ATP6AP1;PDPK1;GAB1;SLC39A14;KAT2B;RAB31;TBC1D4;ATP6V1B2;TRIB3;SOS1;ATP6V0C;GPLD1;RHOQ;VAMP2;SLC27A4;ATP6V1A;HDAC5;INSIG1;PIK3R3;PIK3R2;FOXO4;PIK3R1;ZFP36L1;INPP5K;ATP6V0E2;ATP6V1C1;ATP6V0A1;ATP6V1C2;PCK2;XBP1;CAV2;INSR;DENND4C;IGF2;MYO5A;BAIAP2;USF1;FER;APC;CAPN10;RAB15;RAB12;LPIN1;SLC25A33
MAPK cascade (GO:0000165)	121/303	8.62726e-07	8.97548e-05	0	0	1.79853	25.1132	IRS1;WDR83;IRS2;FGF1;PPP1CB;ZFP36;PSMD7;FNTA;PSMD2;KDR;PSMD1;BTRC;GOLGA7;MAP3K7;MAP3K5;MEN1;PDGFRB;PDGFRA;ACTN2;FBXW11;PAQR3;PSME4;MAPKAPK2;PSME2;TNIK;RAF1;UBA52;PSMD12;SHC2;PSMD13;PDGFB;PDGFA;PIK3R2;PIK3R1;RASAL2;RASGRP1;RASGRP4;ZFP36L1;PSMF1;RALGDS;MARK3;SPTBN1;BRAP;ICMT;IL31RA;BRAF;IGF1;PTK2;NFKB1;SETX;DLG1;DLG3;FGF18;NF1;FGF13;FGFR4;FGFR2;LAT;BCL2L1;FGFR1;RET;YWHAE;PIK3CB;IKBKB;IKBKG;JAK2;HRA…
regulation of stress fiber assembly (GO:0051492)	40/74	9.15449e-07	9.35393e-05	0	0	3.16712	44.0352	PTGER4;ROCK1;FHOD1;TESK1;ASAP3;LPAR1;ARHGEF10L;PIK3R1;F11R;ACTG1;SLC9A1;CDC42;WNT11;PPFIA1;ABL1;INPP5K;RAC1;PAK2;WASF2;CLASP1;CLASP2;ARHGEF10;TGFB3;TPM1;ARHGEF18;TSC1;ARAP1;TGFBR1;TJP1;CCDC88A;SFRP1;SYNPO2L;DLC1;CD47;NF2;EPHA1;MET;ARHGEF5;RAPGEF3;FERMT2
non-canonical Wnt signaling pathway (GO:0035567)	59/124	9.40559e-07	9.44189e-05	0	0	2.44695	33.9559	CLTC;FZD10;ARRB2;CELSR1;CELSR2;AP2A2;PPP3CB;PSMD7;PSMD2;PSMD1;RAC1;MAP3K7;AP2M1;WNT5A;PSMA5;SFRP4;TIAM1;SFRP1;PSMA3;PSMA4;DAAM1;PSME4;PSME2;ROR2;PSMD12;PSMD13;CAMK2A;PRICKLE2;NLK;PSMA7;CDC42;PSMB7;PPP3R1;GNG2;PARD6A;WNT11;DVL2;PSMF1;WNT4;FZD5;SMURF2;RYK;FZD7;FZD6;FZD8;NFATC1;AP2B1;TNRC6C;MOV10;VANGL2;AGO4;AGO1;PSMC1;AGO2;CCDC88C;GNB1;CTNNB1;TNRC6A;TNRC6B
mitotic cell cycle phase transition (GO:0044772)	89/209	1.03491e-06	0.000102099	0	0	2.00297	27.6033	RB1;YWHAE;CDKN1A;USP37;CCNJ;CCNI;CCNH;CCNF;CEP164;FOXM1;EPS8;PPP1CB;PPP6C;PCM1;CDC23;CCND2;CCND1;CDC27;CNTRL;ENSA;RCC1;CEP250;PIM2;BTRC;SKP2;CDK5RAP2;BORA;ANAPC7;FBXW11;CEP131;HAUS6;CSNK1E;TUBG1;CKAP5;CDC25B;CCNA2;LATS1;DBF4;LATS2;CCNE2;CCNE1;AKAP9;MAPRE1;BCAT1;SFI1;AJUBA;CHMP7;ANAPC1;PAFAH1B1;DYNC1I2;CTDP1;CUL5;DCTN2;DCTN1;CAMK2A;ACVR1B;ARPP19;SPAST;HAUS8;PRKAR2B;HAUS7;CEP76;CLASP1;CEP78;CLASP2;…
peptidyl-serine modification (GO:0018209)	75/169	1.09172e-06	0.000105878	0	0	2.15301	29.5559	GSK3B;SMG1;DYRK2;MAST4;PKD1;RPS6KA4;IKBKB;RPS6KA3;RPS6KA6;TBK1;AKT2;RPS6KA2;AKT3;TLK2;IKBKE;STK32C;CSNK1G3;PRKCI;CAMK1D;CSNK2A1;PRKCB;PDPK1;PRKCE;DYRK1A;DYRK1B;LMTK2;PRKCA;CSNK1E;TGFBR1;TGFBR2;LATS1;LATS2;MAPKAPK3;DGKQ;MAPKAPK2;ULK2;PRKD2;ULK1;SGK1;CSNK1G2;CSNK1G1;CAMK2D;CAB39;ROCK1;TNKS;CAMK2A;PDGFB;PRKX;STK4;PRKCZ;MAPK8;MKNK2;STK38L;MAPK1;RICTOR;MARK3;PAK2;MARK2;SRPK2;GALNT4;DMPK;CSNK1A1;GALNT2…
positive regulation of cell motility (GO:2000147)	93/221	1.12357e-06	0.000107151	0	0	1.96256	26.8851	RET;SEMA5A;ITGB1;FLT1;TRADD;PIK3CD;FGF1;CLDN1;CCAR1;MYLK;ACTG1;PLAU;AKT2;KDR;CPNE3;EPHB2;HRAS;PDGFRB;PDGFRA;SEMA6C;SEMA6A;SPHK1;F2R;PRKCA;F3;MMP9;TGFBR1;PTP4A1;TIAM1;ADAM17;SMO;KIT;MYADM;NUMB;PECAM1;ROR2;EPHA1;MAPRE1;HBEGF;CSF1R;GRN;CCL11;CD151;NOTCH1;SEMA3C;CCDC25;SEMA3A;MAZ;SEMA3B;PDGFB;TWIST2;SEMA3G;PDGFA;PIK3R3;NEDD9;EGFR;FAM83H;DUOX1;SDCBP;WNT11;GPNMB;PODXL;SPOCK2;PDGFC;PDPN;GCNT2;HAS2;CCL19…
cell morphogenesis involved in differentiation (GO:0000904)	39/72	1.16415e-06	0.000107596	0	0	3.18114	43.4656	RB1;LAMA5;SPI1;ITGB3;NTN4;LAMC1;PIK3R1;ANTXR1;SIPA1L3;UNK;OPHN1;POF1B;ARL13B;RAB25;RAC1;SRGAP2;EPHB3;NTNG2;ITGA4;ATRNL1;LAMB2;METTL3;FN1;PARVA;PARVB;SRCIN1;GRHL2;ATRN;FER;PEAK1;TYRO3;RADIL;TEK;EPHA1;FERMT2;EPHA2;VAMP3;FERMT3;MEGF9
protein localization to membrane (GO:0072657)	84/195	1.16584e-06	0.000107596	0	0	2.04309	27.9128	CD81;RAB3D;ITGB2;ABCA12;F11R;ZDHHC3;IKBKB;ARL5B;ZFYVE27;ARL5C;TMEM88;SH3PXD2B;FLOT2;NDC1;SH3GLB1;ITGA4;ACTN2;ANK2;SCRIB;EMP2;ANK3;PDZK1;FAM126B;ATP1B1;ANK1;FAM126A;TNFRSF1A;MRAP;RAB32;RAP2A;CACNB3;RABEP1;PACS2;NPC1;RAB34;MYADM;PKP3;TNIK;SHANK3;EPHA2;RAMP2;NLGN2;ROCK1;STXBP1;TM9SF4;TM9SF3;LRP6;RAP1A;RAB40C;PDZD11;P2RY1;INPP5K;PIP5K1A;FLNA;SPTBN1;CLASP2;CAV3;NUP155;RDX;RFTN1;DENND4C;MYO5A;BRAF;SYNJ…
intracellular protein transport (GO:0006886)	131/336	1.4381e-06	0.000130616	0	0	1.7292	23.2615	IPO13;USP6NL;ABCA12;IPO4;IPO5;RAB43;IPO8;HERC2;AKT2;LAMP2;ARFIP2;FAM53B;EIF2D;FAM53A;AP1S3;VPS36;TBC1D10A;TBC1D10B;TRIM23;WLS;NUP214;NSF;ARL11;TICAM2;VPS33B;TSC2;BCS1L;NUP93;RAB32;OXA1L;RAB31;CDC37;ADPRH;ERP29;VPS25;KPNB1;POM121;TBC1D9B;SAR1A;STXBP1;COX18;ARL1;VPS26A;PTTG1IP;VPS26B;DNAJC27;SCFD1;NUP85;SCFD2;MYO6;TBC1D13;TBC1D14;TBC1D12;SNX8;TBC1D15;SEC31A;TBC1D16;CTSA;NGFR;ACD;NUP155;GRTP1;SURF4;…
cytoskeleton organization (GO:0007010)	57/120	1.52846e-06	0.000135558	0	0	2.43848	32.6544	MAST4;LIMD1;RND2;RND3;SIPA1L3;ARHGAP4;CAPZB;ZMYM3;DPYSL2;RAC2;RAC1;SH3D19;PRKCI;SEMA6A;DST;TPM1;RHOG;ARAP3;PRPF40A;ANK1;RHOB;ARHGAP10;PALLD;RHOU;TNIK;AJUBA;OBSL1;CCL11;RHOBTB3;NEDD9;FITM2;CAMSAP1;RHOBTB1;FGD1;PLD2;RHOBTB2;NCKIPSD;FGD3;FGD4;FGD6;PPP2R3C;MICAL1;PAK6;PAK4;ZRANB1;SPRYD3;MICAL3;MICAL2;LARP4;WTIP;KLHL20;FMNL3;DES;KRT16;RANBP10;BRWD1;SIPA1
endomembrane system organization (GO:0010256)	85/199	1.5399e-06	0.000135558	0	0	2.01296	26.9411	USP6NL;PI4K2B;DYSF;SYNE1;GOLGA2;RAB43;SEC61A1;GOLGA5;SERP1;TMED3;MYO18A;TMED1;DNM1L;TMED4;RAB2A;VPS18;TMED9;SUN1;TICAM2;EXOC8;FBXW8;COG4;VPS33B;GOLPH3L;ANK3;SYP;LEMD3;LEMD2;NUP93;CTDNEP1;RAB30;TBC1D20;ALS2;GORASP1;ARHGEF7;OBSL1;BLZF1;PI4K2A;CUL7;ATL3;STX17;ARL1;HTT;TOR1AIP2;SNX33;CDC42;ARHGAP21;SYNGR1;SYNGR2;ALS2CL;LMAN2;DYM;SPTBN1;CLASP1;SEC31A;CLASP2;ARFGEF1;SEC16B;ARFGEF2;DMPK;ATP8B2;CAV3;NUP1…
phosphatidylinositol metabolic process (GO:0046488)	54/112	1.60172e-06	0.000138085	0	0	2.50876	33.478	ARF3;PI4K2B;SLC27A1;MTMR10;LPGAT1;PGAP1;MTMR12;PLEK;PTEN;PIK3CD;PIK3CB;LCLAT1;PIK3CG;PIK3C2B;IMPA1;PIP4K2A;PIP4K2B;SBF1;PDGFRB;INPP4B;PIK3CA;PITPNM1;PITPNM2;PIK3C3;PI4K2A;CDS1;CSF1R;MTMR1;MTMR2;PIK3R4;MTMR9;PIK3R3;PIK3R2;PIK3R1;PLA2G5;MTMR4;INPP5D;INPP5E;INPP5K;PIP5K1A;PIP5K1C;PLCG1;CDIPT;IP6K3;PLA2G2F;PLA2G2D;PLEKHA1;SYNJ2;PTPN13;PLEKHA8;FIG4;PIKFYVE;RAB14;RAB5A
IRE1-mediated unfolded protein response (GO:0036498)	31/53	1.61686e-06	0.000138085	0	0	3.79016	50.5418	GSK3A;CUL7;DCTN1;GOSR2;ADD1;EXTL2;SERP1;EXTL1;SSR1;EXTL3;SEC31A;KLHDC3;ZBTB17;XBP1;EDEM1;GFPT1;SYVN1;WIPI1;PDIA6;ARFGAP1;PDIA5;DNAJC3;ERN1;VAPB;CTDSP2;SRPRB;HDGF;HYOU1;TPP1;KDELR3;TLN1
positive regulation of GTPase activity (GO:0043547)	90/214	1.71124e-06	0.000143996	0	0	1.95996	26.0249	USP6NL;ARHGAP11A;ITGB1;GSK3B;DOCK9;DOCK8;FZD10;F11R;SIPA1L2;SIPA1L3;CX3CL1;DOCK11;SYDE1;ARHGAP42;HRAS;TBC1D10A;TBC1D10B;TGM2;ARHGEF10;RALGAPA1;RALGAPA2;F2R;ARHGEF16;RHOG;TBC1D9;SCRIB;TSC1;ARAP1;GMIP;TIAM2;TIAM1;SFRP1;TBC1D20;ALS2;TBC1D4;ADPRH;TBC1D7;RAPGEF1;PRTN3;EPHA1;ARHGEF7;MAPRE2;ARHGEF5;RAPGEF3;EPHA2;SLC27A4;RTN4R;TBC1D9B;CCL11;RGS16;RAP1GDS1;ASAP3;RASGRP1;CORO1C;ABR;RAP1A;WNT11;ERBB2;TBC1D1…
regulation of angiogenesis (GO:0045765)	86/203	2.01324e-06	0.000164715	0	0	1.98438	26.0267	SEMA5A;ITGB1;RNH1;SPARC;FLT1;PLXND1;PDE3B;PIK3CD;FGF1;TSPAN12;ETS1;AQP1;AMOT;MECP2;BMPER;HYAL1;ZC3H12A;KDR;CYP1B1;GLUL;CD34;HTATIP2;PPP1R16B;SEMA6A;PRKCB;PDPK1;SPHK1;KRT1;SPINK5;WNT5A;GAB1;VASH2;PRKCA;EMP2;HSPG2;F3;SIRT1;RUNX1;RHOB;CLDN5;SFRP1;COL4A2;STIM1;ADAM12;APLNR;PRKD2;ANGPTL4;EPHA1;RAPGEF3;EPHA2;GRN;RAMP2;SP100;ROCK1;FOXO4;GATA2;HIF1A;GPNMB;ALOX5;ERBB2;KRIT1;PLCG1;PAK4;XBP1;TGFB2;TNFSF12;T…
positive regulation of transcription by RNA polymerase II (GO:0045944)	309/908	2.01504e-06	0.000164715	0	0	1.40473	18.4229	TCERG1;PID1;SPI1;SMARCB1;GABPB2;MAML1;RBPJ;GABPB1;ELK1;DCAF6;ELK4;RPS6KA4;IL4I1;RPS6KA3;TBK1;CREB3L3;SOX18;ZMIZ1;ZMIZ2;ZC3H12A;EPC1;IER5;IER2;RNF111;DDX17;MED1;SLC11A1;SOX12;MED4;HCFC1;RUNX1;AR;RFX5;HOXB3;PRKD2;MAML3;ATF6;CLOCK;UBA52;ZFPM1;CASZ1;PAXIP1;MEPCE;PDGFB;PIK3R2;PIK3R1;GATA2;HIF1A;HELZ2;PPP3R1;MYO6;DHX36;FADD;RREB1;ZBED4;NGFR;STAT5B;WWTR1;CREBBP;XBP1;JAG1;JUND;FZD5;BCL11B;IGF2;SMARCA5;NF…
phosphatidylinositol phosphate biosynthetic process (GO:0046854)	26/42	2.53329e-06	0.000204162	0	0	4.36867	56.2947	PI4K2B;SMG1;PIK3CD;PIK3R3;PIK3R2;PIK3CB;PIK3R1;PIK3CG;PIK3C2B;SOCS2;SOCS1;PIP4K2A;PIP4K2B;IP6K1;SOCS6;SOCS7;IP6K3;SOCS5;CISH;FAM126B;FAM126A;ITPKB;ITPKC;PIK3CA;PIK3C3;PI4K2A
regulation of autophagy (GO:0010506)	95/231	2.87932e-06	0.000228826	0	0	1.8865	24.0679	GSK3B;GSK3A;PRKAG1;CISD2;KEAP1;PIK3CB;SOGA1;PRKAG3;GOLGA2;RPTOR;STK11;RB1CC1;ZC3H12A;MLST8;TLK2;PIP4K2A;PIP4K2B;TRIM27;CAPN1;PIM2;DNM1L;TRIM21;SH3GLB1;PRKAB2;EXOC8;DAPK1;FBXW7;DAPK3;TFEB;PRKAB1;SREBF2;ERN1;RRAGA;RRAGD;ATP6V1B2;TRIM14;TRIB3;ULK1;VDAC1;DEPDC5;ATF6;ATP6V0C;GAPDH;MET;ATP6V1A;USP13;PRKAA2;ROCK1;USP10;GBA;ITPR1;MTMR9;HTRA2;PIK3R2;VPS26A;VPS26B;MTMR4;FOXO3;HDAC6;MAPK8;DRAM1;ATG101;ORMDL…
regulation of microtubule depolymerization (GO:0031114)	18/25	3.90071e-06	0.000305751	0	0	6.90713	86.0238	SPEF1;MAP1S;MID1IP1;STMN2;KATNB1;CAMSAP1;CAMSAP3;TPX2;APC;ATXN7;MAP1B;TAOK1;TRPV4;MAP1A;ARHGEF2;FGF13;CLASP1;CLASP2
regulation of macroautophagy (GO:0016241)	53/112	4.03769e-06	0.000312211	0	0	2.41995	30.0554	GPSM1;SMG1;PRKAG1;PRKAG3;RPTOR;NRBP2;TBK1;SESN1;RB1CC1;KDR;MLST8;QSOX1;CAPN1;IKBKG;MAP3K7;SH3GLB1;PRKAB2;EXOC8;TSC2;TSC1;PRKAB1;SIRT1;ERN1;RRAGA;PIK3CA;RRAGD;ATP6V1B2;WAC;ULK1;ATP6V0C;GAPDH;ATP6V1A;PRKAA2;GBA;GNAI3;VPS26A;VPS26B;HDAC6;CLN3;MAPK8;LARP1;ATG101;SLC38A9;ATP6V0E2;ATP6V1C1;ATP6V0A1;ATP6V1C2;MTOR;ATP13A2;LAMTOR2;LAMTOR1;LAMTOR4;LAMTOR3
glycerophospholipid biosynthetic process (GO:0046474)	76/177	4.25341e-06	0.000324507	0	0	2.0299	25.1054	ARF3;PI4K2B;SLC27A1;DGKD;MTMR12;SLC44A1;SLC44A2;LPCAT1;PTEN;PIK3CD;PIK3CB;LCLAT1;PIK3CG;PIK3C2B;IMPA1;CPNE1;PIP4K2A;CPNE3;PIP4K2B;SBF1;PCYT2;PCYT1A;CSNK2A1;INPP4B;PLSCR1;PIK3CA;PITPNM1;DGKQ;PITPNM2;FAR1;PIK3C3;PI4K2A;CDS1;AGPAT5;MTMR1;MTMR2;ABHD4;ABHD3;ABHD8;PIK3R4;MTMR9;PIK3R3;PIK3R2;ABHD5;PIK3R1;PLA2G5;MTMR4;AGPAT3;PLD2;PGS1;PTDSS2;CLN3;PTDSS1;INPP5D;INPP5E;INPP5K;PIP5K1A;PIP5K1C;CDIPT;PLA2G2F;…
regulation of protein phosphorylation (GO:0001932)	106/266	4.47298e-06	0.000336768	0	0	1.78991	22.0471	PID1;FMR1;TESK1;FGF1;CRKL;KLHL31;CCND2;BMPER;CCND1;AKT2;ZC3H12A;KDR;EPHB2;CDK5RAP3;MEN1;PAQR3;ATG14;ADAM17;ERP29;MYADM;ADTRP;TNIK;CARD14;CSF1R;PDGFA;PIK3R3;FBLN1;EFNA5;STK4;RASGRP1;CORO1C;FXR2;SOCS1;ABL1;DVL2;INPP5K;RIPK1;ECT2;WWTR1;PRNP;CADM4;WNT3A;INSR;FN1;IGF2;PTK2;MOB1B;CCDC88A;OCLN;DAB2;FER;IBTK;CCDC88C;FGF18;PIN1;PLXNB2;FLT4;ITGB3;ITGB2;PTEN;ARRB1;SMG8;RB1CC1;NPTN;RAC1;HRAS;PPP2R5A;PPP2R5D;…
regulation of cellular response to stress (GO:0080135)	55/118	4.77074e-06	0.000354522	0	0	2.35205	28.8197	YWHAE;GSK3B;SMG1;CCAR2;CASP9;RPTOR;ING2;AIFM2;NUP62;MLST8;ABCD1;NUP214;NDC1;SEC13;NUP210;HSBP1;SIRT1;NUP93;NUP50;MAPKAPK2;AKT1S1;NUP98;FKBP4;AJUBA;CAMK2B;POM121;CAMK2D;CAMK2A;NUP160;CLN3;DNAJB1;NUAK1;HSPH1;DNAJB6;NUP85;ALOX5;ABL1;MAPK1;SLC38A2;CAMK2G;MCL1;HSPA8;CREBBP;PNPT1;NEK4;NUP155;AMFR;RPA1;NUP153;CORO2B;MTOR;HSPA1B;MBTPS2;HSPA1A;NUP37
protein modification by small protein removal (GO:0070646)	109/276	5.36584e-06	0.000393632	0	0	1.76355	21.4015	OTUD4;OTUD5;TRRAP;KEAP1;TOMM20;YY1;PSMD7;PSMD2;ZC3H12A;PSMD1;SKP2;MAP3K7;USP4;USP3;USP2;YOD1;HCFC1;AR;RNF128;PSME4;PSME2;UBA52;STAM2;INO80C;INO80B;INO80E;PSMD12;VCP;INO80D;PSMD13;COPS7B;COPS7A;FOXO4;HIF1A;ATXN3;VCPIP1;RHOT1;ATXN7;RIPK1;PSMF1;SMAD2;SMAD1;ZRANB1;SMAD4;SMAD3;SMURF2;SIAH2;INO80;TADA2B;CYLD;MDM4;TAB1;COPS8;USP37;USPL1;USP38;USP31;USP34;PTEN;OTUD7B;ARRB2;IFIH1;SENP6;OTUD6B;IKBKG;USP46;…
substrate adhesion-dependent cell spreading (GO:0034446)	28/48	5.52959e-06	0.000396637	0	0	3.76413	45.5663	LAMA5;ITGB3;NTN4;LAMC1;PIK3R1;ANTXR1;RAC1;SRGAP2;EPHB3;NTNG2;ITGA4;ATRNL1;LAMB2;FN1;PARVA;PARVB;SRCIN1;ATRN;FER;PEAK1;TYRO3;RADIL;TEK;EPHA1;FERMT2;FERMT3;MEGF9;VAMP3
positive regulation of endothelial cell migration (GO:0010595)	43/86	5.54544e-06	0.000396637	0	0	2.69188	32.5786	SEMA5A;SCARB1;NRP2;GRN;BMPR2;SPARC;FLT4;ITGB3;PDGFB;PIK3CD;PIK3CB;FGF1;GATA2;ETS1;HIF1A;PIK3CG;AKT3;ZC3H12A;KDR;ABL1;RAC1;PLCG1;MAP2K3;STAT5A;ANGPT1;PDPK1;WNT5A;PRKCA;MAPK14;SIRT1;FOXP1;RHOB;VEGFA;ADAM17;P2RX4;SP1;FGF18;PRKD2;TEK;MET;GPLD1;FGFR1;LGMN
positive regulation of angiogenesis (GO:0045766)	54/116	6.07159e-06	0.000428909	0	0	2.34626	28.183	SEMA5A;ITGB1;FLT1;PIK3CD;FGF1;ETS1;AQP1;BMPER;HYAL1;ZC3H12A;KDR;CYP1B1;CD34;PRKCB;PDPK1;SPHK1;WNT5A;VASH2;GAB1;PRKCA;JMJD8;F3;SIRT1;RUNX1;RHOB;STIM1;ADAM12;APLNR;PRKD2;ANGPTL4;ITGA5;EPHA1;RAPGEF3;GRN;RAMP2;GATA2;HIF1A;DLL1;PLCG1;PAK4;SMAD1;XBP1;TNFSF12;TIE1;HIPK1;KLF4;HIPK2;VEGFA;TJP1;SP1;AGO2;FGF18;AGGF1;TEK
positive regulation of protein binding (GO:0032092)	32/58	6.2252e-06	0.000434397	0	0	3.31021	39.6792	GSK3B;RALB;LRP1;NVL;RPL11;DERL1;NMD3;IDE;PSEN1;STK4;PKD1;SPPL3;ADD1;PPP2CA;PPP2CB;ABL1;B2M;TRIM21;MARK3;MEN1;DTX3L;WNT3A;AMFR;HIP1R;MMP9;HIPK2;FKBP1A;CLDN5;TIAM1;BAMBI;PIN1;TRIB3
transmembrane receptor protein serine/threonine kinase signaling pathway (GO:0007178)	60/133	6.6358e-06	0.00045747	0	0	2.21491	26.4085	ACVRL1;ITGB1;BMPR2;ITGB5;ZFYVE9;TGFB1I1;ARRB2;PTPRK;F11R;LRRC32;FNTA;ZMIZ1;ZMIZ2;MAP3K7;RNF111;APPL2;APPL1;ARHGEF18;FOS;RGMB;SIRT1;TGFBR1;RGMA;TGFBR2;DUSP22;CLDN5;ZFYVE16;UBA52;DDX5;SRC;TGFBRAP1;NLK;ACVR1B;PRKCZ;FAM83G;PARD6A;GCNT2;RPS27A;SMAD2;GDF10;SMAD1;SMAD4;TGFB2;SMAD3;SMURF2;TGFB3;USP9X;CGN;SMAD5;PTK2;ACVR2A;FKBP1A;SKI;COL3A1;COL1A2;BAMBI;ZYX;MEGF8;FERMT2;BMPR1A
negative regulation of cellular macromolecule biosynthetic process (GO:2000113)	195/547	6.79453e-06	0.000462837	0	0	1.50183	17.8708	RB1;SPI1;EHMT1;IKZF1;RBPJ;CCAR2;TRIM28;SOX18;CREB3L1;EPC1;BTRC;SOX7;RBFOX2;DAPK1;DAPK3;SOX13;DKK3;SFRP1;TRIB3;CLOCK;L3MBTL3;TSHZ3;CTBP1;PDGFB;TWIST2;ZBTB4;GIGYF2;MBTD1;LARP1;FXR2;DHX36;INPP5K;PATZ1;ZBTB7A;HEXIM1;PHC2;PHC1;EIF2AK1;NR1D1;NR2F2;PA2G4;PHC3;DHFR;CDAN1;ID3;CPEB3;RBAK;RCOR3;RCOR1;EZH2;ACVRL1;BTG2;CDKN1A;SUV39H1;BHLHE41;NKAP;PTPRK;LIMD1;GLI3;ING4;MECP2;SYNCRIP;NKRF;MLX;CD38;CIC;JARID2;PR…
membrane protein proteolysis (GO:0033619)	24/39	7.15799e-06	0.000481859	0	0	4.30017	50.9453	RET;MBTPS1;NGFR;SPPL2B;RHBDD1;SPPL2A;ERAP1;PSEN2;PSEN1;SPPL3;RELA;NFKB1;APH1A;ADAM19;BACE1;BACE2;NCSTN;ADAM17;APH1B;DAG1;MYH9;PRTN3;RBMX;MBTPS2
protein dephosphorylation (GO:0006470)	62/139	7.36136e-06	0.000489787	0	0	2.17006	25.6485	PTPRO;PTEN;PTPRJ;DUSP18;PTPRK;PPP1CB;DUSP11;DUSP12;PPP6C;STK11;PPP3CB;PPP4R1;PPP2R1B;UBASH3B;BTRC;SBF1;DUSP4;DUSP5;DUSP2;PPTC7;FBXW11;DUSP1;PPP2R5A;PPP2R5D;PPP2R5C;DUSP8;DUSP6;CTTNBP2NL;DUSP7;CTDNEP1;DUSP22;SDHAF2;CTDSP2;PPP1R15B;MTMR2;CTDP1;PPM1H;PPM1J;MTMR4;PPM1D;RPAP2;PPP2CA;PPP2CB;RPRD1B;RPRD1A;LHPP;PTPN1;EYA3;PTPN11;PPP2R3A;PTPN12;SSH2;PTPN13;PTPN14;PDP1;PTPRB;UBLCP1;PPP2R2C;PPP2R2D;PTPN9;TA…
Ras protein signal transduction (GO:0007265)	63/142	7.71431e-06	0.000504654	0	0	2.14934	25.3029	RB1;GPSM2;CDKN1A;RTKN;CELSR1;ARHGAP5;CRKL;ARHGAP4;EPS8;TRIM28;RAC2;RAC1;HRAS;PHACTR4;ARHGEF11;KSR1;PLEKHG5;RHOG;RRAS2;RHOB;CCNA2;TIAM1;RAP2A;MRAS;CDC42EP4;ARHGEF3;RAPGEF1;CDC42EP1;ARHGEF1;SOS1;KPNB1;RAPGEF3;DNMT1;SHC2;RALA;RALB;ROCK1;RASGRP1;RAP1B;GNA13;NRAS;RAP1A;G3BP1;GNA12;PDPN;RALGDS;RREB1;BRAP;NGFR;SETDB1;ARHGAP29;MYO9B;IGF1;MAPK14;USP28;MAPK11;COL1A2;SGSM3;CDK2;GNB1;NF1;KRAS;LAT
regulation of cellular response to heat (GO:1900034)	40/79	7.8743e-06	0.000504654	0	0	2.76013	32.4368	YWHAE;CAMK2B;GSK3B;CAMK2D;POM121;CAMK2A;CCAR2;NUP160;RPTOR;DNAJB1;HSPH1;DNAJB6;NUP85;NUP62;MLST8;MAPK1;CD34;IER5;CAMK2G;NDC1;NUP214;HSPA8;SEC13;CREBBP;NUP210;NUP155;HSBP1;RPA1;NUP153;SIRT1;MTOR;NUP93;NUP50;AKT1S1;MAPKAPK2;NUP98;FKBP4;HSPA1B;HSPA1A;NUP37
regulation of DNA-templated transcription, initiation (GO:2000142)	33/61	7.90325e-06	0.000504654	0	0	3.16997	37.2416	CSF1R;CDKN1A;CBFB;PTEN;PPM1D;MED15;RELA;MED17;MECP2;MED12;BCLAF1;MED13;CCND1;TRIM28;MED1;MED8;MED27;MED4;MED26;NFKB1;MED7;SETX;TNRC6C;CDK8;MOV10;MED25;AGO4;AGO1;MED20;BAX;CTNNB1;TNRC6A;TNRC6B
axon guidance (GO:0007411)	84/203	7.93758e-06	0.000504654	0	0	1.90468	22.3684	RET;ROBO2;SEMA5A;NRP2;ROBO4;PLXND1;PTPRO;PIK3CD;IRS2;VLDLR;PIK3CB;ARHGAP35;GLI2;ROBO1;OPHN1;KIF5B;DAG1;RAC2;GRB10;NPTN;RAC1;EPHB2;SPTAN1;EPHB4;EPHB3;SEMA6C;SEMA6A;UNC5B;WNT5A;GAB1;RHOG;PRKCA;GAB2;GFRA3;TMEFF1;DOK4;SMO;PIK3CA;PALLD;FEZ1;EPHA1;SOS1;SHANK3;EPHA2;NOTCH2;LAMA5;NOTCH1;LAMA2;SEMA3C;SRC;SEMA3A;LAMA3;SEMA3B;NTN4;SEMA3G;PIK3R1;EFNA5;IGSF9;EFNB2;EFNB1;MAPK7;GPC1;PLXNA2;PLXNA1;MAPK1;FYN;PLCG…
proteolysis involved in cellular protein catabolic process (GO:0051603)	38/74	8.61836e-06	0.000541915	0	0	2.84017	33.1209	VCP;VPS4B;CTSZ;OTUD7B;IDE;PRPF19;ADAMTS12;HDAC6;BAG6;ATXN3;CTSL;CTSK;DDI2;CAPN2;LONP1;PMAIP1;CTSF;RPS27A;SOCS6;CTSC;CTSB;RSPRY1;ZYG11B;ATE1;ZRANB1;ZER1;USP9X;RHBDD1;NR1D1;CLPX;CHFR;RNF41;DDB1;CHMP4C;YME1L1;UBA52;CUL4B;LGMN
regulation of anatomical structure morphogenesis (GO:0022603)	56/123	9.48556e-06	0.000589961	0	0	2.25164	26.0419	GSK3B;PHLDB1;PID1;RNH1;SPARC;PLXND1;FLT4;TSPAN12;ETS1;ARHGAP35;ARHGAP44;LFNG;BMPER;CAPZB;ZMYM3;DAG1;EPHB3;LZTS3;HTATIP2;SH3D19;KRT1;VASH2;RC3H1;EMP2;SRCIN1;TANC2;SFRP1;RAP2A;INF2;TNIK;SHANK3;EPHA2;SP100;NEDD4L;FITM2;EFNA5;DLL1;CAMSAP1;GPNMB;ERBB2;PAK3;PDLIM5;PAK2;MARK2;CLASP1;BCL9L;CLASP2;ZRANB1;LARP4;WTIP;MYO19;ABI3;NF1;CTNNB1;FERMT2;FGFR2
regulation of transcription initiation from RNA polymerase II promoter (GO:0060260)	34/64	9.78934e-06	0.000602308	0	0	3.04844	35.1614	CSF1R;CDKN1A;PAXIP1;CBFB;PTEN;PPM1D;MED15;RELA;MED17;MECP2;MED12;MED13;CCND1;TRIM28;DHX36;ATF7IP;MED1;MED8;MED27;MED4;MED26;NFKB1;MED7;TNRC6C;CDK8;MOV10;MED25;AGO4;AGO1;MED20;BAX;CTNNB1;TNRC6A;TNRC6B
positive regulation of epithelial to mesenchymal transition (GO:0010718)	25/42	1.071e-05	0.00065194	0	0	3.95255	45.2343	NOTCH1;TGFB1I1;LOXL2;SDCBP;PDPN;GCNT2;BCL9L;SMAD2;WWTR1;SMAD4;TGFB2;JAG1;SMAD3;TGFB3;MTOR;TGFBR1;TGFBR2;COL1A1;TIAM1;DAB2;BAMBI;SNAI1;CTNNB1;FERMT2;EZH2
actin filament organization (GO:0007015)	66/152	1.13543e-05	0.000683887	0	0	2.06856	23.5525	HIP1;FHOD1;LMOD1;RND2;RND3;TRIOBP;EPS8;MPRIP;POF1B;DPYSL3;RAC2;RAC1;GAS2L3;TPM3;TMOD3;TPM2;TPM1;RHOG;SHROOM3;EMP2;SHROOM4;CD2AP;RHOB;ELMO2;ARHGEF2;LCP1;FLII;RHOBTB3;NEDD9;CORO1A;CORO1B;RHOBTB1;CORO1C;RHOBTB2;TTN;CDC42;SCIN;MYO6;XIRP1;FLNA;WHAMM;GAS2L1;SVIL;GSN;NEBL;HIP1R;DSTN;MYO5A;ARPC4;NEB;BAIAP2;MYO19;MYO1D;MYO1E;DLG1;MYO1C;MYO5B;TRPV4;ABI1;CORO6;FAT1;SPIRE1;CORO7;MCU;MYO1F;MYO1G
post-transcriptional gene silencing by RNA (GO:0035194)	15/20	1.15853e-05	0.000686391	0	0	8.05496	91.5509	CELF1;HELZ;LIMD1;WTIP;TNRC6C;MOV10;CNOT6;AGO4;CNOT1;AGO1;AGO2;NRDE2;AJUBA;TNRC6A;TNRC6B
skin development (GO:0043588)	40/80	1.16358e-05	0.000686391	0	0	2.69094	30.5729	RYR1;ERRFI1;CLIC4;ASAH1;ABCB6;ITGB4;PDGFA;ALOX12B;ABCA12;CLDN1;PKD1;DLL1;TGM1;SCEL;UGCG;PIP5K1A;CERS3;DSP;MED1;ST14;WNT10A;CDSN;JAG1;OPN3;ITGA3;SLC2A10;WNT5A;DHCR24;KRT10;COL1A1;FA2H;COL3A1;COL1A2;COL5A1;KRT16;COL5A3;TMEM79;COL5A2;MET;EPHA2
positive regulation of phosphorylation (GO:0042327)	100/253	1.23171e-05	0.00071917	0	0	1.76472	19.9493	FMR1;TESK1;ZBTB20;FGF1;CRKL;CCND2;CCND1;AKT2;KDR;EPHB2;EPHB4;EPHB3;PDGFRB;PDGFRA;LMO4;LMTK2;ATG14;AR;ADAM17;TYRO3;ERP29;ADTRP;ROR2;TNIK;EPHA1;CARD14;EPHA2;PFKFB2;CSF1R;PFKFB3;PIK3R3;BCL10;MST1R;PSEN1;EFNA5;STK4;HIF1A;RASGRP1;SDCBP;FXR2;ABL1;DVL2;RIPK1;WNT3A;FZD7;INSR;GLMN;IGF2;IGF1;BTBD10;PTK2;DAB2;FGF18;PIN1;FGFR4;FGFR2;FGFR1;DDR1;RET;FLT1;FLT4;ITGB3;ARRB1;DSTYK;RB1CC1;NPTN;RAC1;HRAS;ARNT;SIRT1;…
Golgi organization (GO:0007030)	58/130	1.41564e-05	0.000818214	0	0	2.17016	24.2306	USP6NL;PI4K2B;GCC2;SYNE1;GOLGA2;RAB43;GOLGA5;MYO18A;TMED3;TMED1;TMED4;RAB2A;PRMT5;TMED9;TICAM2;FBXW8;COG4;GOLPH3L;RAB30;TBC1D20;GORASP1;ARHGEF7;SEC22B;OBSL1;BLZF1;PI4K2A;CUL7;ATL3;STX17;STX16;GOSR2;ARL1;HTT;CDC42;ARHGAP21;VCPIP1;LMAN2;VTI1A;DYM;CLASP1;CLASP2;ARFGEF1;SEC16B;ATP8B2;ATP8B1;CSNK1A1;SURF4;GBF1;HUWE1;TRAPPC8;FHDC1;TJAP1;VMP1;SEC23IP;NPLOC4;STK25;PLEKHM2;TRIP11
sphingolipid metabolic process (GO:0006665)	53/116	1.43537e-05	0.000821319	0	0	2.26568	25.2657	GAL3ST1;CERK;HEXB;HEXA;ABCA12;SMPD3;SMPD2;SPTLC2;ENPP2;CERS3;ARSA;CERS4;ELOVL4;ELOVL5;SPHK1;SPNS2;ELOVL6;ELOVL7;SUMF2;PLA2G15;PRKD2;CSNK1G2;NSMAF;ASAH1;SAMD8;PDXDC1;SGMS1;GBA;ALOX12B;SGMS2;CLN8;PPP2CA;ALDH3B2;NEU3;UGCG;SGPL1;ALDH3B1;PSAP;ORMDL3;KDSR;CTSA;ABCA2;SGPP1;ACER2;GALC;FA2H;VAPB;ACER3;PPT1;ESYT3;DEGS1;ESYT2;ESYT1
regulation of cell-matrix adhesion (GO:0001952)	34/65	1.51865e-05	0.000860366	0	0	2.9499	32.7295	GSK3B;MACF1;ROCK1;PIK3CB;CD3E;EFNA5;CX3CL1;ACTG1;CORO1C;SLC9A1;SLK;PLAU;CLASP1;GPM6B;MAP4K4;JAG1;DAPK3;MINK1;CASK;EMP2;TSC1;PTK2;ACER2;CAMSAP3;SFRP1;CDK6;ADAM15;PEAK1;RASA1;NF1;NF2;EPHA1;UTRN;VCL
protein localization to plasma membrane (GO:0072659)	60/136	1.5494e-05	0.000869181	0	0	2.12704	23.5571	CD81;RAB3D;ABCA12;F11R;ZDHHC3;IKBKB;ZFYVE27;TMEM88;FLOT2;ACTN2;ANK2;EMP2;ANK3;PDZK1;ATP1B1;FAM126B;ANK1;FAM126A;TNFRSF1A;MRAP;CACNB3;RAP2A;PACS2;RAB34;GORASP1;MYADM;PKP3;TNIK;EPHA2;RAMP2;ROCK1;STXBP1;LRP6;RAP1A;RAB40C;P2RY1;INPP5K;PIP5K1A;FLNA;SPTBN1;CLASP2;CAV3;DENND4C;RDX;MYO5A;EHD1;CCDC88A;EHD2;TSPAN15;DLG1;EHD3;TSPAN14;RAB15;RAB12;SLMAP;TSPAN17;FGF13;ASB3;RAMP1;CRB3
collagen fibril organization (GO:0030199)	43/89	1.67071e-05	0.000928136	0	0	2.5158	27.673	COL17A1;COL18A1;COL15A1;COL16A1;CD151;ITGB4;COL12A1;LAMA3;LOXL3;LOXL4;PLOD1;LOXL1;LOXL2;ADAMTS2;ADAMTS14;SERPINH1;CYP1B1;COLGALT1;CRTAP;TGFB2;DST;COL23A1;TGFBR1;COL1A1;COL3A1;COL1A2;COL4A2;LOX;COL5A1;COL4A1;P4HA2;COL6A2;COL5A3;COL7A1;COL6A1;PXDN;COL5A2;COL4A6;NF1;COL4A5;COL6A3;COL8A1;DDR2
Wnt signaling pathway (GO:0016055)	44/92	1.84924e-05	0.00101744	0	0	2.46716	26.8875	GSK3B;RARG;DDX3X;USP34;PTEN;LRP5;KLHL12;VPS26A;FZD10;CELSR2;LRP6;PORCN;WNT11;DVL2;BTRC;RPS27A;WNT2;WNT3;WLS;BCL9L;WNT4;CSNK1G3;WNT10A;ZRANB1;FZD5;CSNK1A1;RYK;WNT3A;FZD7;WNT5A;FZD6;FZD8;CSNK1E;WNT9A;SFRP4;SFRP1;APC;CCDC88C;CTNNB1;STRN;UBA52;CSNK1G2;FERMT2;CSNK1G1
response to insulin (GO:0032868)	41/84	1.91474e-05	0.00104344	0	0	2.56572	27.8724	HDAC5;GSK3A;SLC27A1;IRS1;INSIG1;PDE3B;IRS2;PIK3R2;SLC2A4;PIK3R1;KHK;ZFP36L1;AKT2;ENPP1;INPP5K;ZBTB7B;PCK2;PRKCI;XBP1;PDPK1;SORT1;INSR;DENND4C;MYO5A;TSC1;SIRT1;SLC39A14;USF1;KAT2B;FER;RAB31;TBC1D4;CAPN10;RAB15;RAB12;TRIB3;LPIN1;SLC25A33;GPLD1;RHOQ;VAMP2
protein targeting to membrane (GO:0006612)	42/87	2.13678e-05	0.00115346	0	0	2.51161	27.0089	SRP19;ABCD2;TRAM1;ABCD3;ZDHHC20;PEX11B;ZDHHC24;ZDHHC7;ZDHHC21;ZDHHC1;ZDHHC3;PEX26;SEC61A1;SDCBP;ZDHHC18;MICALL1;SSR1;SEC62;ABCD1;GOLGA7;SEC63;ATAD1;PEX16;ATG3;PRKCI;ACBD5;ICMT;PEX19;SSR2;VPS37C;ZDHHC12;PEX2;VPS37A;VPS37B;PEX14;YIF1B;PIKFYVE;SLC25A17;MYO1C;PEX5;PXMP2;TAOK2
JNK cascade (GO:0007254)	24/41	2.3789e-05	0.00127216	0	0	3.79374	40.3893	PTGER4;MAP2K4;MAP4K2;GPS1;MINK1;SH2D3C;TNFRSF19;NOD1;NOD2;CRKL;MAPK8;ADORA2B;UBE2N;TAB3;TAB2;IKBKG;TAB1;UBE2V1;RPS27A;TRIB1;MAP3K7;UBA52;MAP3K5;ARHGEF6
cell-substrate junction assembly (GO:0007044)	21/34	2.48067e-05	0.0013143	0	0	4.33971	46.02	COL17A1;CD151;DST;ITGB4;SRC;ACTN2;RCC2;LAMA3;FN1;LAMC1;PTPRK;KRT5;THSD1;CTTN;PEAK1;DLC1;TAOK2;PIP5K1A;WHAMM;ARHGEF7;FERMT2
positive regulation of organelle assembly (GO:1902117)	26/46	2.58137e-05	0.00134385	0	0	3.49398	36.9125	GPSM2;RALB;NUMA1;CEP120;HTT;ASAP1;ARHGAP35;SDCBP;G3BP1;NUP62;PIP4K2A;PIP4K2B;TAPT1;PLK4;SH3GLB1;DYNC1H1;CNOT6L;FUZ;CCDC88A;CNOT6;CNOT1;CNOT2;FSCN1;RAB3GAP2;LCP1;KCTD17
mRNA processing (GO:0006397)	114/300	2.58343e-05	0.00134385	0	0	1.6554	17.4874	TCERG1;CCNH;HNRNPR;WDR83;CWC25;CWC27;CCAR1;EFTUD2;ALKBH5;SNRPD2;CLP1;RBMX2;PAPOLA;CMTR1;SCAF11;METTL3;THOC1;PRPF4B;THOC3;THOC2;THOC7;ERN1;PRPF6;HNRNPUL1;PRPF3;SRSF4;SNRNP200;SNRPC;SRSF6;SRSF7;ZCCHC8;DDX5;DHX8;RBM8A;CSTF2;CWF19L2;RNPC3;CSTF1;DHX38;SYMPK;RPRD1B;RPRD1A;RBM10;HSPA8;CPSF7;PRPF38A;ALYREF;CPSF3;NONO;CHERP;HNRNPM;CDK7;LSM7;HNRNPK;SON;HNRNPF;DDX46;CELF1;DDX42;PRPF19;ELAVL1;SYNCRIP;SART1;M…
membrane protein ectodomain proteolysis (GO:0006509)	16/23	2.74991e-05	0.00141757	0	0	6.1374	64.4511	SPPL2B;ERAP1;SPPL2A;PSEN2;PSEN1;SPPL3;ADAM19;APH1A;BACE1;BACE2;ADAM17;NCSTN;DAG1;MYH9;PRTN3;RBMX
intracellular lipid transport (GO:0032365)	15/21	3.03071e-05	0.00154837	0	0	6.71201	69.8326	ABCD2;CPT1A;PRKAB2;ABCD3;PRKAA2;MID1IP1;ACACB;CPT1B;ACACA;SGPP1;PLEKHA8;FABP3;CPT2;NPC2;ABCD1
regulation of signal transduction by p53 class mediator (GO:1901796)	66/156	3.10836e-05	0.00157398	0	0	1.97608	20.5094	RPL5;DYRK2;PPP1R13B;PHF20;PRKAG1;EHMT1;PRDM1;PRKAG3;ING5;STK11;ING2;PPP1R13L;MLST8;PIP4K2A;PIP4K2B;CDK5RAP3;RFC5;PRMT5;PRKAB2;TBP;CSNK2A1;PDPK1;RMI1;USP2;HUS1;PPP2R5C;PRKAB1;SGK1;HDAC2;PRKAA2;HDAC1;MAPKAP1;RPL11;AURKB;NUAK1;WRN;SMYD2;RICTOR;BRD7;RFFL;ATRIP;BANP;HEXIM1;BRPF1;TAF13;TAF10;RPA1;HIPK1;MAPK14;MTOR;PML;HIPK2;TPX2;BOP1;MAPK11;RAD50;TTC5;CDK2;JMY;PIN1;TAF7;MDM4;RPS20;TAF5;TAF2;RAD9A
regulation of protein localization to plasma membrane (GO:1903076)	39/80	3.13824e-05	0.00157517	0	0	2.55902	26.5352	ITGB1;PID1;LRP1;CLTC;ZDHHC5;ZDHHC7;PIK3R1;EGFR;CLN3;CNPY4;KIF5B;PPFIA1;STX3;EPHB2;LDLRAP1;AP2M1;SPTBN1;APPL1;PRKCI;ITGA3;PDPK1;PRKCE;ARHGEF16;RHOG;ATP2B4;PPP2R5A;MRAP;AR;DAB2;DLG1;ABI3;STAC2;NUMB;PTPN9;RHOQ;ARF6;EPHA2;BCL2L1;PICALM
positive regulation of signal transduction (GO:0009967)	98/252	3.22795e-05	0.00160611	0	0	1.71743	17.7601	SMARCB1;MAML1;IRS1;ZDHHC5;LOXL3;RBPJ;FGF1;TXNDC15;CDH3;ZMIZ1;GRB10;WLS;PRKCI;CSNK2A1;PRKCB;CD180;PRKCA;ERN1;SFRP1;SMO;RAB34;PRKD2;MAML3;IL6ST;MACF1;NOTCH1;PIK3R1;HIF1A;PRKCZ;ENHO;ZBTB7B;ATP6V1C2;CREBBP;XBP1;ZRANB1;TGFB2;JAG1;HOMER1;TSLP;CAV2;IGF2;IGF1;DLG5;AAK1;PDCL;FGFR2;TTC23;ITGB3;PTEN;SLC2A4;CDC73;ROBO1;ING5;DSTYK;NPTN;FGFBP3;JAK2;ARNT;EMP2;F3;SIRT1;SLC39A14;TGFBR1;KAT2B;EVC;BMP2K;LANCL2;ITGA…
axonogenesis (GO:0007409)	94/240	3.35654e-05	0.00164155	0	0	1.73726	17.8973	RET;ROBO2;SEMA5A;NRP2;ROBO4;PTPRO;PTEN;PIK3CD;IRS2;VLDLR;PIK3CB;ARHGAP35;GLI2;ROBO1;PPP3CB;OPHN1;KIF5B;DAG1;GRB10;NPTN;NRCAM;EPHB2;SPTAN1;SPG11;EPHB4;EPHB3;SEMA6C;SEMA6A;MAP1S;UNC5B;WNT5A;GAB1;LMTK2;PRKCA;ANK3;GAB2;GFRA3;ZDHHC17;DOK4;SLC9A6;PIK3CA;PALLD;FEZ1;MAP1B;MAP1A;ULK2;ULK1;EPHA1;B4GALT6;SOS1;SHANK3;LLGL1;EPHA2;NOTCH2;LAMA5;NOTCH1;LAMA2;SEMA3C;SRC;SEMA3A;LAMA3;SEMA3B;NTN4;SEMA3G;PIK3R1;EFNA…
chromatin organization (GO:0006325)	61/142	3.538e-05	0.00171563	0	0	2.02868	20.7927	RB1;KDM5A;KDM5B;SETD5;KDM5C;SETD2;SMARCB1;SPI1;KDM5D;SUV39H1;HP1BP3;SETD7;EHMT1;NUCKS1;CHD1;LOXL2;RUVBL2;SMARCAD1;HMG20A;JARID2;HMGN3;HMGN1;KDM6A;KDM6B;SMARCC1;PBRM1;ACTL6A;ATRX;BAZ1A;BAZ1B;SAFB;SIRT1;HCFC1;KAT2B;MTF2;MPND;INO80C;HDAC4;HDAC5;HDAC2;HDAC1;ZBTB1;BAZ2B;CHRAC1;HIRIP3;ZBTB7A;BPTF;SMARCE1;KDM4A;KDM4B;SETDB1;CBX3;SMARCA5;INO80;TADA2B;MCM3AP;CDAN1;SNAI1;BRWD1;EZH1;EZH2
positive regulation of epithelial cell migration (GO:0010634)	44/94	3.59973e-05	0.0017309	0	0	2.36815	24.2311	SCARB1;NRP2;GRN;BMPR2;SPARC;SRC;FLT4;ITGB3;PIK3CD;PIK3CB;FGF1;ETS1;HIF1A;PIK3CG;HDAC6;RAB25;CAPN7;HYAL1;ZC3H12A;ENPP2;KDR;ABL1;RAC1;PLCG1;RREB1;CLASP1;CLASP2;MAP4K4;TGFB2;ANGPT1;PRKCE;WNT5A;PRKCA;MMP9;MTOR;FOXP1;RHOB;VEGFA;PRKD2;TEK;DOCK1;MAPRE2;GPLD1;ARF6
primary neural tube formation (GO:0014020)	19/30	3.66611e-05	0.00174812	0	0	4.63922	47.384	TGFB2;LMO4;SEMA4C;IFT122;MTHFR;TSC2;FUZ;SCRIB;BCL10;CELSR1;GRHL2;LRP6;SKI;VANGL2;DEAF1;DLC1;DVL2;PLXNB2;PHACTR4
positive regulation of transferase activity (GO:0051347)	63/148	3.72113e-05	0.00175969	0	0	1.99679	20.3651	DDR1;RET;GSK3A;FLT1;NVL;FLT4;DSTYK;KDR;EPHB2;EPHB4;MAP3K4;EPHB3;ARRDC4;PDGFRB;RFC5;PDGFRA;CCT2;DTX3L;FBXW7;LMO4;ARRDC3;LMTK2;POLG2;KIT;TYRO3;TRIB3;ROR2;EPHA1;MET;EPHA2;DDR2;CSF1R;TNKS;DCUN1D3;DCUN1D4;MST1R;AURKB;EGFR;HMBOX1;CHTF8;PABPN1;ERBB2;MAPK1;CCT4;ACD;UBE2I;RYK;INSR;TIE1;IGF2;KLF4;GRHL2;CD4;RAD50;HNRNPA2B1;UBE2N;PIN1;CTNNB1;TEK;FGFR4;FGFR2;SERINC5;FGFR1
regulation of endothelial cell migration (GO:0010594)	42/89	4.22621e-05	0.00198216	0	0	2.4044	24.2162	ACVRL1;SCARB1;NRP2;GRN;SP100;BMPR2;SPARC;FLT4;ITGB3;PIK3CD;STC1;PRCP;PIK3CB;FGF1;ETS1;PIK3CG;DLL4;BMPER;ZC3H12A;KDR;ABL1;KRIT1;RAC1;SLIT2;ADAMTS9;GLUL;ANGPT1;WNT5A;DAB2IP;EMP2;PRKCA;NR2F2;SYNJ2BP;PTK2;FOXP1;RHOB;VEGFA;NF1;PRKD2;TEK;GPLD1;EPHA2
chromatin remodeling (GO:0006338)	47/103	4.45565e-05	0.00207278	0	0	2.25891	22.6314	RB1;INO80C;KDM5A;HDAC4;INO80B;KDM5B;HDAC5;KDM5C;HDAC2;SMARCB1;KDM5D;SRCAP;HDAC1;CHD8;ZBTB1;BAZ2B;CHRAC1;RUVBL2;BAHD1;SMARCAD1;JARID2;ZBTB7A;BPTF;KDM6A;KDM6B;SMARCE1;KDM4A;SMARCC1;PBRM1;KDM4B;CBX3;ACTR5;ACTL6A;ATRX;SMARCA5;INO80;BAZ1A;BAZ1B;ARID1B;SIRT1;GATAD2B;HCFC1;TADA2B;KAT2B;POLE3;MPND;EZH1
cellular response to peptide hormone stimulus (GO:0071375)	48/106	4.73111e-05	0.00217543	0	0	2.22753	22.1834	HDAC5;GSK3A;IRS1;SRC;INSIG1;PDE3B;ADCY4;ADCY3;IRS2;PIK3R2;PIK3R1;SLC2A4;ADCY7;ADCY6;RELA;ZFP36L1;ADCY5;CYP11A1;PRKAR2B;AKT2;PRKAR2A;ENPP1;INPP5K;PCK2;PRKCI;XBP1;PDPK1;INSR;DENND4C;MYO5A;SLC39A14;NFKB1;USF1;NR4A1;KAT2B;FER;RAB31;TBC1D4;PRKAR1A;CAPN10;RAB15;RAB12;TRIB3;LPIN1;SLC25A33;GPLD1;RHOQ;VAMP2
positive regulation of hydrolase activity (GO:0051345)	63/149	4.75233e-05	0.00217543	0	0	1.97344	19.6442	USP6NL;ARHGAP11A;ITGB1;GSK3B;DOCK9;DOCK8;FZD10;F11R;PRSS22;CX3CL1;DOCK11;FNTA;HRAS;TGM2;RIPK3;F2R;ARAP1;SFRP1;TBC1D20;ALS2;TBC1D7;RAPGEF1;PRTN3;ARHGEF7;MAPRE2;RAPGEF3;RTN4R;CCL11;RGS16;RAP1GDS1;ASAP3;MTMR9;RASGRP1;MAPK8;WRN;RAP1A;WNT11;PSAP;ERBB2;RPS3;RSU1;CCL19;ECT2;RAB11FIP2;SRGAP2;MAP4K4;CCL22;CAV2;MAPK12;NET1;RGP1;SNX18;SGSM3;SGSM2;NF1;PIN1;CALM3;PLXNB1;AGRN;FERMT2;EZH2;PICALM;LIMS1
regulation of cell population proliferation (GO:0042127)	256/764	5.04611e-05	0.00229158	0	0	1.36708	13.5263	ADARB1;IFI35;CCAR1;CRKL;AKT2;RPS6KA2;KDR;CYP1B1;IER5;SOX7;RBFOX2;CSNK2A1;WDR77;RUNX1;ACE2;AR;CLDN5;SFRP4;TIAM1;RNF126;SFRP1;EPHA1;GPLD1;CTBP1;CDCA7;PDGFB;PDGFA;MST1R;PRDX3;NUAK1;PDGFC;S100A13;SSR1;SRPK2;STAT5A;STAT5B;WWTR1;XBP1;CADM4;JAG1;JUND;TSLP;INSR;FN1;IL31RA;IGF2;OSGIN1;IFNLR1;IGF1;PTK2;ACER2;SQLE;CCDC88A;ACER3;STRN;CDK13;EZH2;LGMN;ACVRL1;COL18A1;SLC35F6;BTG2;CDKN1A;RARG;TGFB1I1;PTPRJ;PTPRK…
regulation of epithelial to mesenchymal transition (GO:0010717)	37/76	5.1482e-05	0.0023083	0	0	2.5517	25.1962	PHLDB1;TGFB1I1;PTEN;ADIPOR1;LOXL2;PPP2CA;SDCBP;PDPN;DAG1;GCNT2;CLASP1;BCL9L;CLASP2;SMAD2;WWTR1;SMAD4;TGFB2;SMAD3;TGFB3;DAB2IP;IL17RD;TGFBR1;ELL3;MTOR;VASN;TGFBR2;COL1A1;TIAM1;SFRP1;DAB2;SDHAF2;BAMBI;SNAI1;CTNNB1;SPRY1;FERMT2;EZH2
DNA repair (GO:0006281)	112/298	5.20648e-05	0.0023083	0	0	1.62575	16.0348	DCLRE1B;MDC1;DCLRE1A;TRRAP;MPG;NUDT1;NUCKS1;ALKBH5;ENDOV;HERC2;TRIM28;EME2;KPNA2;MEN1;PIAS4;USP3;HUS1;LIG3;CSNK1E;INIP;MSH6;MSH3;PSME4;UBE2V1;NEIL1;UBA52;ASF1A;EXD2;VCP;RNASEH2A;CDCA5;DDX1;ZBTB1;XPC;PDS5B;ATXN3;VCPIP1;ABL1;ATRIP;UVRAG;XRCC4;FANCL;INTS3;SMARCA5;XRCC1;FANCC;INO80;FANCB;FANCF;SETX;FAM111A;TDP1;UBE2N;NABP1;MMS19;RAD9A;MUS81;BTG2;SETD2;TNKS1BP1;EXO5;POLI;PRMT6;RFC5;UPF1;USP47;PARP3;PA…
protein deubiquitination (GO:0016579)	102/267	5.2331e-05	0.0023083	0	0	1.66834	16.4463	OTUD4;OTUD5;TRRAP;KEAP1;TOMM20;YY1;PSMD7;PSMD2;ZC3H12A;PSMD1;SKP2;ATXN7L3;MAP3K7;USP4;USP3;USP2;YOD1;HCFC1;AR;RNF128;PSME4;PSME2;UBA52;STAM2;INO80C;INO80B;INO80E;PSMD12;VCP;INO80D;SHMT2;PSMD13;FOXO4;HIF1A;ATXN3;VCPIP1;RHOT1;ATXN7;RIPK1;PSMF1;SMAD2;SMAD1;ZRANB1;SMAD4;SMAD3;SMURF2;SIAH2;INO80;TADA2B;CYLD;MDM4;TAB1;USP37;USP38;USP31;USP34;PTEN;OTUD7B;ARRB2;IFIH1;OTUD6B;IKBKG;USP46;USP47;USP48;USP49;…
lamellipodium assembly (GO:0030032)	17/26	5.2443e-05	0.0023083	0	0	5.07212	49.9897	ITGB1;SPEF1;PTPRO;PARVB;CCDC88A;ABLIM1;ABLIM2;KIT;SPATA13;ARFIP2;ARHGEF4;RAC1;WHAMM;SRGAP2;ARHGEF7;VCL;ARHGEF6
regulation of cellular component movement (GO:0051270)	27/50	5.43477e-05	0.00237387	0	0	3.15503	30.9827	SP100;ROCK1;MYCBP2;ARHGAP18;ETS1;EGFR;HDAC6;RPS19;ERBB2;PDPN;ABL1;ABL2;ZSWIM6;ZSWIM4;YTHDF1;CADM4;DAPK3;ARAP1;TGFBR1;VEGFA;ADAM17;CDK6;NRG4;FES;PKN1;RAF1;HBEGF
positive regulation of protein localization to membrane (GO:1905477)	46/101	5.66157e-05	0.00243803	0	0	2.25078	22.0109	ITGB1;YWHAE;ITGAM;PPP1R13B;LRP1;CD81;ITGB2;ZDHHC5;MIEF2;PIK3R1;MIEF1;MFF;EGFR;BBC3;PPP3R1;MAPK8;CNPY4;AKT2;KIF5B;ERBB2;PMAIP1;FYN;STX3;EPHB2;HRAS;SPTBN1;YWHAH;PRNP;PRKCI;ITGA3;PDPK1;PRKCE;ARHGEF16;RHOG;ATP2B4;ANK3;PDZK1;DLG1;TFDP1;MYO1C;TFDP2;STAC2;NMT1;PTPN9;EPHA2;ARF6
regulation of sprouting angiogenesis (GO:1903670)	20/33	5.71824e-05	0.00243803	0	0	4.13229	40.3694	PPP1R16B;SMAD1;SEMA6A;PDPK1;PIK3CB;FGF1;KLF4;SYNJ2BP;DLL1;JMJD8;VEGFA;TJP1;BMPER;ALOX5;CREB3L1;FGF18;E2F2;ITGA5;ADAMTS9;GLUL
actin cytoskeleton reorganization (GO:0031532)	32/63	5.73029e-05	0.00243803	0	0	2.77535	27.1073	RALA;PLEK;NEDD9;ATP2C1;ANTXR1;SYDE1;FLNA;PIP5K1A;RICTOR;S1PR2;WHAMM;PTPN1;CXADR;GSN;AUTS2;MINK1;GAB1;DTNBP1;PARVA;PARVB;CDC42BPA;MKLN1;RAP2A;FER;CTTN;CAPN10;PTK7;TRPV4;KIT;MYH9;TNIK;MCU
regulation of protein binding (GO:0043393)	52/118	5.75209e-05	0.00243803	0	0	2.12105	20.7086	GSK3B;CDKN1A;KDM1A;NVL;CTSZ;IDE;PKD1;SPPL3;GOLGA2;LDLRAP1;B2M;TRIM21;MEN1;DTX3L;CTNNBIP1;CSNK1E;CLDN5;TIAM1;TRIB3;ZFPM1;CRK;HDAC4;HDAC5;RALB;LRP1;ROCK1;RPL11;PDGFB;DERL1;NMD3;PSEN1;STK4;ADD1;AURKB;DNAJB2;PPP2CA;MAPK8;XIRP1;SYMPK;MARK3;MARK2;WNT3A;AMFR;HIP1R;PEX14;HIPK2;FKBP1A;DAB2;BAMBI;PIN1;BAX;MITD1
mRNA transport (GO:0051028)	47/104	6.00357e-05	0.00252591	0	0	2.21913	21.5712	FYTTD1;POM121;SMG1;RBM8A;FMR1;SRSF1;SMG7;NUP160;ZFP36L1;SMG6;U2AF1L4;GLE1;NXF1;ALKBH5;ZFP36;RBM15B;FIP1L1;NUP85;U2AF2;NUP62;DHX38;SYMPK;AGFG1;NUP214;NDC1;UPF1;SEC13;NUP210;NUP155;ALYREF;CPSF3;THOC1;THOC3;NUP153;THOC2;THOC7;WDR33;NUP93;DDX19B;MCM3AP;NUP50;HNRNPA2B1;SRSF4;NUP98;SRSF6;SRSF7;NUP37
positive regulation of cell-substrate junction organization (GO:0150117)	16/24	6.16229e-05	0.00257377	0	0	5.36986	52.058	COL16A1;ROCK1;PTPRJ;TSC1;PIK3R1;VEGFA;SFRP1;ABL1;KDR;RAC1;TEK;MAPRE2;FERMT2;ARF6;LIMS1;MAP4K4
ephrin receptor signaling pathway (GO:0048013)	39/82	6.31064e-05	0.00260806	0	0	2.43966	23.5932	ROCK1;SRC;ARHGEF28;ITSN1;PSEN2;PSEN1;EFNA5;AP2A2;ACTG1;APH1A;CDC42;EFNB2;EFNB1;SDCBP;NCSTN;APH1B;FYN;RAC1;EPHB2;PAK3;HRAS;AP2M1;EPHB4;EPHB3;MMP2;ARPC4;PTPN11;AP2B1;ARPC5;MMP9;PTK2;VAV2;TIAM1;EFNA2;RASA1;ARHGEF7;EPHA1;CRK;EPHA2
mRNA export from nucleus (GO:0006406)	48/107	6.33555e-05	0.00260806	0	0	2.18962	21.1665	FYTTD1;POM121;SMG1;RBM8A;SRSF1;SMG7;NUP160;SMG6;U2AF1L4;GLE1;NXF1;ALKBH5;RBM15B;FIP1L1;PABPN1;NUP85;U2AF2;NUP62;POLR2D;DHX38;SYMPK;AGFG1;NUP214;NDC1;UPF1;PCID2;SEC13;NUP210;NUP155;ALYREF;CPSF3;THOC1;THOC3;NUP153;THOC2;THOC7;WDR33;NUP93;DDX19A;DDX19B;MCM3AP;NUP50;HNRNPA2B1;SRSF4;NUP98;SRSF6;SRSF7;NUP37
regulation of cell adhesion (GO:0030155)	57/133	6.79122e-05	0.00277567	0	0	2.01956	19.3823	SEMA5A;ACVRL1;RET;PLXND1;PDE3B;PTPRJ;CELSR2;PIK3CG;PPP1CB;SPN;PLAU;HYAL1;RAC2;EPHB2;CYTIP;EPHB3;TGM2;DUSP1;TPM1;MINK1;PRKCA;RASA1;MYADM;PRKD2;EPHA2;ROCK1;SRC;CHRD;FBLN1;PRKX;EFNA5;DLL1;PPP2CA;ATXN3;NUAK1;PODXL;CXCR3;ERBB2;ABL1;PLXNA2;ABL2;PLXNA1;RSU1;STX3;CYTH1;PLXNA3;ANGPT1;GPR4;PTPN11;PTK2;VEGFA;CXCL12;FES;PLXNB2;PLXNB1;TGFBI;SIPA1
regulation of cell-substrate adhesion (GO:0010810)	24/43	6.93218e-05	0.00279802	0	0	3.39393	32.5029	ECM2;NOTCH1;FZD7;PTPRO;MINK1;PDGFB;EMP2;TSC1;PIK3CB;NPNT;CORO2B;CX3CL1;PTK2;CORO1C;ATXN3;PDPN;GCNT2;RAC2;MYADM;NF1;RAC1;RSU1;JAK2;LIMS1
histone H4 acetylation (GO:0043967)	26/48	6.94369e-05	0.00279802	0	0	3.1759	30.4096	NAA60;NAA40;KMT2A;PHF20;TRRAP;JADE2;ING4;ING5;ING3;RUVBL2;BEND3;EP400;WDR5;EPC1;BRD8;MCRS1;ACTL6A;MSL2;HCFC1;MSL1;MORF4L1;ZZZ3;KANSL2;KANSL3;MORF4L2;HAT1
tube closure (GO:0060606)	19/31	7.05713e-05	0.00282384	0	0	4.25232	40.6475	TGFB2;LMO4;SEMA4C;IFT122;MTHFR;TSC2;FUZ;SCRIB;BCL10;CELSR1;GRHL2;LRP6;SKI;VANGL2;DEAF1;DLC1;DVL2;PLXNB2;PHACTR4
response to UV (GO:0009411)	45/99	7.19323e-05	0.00285831	0	0	2.24237	21.3917	TMEM161A;KDM1A;FMR1;DCUN1D3;ZBTB1;PTPRK;TRIAP1;CCAR2;AURKB;EGFR;RELA;AQP1;YY1;CASP9;MAPK8;WRN;CCND1;RUVBL2;POLD1;DHX36;SDF4;BMF;BAK1;MAP3K4;N4BP1;MEN1;CDKN2D;USP47;CREBBP;GPX1;RHBDD1;METTL3;REV1;UBE4B;INO80;USP28;EIF2S1;USF1;MSH6;ERCC3;ERCC4;UVSSA;CAT;ERCC2;ERCC8
cytosolic transport (GO:0016482)	51/116	7.25948e-05	0.00286474	0	0	2.11202	20.1289	SYS1;CLTC;GCC2;PTPN23;AP1G1;ANKFY1;TRIM27;ERC1;TBC1D10A;TBC1D10B;DENND2A;VPS13A;LMTK2;EMP2;BET1L;PREPL;RNF126;WDR81;HEATR5A;KIF16B;PIK3C3;VAMP3;TMEM87A;BECN1;TMEM87B;DCTN1;STX16;GOSR2;ARL1;RHOBTB3;VPS26A;VPS26B;CLN3;VPS53;VTI1A;VPS54;EPS15;YKT6;ANKRD27;SORT1;GBF1;HOOK3;KLHL20;MYO1D;RGP1;EHD3;PIKFYVE;RAB14;HOOK1;CORO7;RAB5A
positive regulation of endothelial cell proliferation (GO:0001938)	37/77	7.33225e-05	0.00287364	0	0	2.48774	23.6848	SEMA5A;NRP2;BMPR2;CCL11;FLT4;ITGB3;PDGFB;PIK3CD;NRARP;GATA2;HIF1A;NRAS;AKT3;KDR;PLCG1;PPP1R16B;STAT5A;ITGA4;PDPK1;TNFSF12;WNT5A;VASH2;IGF2;ARNT;PRKCA;F3;SIRT1;TGFBR1;VEGFA;NR4A1;ADAM17;SP1;APLNR;AGGF1;PRKD2;TEK;FGFR1
peptidyl-tyrosine phosphorylation (GO:0018108)	34/69	7.52677e-05	0.00292981	0	0	2.61205	24.8	DDR1;CSF1R;FLT1;PKDCC;SRC;FLT4;PDGFB;AATK;EGFR;EFEMP1;ERBB2;KDR;ABL1;ABL2;FYN;EPHB2;JAK2;PIBF1;PDGFRB;PDGFRA;INSR;DYRK1A;PTK2;FER;ABI3;FES;KIT;ABI1;TEK;EPHA1;FGFR4;FGFR2;DDR2;FGFR1
regulation of phosphorylation (GO:0042325)	54/125	8.05792e-05	0.00311537	0	0	2.04757	19.301	CDKN1A;MCM7;TESK1;PRKAG1;IKBKB;NUP62;NUP214;NDC1;SEC13;NUP210;EMP2;ATG14;JMJD8;SIRT1;NUP93;AR;NUP50;NUP98;POM121;ROCK1;PRKRIP1;NLRC5;BCL10;PSEN1;HIF1A;NUP160;EGFR;CORO1C;PPP2CA;SDCBP;SOCS1;KCTD20;NUP85;SLAMF8;ZBTB7A;FNIP2;CDKN2D;CADM4;CDKN2C;NUP155;FZD7;GLMN;FN1;NUP153;BTBD10;PTK2;PML;CCDC88A;FER;CCDC88C;PIN1;PLXNB2;INHA;NUP37
positive regulation of endoplasmic reticulum unfolded protein response (GO:1900103)	10/12	8.21099e-05	0.00315324	0	0	13.4153	126.204	ERN1;PTPN1;XBP1;BCL2L11;TMEM33;DAB2IP;BAX;BAK1;PIK3R1;ATF6
post-translational protein modification (GO:0043687)	126/345	8.28259e-05	0.00315953	0	0	1.55389	14.6047	CCNF;TNC;KEAP1;DCAF5;FBXO21;DCAF7;DCAF6;PSMD7;EVA1A;PSMD2;PSMD1;BTRC;SKP2;FBXO7;MEN1;FBXW4;RAB2A;ESCO1;CISH;FBXW8;IGFBP5;FBXW11;FBXW7;IGFBP4;FBXO17;FBXW9;FBXO10;FBXO11;PDIA6;FBXW2;KLHL42;PSME4;PSME2;OBSL1;CUL7;PSMD12;CUL5;PSMD13;DCUN1D3;COPS7B;COPS7A;HIF1A;SOCS2;FBXO40;IGFBP7;PSMF1;NAE1;SOCS6;SOCS5;WDTC1;UBE2F;ICMT;KLHL25;RHBDD1;TMEM132A;FN1;KLHL21;BTBD6;FBXO32;FBXO31;KLHL20;FBXL8;CALU;STT3A;FBXL…
membrane organization (GO:0061024)	93/242	8.47628e-05	0.00321201	0	0	1.68351	15.784	HIP1;ITSN1;CLTC;DYSF;ARRB1;ARRB2;FNBP1L;AP2A2;ACTG1;SERP1;OPA1;LDLRAP1;DNM1L;AP2M1;AGFG1;SH3GLB1;CHRNB1;PRKCI;SUN1;FNBP1;VPS33B;WNT5A;ANK2;ANK3;SYP;GAPVD1;LEMD3;LEMD2;NUP93;CTDNEP1;OXA1L;RABEP1;CTTN;NPC1;TMEM33;CHMP4C;MYADM;KIF20A;CHMP6;UBA52;STAM2;CHMP7;VAMP2;HBEGF;VAMP3;SAR1A;COX18;VPS4B;USO1;TOR1AIP2;MOSPD3;ATP2C1;EGFR;NAPG;STX11;CORO1C;CLN3;SYNGR1;SPAST;SYNGR2;FCHO1;DVL2;REPS2;PIP5K1C;RPS27A;…
intrinsic apoptotic signaling pathway in response to DNA damage (GO:0008630)	27/51	8.57033e-05	0.00321488	0	0	3.02336	28.3126	DYRK2;HTRA2;CASP9;BAG6;BCL2L11;ABL1;CASP2;TMEM109;BAK1;IKBKE;FNIP2;PHLDA3;MCL1;TNFRSF1B;HIPK1;USP28;SIRT1;HIC1;PML;HIPK2;MSH6;DDIT4;CDIP1;BAX;BCL2L2;EPHA2;BCL2L1
regulation of kinase activity (GO:0043549)	43/94	8.59625e-05	0.00321488	0	0	2.26837	21.2356	DDR1;RB1;RET;CSF1R;FLT1;FLT4;NLRC5;IRS2;MST1R;SMG8;EGFR;CAMKK2;TTN;PRDX3;DSTYK;ERBB2;KDR;SLAMF8;EPHB2;ECT2;EPHB4;EPHB3;PDGFRB;PDGFRA;LMO4;RYK;INSR;TIE1;LMTK2;EMP2;CD4;RAD50;KIT;TYRO3;ROR2;TEK;EPHA1;FGFR4;MET;FGFR2;DDR2;EPHA2;FGFR1
protein targeting to peroxisome (GO:0006625)	18/29	8.66472e-05	0.00321945	0	0	4.39424	41.1022	ATAD1;PEX16;ABCD2;ACBD5;ABCD3;PEX19;PEX11B;PEX10;PEX2;PEX14;PEX26;SLC25A17;PEX6;PEX5;PXMP2;LONP2;HACL1;ABCD1
protein localization to cell periphery (GO:1990778)	59/140	9.08075e-05	0.00335226	0	0	1.96144	18.2547	CD81;RAB3D;ABCA12;F11R;ZDHHC3;IKBKB;ZFYVE27;TMEM88;FLOT2;ACTN2;ANK2;EMP2;ANK3;PDZK1;ATP1B1;FAM126B;ANK1;FAM126A;TNFRSF1A;MRAP;CACNB3;RAP2A;RABEP1;PACS2;RAB34;MYADM;PKP3;TNIK;EPHA2;RAMP2;ROCK1;STXBP1;LRP6;RAP1A;RAB40C;PDZD11;P2RY1;INPP5K;PIP5K1A;FLNA;SPTBN1;CLASP2;CAV3;DENND4C;RDX;MYO5A;EHD1;EHD2;TSPAN15;DLG1;EHD3;TSPAN14;RAB15;RAB12;SLMAP;TSPAN17;FGF13;RAMP1;CRB3
amyloid precursor protein catabolic process (GO:0042987)	11/14	9.19844e-05	0.00337394	0	0	9.83905	91.443	ADAM19;APH1A;BACE1;CLN3;ADAM17;NCSTN;APH1B;DYRK1A;PSEN2;ABCA7;PSEN1
3'-UTR-mediated mRNA destabilization (GO:0061158)	12/16	9.30907e-05	0.00339277	0	0	8.05106	74.7294	UPF1;MOV10;ZFP36;KHSRP;DHX36;ZC3H12A;RC3H1;PLEKHN1;CPEB3;TARDBP;RBM24;ZFP36L1
regulation of Ras protein signal transduction (GO:0046578)	40/86	9.52986e-05	0.00345126	0	0	2.33898	21.6554	NOTCH2;KANK1;LRRC59;NOTCH1;ARHGEF28;MAPKAP1;IRS2;FOXM1;RASGRP1;RASGRP4;CRKL;ARHGAP44;EPS8;AKAP13;OPHN1;NUP62;EPHB2;JAK2;STARD13;TGFB2;CADM4;DENND4B;DENND4A;STARD8;DENND4C;RDX;DAB2IP;ARHGEF18;MYO9B;IGF1;ARFGAP1;DLC1;SGSM3;MADD;RAPGEF1;SPRY1;ARHGEF2;RAF1;KBTBD7;ARF6
vascular endothelial growth factor receptor signaling pathway (GO:0048010)	33/67	9.65624e-05	0.00347503	0	0	2.60949	24.1256	NRP2;SHC2;FLT1;ROCK1;SRC;FLT4;ITGB3;PIK3R2;PIK3CB;PIK3R1;SHB;CDC42;KDR;FYN;RAC1;PAK2;WASF2;DAB2IP;BAIAP2;MAPK14;SULF1;PTK2;VAV2;VEGFA;MAPK11;MAPKAPK3;PIK3CA;MAPKAPK2;ABI1;ELMO2;PRKD2;CRK;DOCK1
cellular response to vascular endothelial growth factor stimulus (GO:0035924)	20/34	0.000103434	0.00369904	0	0	3.83686	35.2093	MAP2K3;RAMP2;FLT1;NOTCH1;SEMA6A;FLT4;SPHK1;DAB2IP;GAB1;MAPK14;RELA;VEGFA;DLL4;ERN1;NR4A1;PIK3CA;MAPKAPK2;KDR;GAS1;PRKD2
small GTPase mediated signal transduction (GO:0007264)	47/106	0.00010653	0.0037861	0	0	2.14361	19.6077	RB1;DNMT1;SHC2;CDKN1A;RALA;RALB;RGS19;ARHGAP18;RASGRP1;CRKL;PLD2;ABR;NRAS;TRIM28;G3BP1;KRIT1;ARFIP2;RAC1;RALGDS;RREB1;HRAS;BRAP;SETDB1;KSR1;SIAH2;TNK2;ARHGEF18;RRAS2;IGF1;MAPK14;USP28;TIAM2;CCNA2;TIAM1;ARHGAP32;CCDC88A;MAPK11;ARHGAP31;ARHGAP30;MRAS;CCDC88C;CDK2;GNB1;NF1;KRAS;SOS1;LAT
Fc receptor signaling pathway (GO:0038093)	49/112	0.000115524	0.00408042	0	0	2.09313	18.9764	PIK3CB;IKBKB;PPP3CB;PSMD7;PSMD2;PSMD1;IKBKG;RAC1;BTRC;MAP3K7;MAP2K4;FBXW11;PDPK1;FOS;GAB2;VAV2;PSMA5;PSMA3;PSMA4;PIK3CA;PSME4;KIT;PSME2;LCP2;SOS1;PSMD12;PSMD13;PIK3R2;BCL10;PIK3R1;PSMA7;RELA;PSMB7;PPP3R1;MAPK8;MAPK1;PLCG1;PSMF1;PAK2;NFATC3;NFATC2;NFATC1;NFKB1;FER;PSMC1;TAB3;TAB2;TAB1;LAT
insulin receptor signaling pathway (GO:0008286)	35/73	0.000120246	0.00422117	0	0	2.47654	22.3532	ATP6V1A;GSK3B;GSK3A;IRS1;PIK3R3;IRS2;PIK3R2;IDE;TCIRG1;FOXO4;PIK3R1;SOGA1;AKT2;GRB10;PDK4;ATP6V0E2;ATP6V1C1;APPL1;ATP6V0A1;ATP6V1C2;ATP6AP1;CAV2;INSR;GAB1;IGF2;BAIAP2;SLC39A14;FER;PIK3CA;APC;ATP6V1B2;SOS1;ATP6V0C;GPLD1;RHOQ
peroxisome organization (GO:0007031)	16/25	0.000127926	0.00446336	0	0	4.77288	42.7844	PEX16;SEC16B;ABCD2;ABCD3;PEX19;PEX11B;PEX10;PEX2;MFF;PEX14;TMEM135;PEX6;LONP2;DNM1L;PEX11G;ABCD1
regulation of myeloid cell differentiation (GO:0045637)	33/68	0.000138988	0.00481994	0	0	2.53476	22.5115	KMT2E;KMT2D;SPI1;CBFB;KMT2A;HDAC1;KMT2C;ITGA2B;KMT2B;WDR61;CDC73;PURB;SIN3A;WDR5;PRMT6;CREBBP;PRKCB;PRMT1;RUNX1;CNOT4;TNRC6C;KAT2B;MOV10;MEIS1;CDK6;MAFB;AGO4;FES;AGO1;MYL9;ZFPM1;TNRC6A;TNRC6B
regulation of erythrocyte differentiation (GO:0045646)	21/37	0.000141885	0.00489074	0	0	3.52528	31.2358	MED1;STAT5B;BRD1;SPI1;PRMT1;ARNT;ACVR1B;FOXO3;MAPK14;ETS1;HIF1A;ACVR2A;ZFP36L1;FAM210B;MAPK11;ZFP36;CDK6;MAFB;ZFPM1;HSPA1B;HSPA1A
positive regulation of ubiquitin-dependent protein catabolic process (GO:2000060)	37/79	0.0001437	0.00492366	0	0	2.36895	20.9599	GSK3B;GSK3A;VCP;PTEN;KEAP1;RNF19B;RCHY1;HSPBP1;DDA1;DNAJB2;HECTD1;RNF139;RNF19A;RNF217;ARIH2;ARIH1;CDK5RAP3;SOCS5;ZYG11B;ZER1;ANKIB1;CAV3;FBXW7;CSNK1A1;CSNK1E;CBFA2T3;KLHL40;PTK2;RNF144B;SH3RF2;DAB2;TRIB3;CCDC22;TRIB1;TRIB2;HSPA1B;HSPA1A
negative regulation of signal transduction (GO:0009968)	100/267	0.000147923	0.00502415	0	0	1.61521	14.2442	RB1;OTUD4;PID1;IRS1;UBASH3B;CREB3L1;PALM;GRB10;PIP4K2A;ENPP1;PIP4K2B;BTRC;RNF43;SEMA6A;TLE1;CSNK2A1;IGFBP5;ARRDC1;PRKCB;FBXW7;METTL3;CTNNBIP1;TSC2;HIC1;DKK3;SIGIRR;SFRP4;SFRP1;DDIT4;TYRO3;TRIB1;TRABD2B;SLC27A4;MTMR2;NDRG4;VCP;MAZ;ADAMTS12;GATA2;NLK;PRKCZ;GLIS2;HMGXB4;SOCS1;INPP5K;ZBTB7A;SOCS5;BRAP;CADM4;GPR108;SIAH2;IFT122;NFATC1;CILP;CNOT1;EZH2;LGMN;GSK3A;PLEK;PTEN;PTPRJ;ARRB1;NRARP;PIK3CB;CX3CL…
positive regulation of intracellular protein transport (GO:0090316)	61/148	0.000148389	0.00502415	0	0	1.88799	16.6439	YWHAE;GSK3B;GSK3A;ITGAM;PPP1R13B;CD81;UBE2D3;ITGB2;IPO5;BBC3;NPEPPS;PCM1;TRIM28;AKT2;ZC3H12A;ZIC1;ARIH2;RAC2;HRAS;YWHAH;SH3GLB1;FBXW7;CEP131;ANK3;PDZK1;SREBF2;TFDP1;TFDP2;RHOU;RAPGEF3;VAMP2;RNF31;SAR1A;HTRA2;PIK3R2;MIEF2;PIK3R1;PSEN1;MIEF1;UBE2J2;MFF;OAZ1;OAZ2;TM9SF4;PPP3R1;MAPK8;UBR5;ERBB2;PMAIP1;FLNA;FYN;ECT2;PRNP;SEC16B;SMAD3;FZD5;HPS4;HUWE1;MYO1C;NMT1;ZPR1
regulation of mitotic cell cycle (GO:0007346)	71/178	0.000151666	0.00510489	0	0	1.78761	15.7199	RB1;BTG2;MKI67;TTC28;CDC23;MAEA;PSMD7;CDC26;PSMD2;CDC27;PSMD1;RCC1;PIM3;PIM2;BTRC;CDK5RAP3;TMEM8B;PRMT5;BORA;ANAPC7;ANGEL2;SPHK1;DAPK3;USP2;PRKCA;SCRIB;SIRT1;CDC25B;DDB1;PSMA5;PSMA3;PSMA4;PSME4;PSME2;GAS1;ANAPC5;SIK1;TTLL12;OBSL1;ANAPC1;ANAPC2;CUL7;PSMD12;ANAPC15;PSMD13;XPC;TTL;ANAPC10;PSMA7;ANAPC11;SDCBP;PSMB7;PSMF1;BUB3;AFAP1L2;SMAD3;CAV2;USP22;GBF1;CDK11B;CDK9;CYLD;ERCC3;CCDC8;PSMC1;CDC16;ERCC…
regulation of TOR signaling (GO:0032006)	34/71	0.000154046	0.00515469	0	0	2.47052	21.6869	GSK3A;PRKAA2;GBA;NPRL3;UBR2;UBR1;RPTOR;TMEM127;GNA12;MLST8;TNFAIP8L1;RICTOR;SLC38A9;RFFL;SEC13;WDR59;MIOS;TSC2;TSC1;SIRT1;TBCK;RRAGA;PIK3CA;DGKQ;AKT1S1;DDIT4;RRAGD;TBC1D7;LAMTOR2;LAMTOR1;DEPDC5;LAMTOR4;LAMTOR3;TELO2
regulation of blood vessel endothelial cell migration (GO:0043535)	28/55	0.000155797	0.00518296	0	0	2.78691	24.4327	ACVRL1;PDGFB;PRCP;GATA2;ETS1;HIF1A;MECP2;AKT3;KDR;PLCG1;MAP2K3;STAT5A;ANGPT2;ANGPT1;PDPK1;ATP2B4;PRKCA;MAPK14;SIRT1;VEGFA;ADAM17;P2RX4;SP1;FGF18;NF1;PRKD2;EPHA2;FGFR1
cellular response to reactive oxygen species (GO:0034614)	31/63	0.000159101	0.0052623	0	0	2.60394	22.774	OSER1;PTPRK;AGAP3;EGFR;HDAC6;RELA;AQP1;CAMKK2;PRDX3;MAPK8;MAPK7;ABL1;RPS3;CYP1B1;MAPK1;RIPK1;ECT2;ANKZF1;MAP3K5;PDGFRA;RIPK3;PLEKHA1;TPM1;FOS;MMP9;SIRT1;RHOB;NET1;SETX;FER;PPIF
mRNA-containing ribonucleoprotein complex export from nucleus (GO:0071427)	44/99	0.00016308	0.00536291	0	0	2.15212	18.7692	FYTTD1;POM121;SMG1;RBM8A;SRSF1;SMG7;NUP160;SMG6;U2AF1L4;GLE1;NXF1;ALKBH5;RBM15B;FIP1L1;NUP85;U2AF2;NUP62;DHX38;SYMPK;AGFG1;NUP214;NDC1;UPF1;SEC13;NUP210;NUP155;ALYREF;CPSF3;THOC1;THOC3;NUP153;THOC2;THOC7;WDR33;NUP93;DDX19B;MCM3AP;NUP50;HNRNPA2B1;SRSF4;NUP98;SRSF6;SRSF7;NUP37
mRNA splicing, via spliceosome (GO:0000398)	102/274	0.000166591	0.00544704	0	0	1.59966	13.917	HNRNPR;WDR83;CWC25;CWC27;CCAR1;EFTUD2;SNRPD2;CLP1;RBMX2;PAPOLA;DDX17;SCAF11;METTL3;PRPF4B;WDR77;PRPF6;HNRNPUL1;PRPF3;SRSF4;SNRNP200;SNRPC;SRSF6;SRSF7;ZCCHC8;DDX5;DHX8;RBM8A;DDX1;CSTF2;CWF19L2;RNPC3;CSTF1;DHX38;SYMPK;RBM10;SRPK2;SRPK3;HSPA8;CPSF7;PRPF38A;ALYREF;CPSF3;NONO;CHERP;HNRNPM;LSM7;HNRNPK;HNRNPF;CDK13;DDX46;DDX42;PRPF19;ELAVL1;SYNCRIP;SART1;METTL14;PCF11;DHX16;PRMT5;USP49;BUD31;PRPF40A;WDR…
intrinsic apoptotic signaling pathway (GO:0097193)	45/102	0.000170329	0.00553762	0	0	2.12391	18.4308	DDX5;CDKN1A;DDX3X;PPP1R13B;CUL5;DIABLO;ITPR1;ATP2A3;HTRA2;RRP8;BBC3;BAG6;CASP9;STK11;BCL2L11;CASP4;ARL6IP5;ABL1;CYP1B1;PMAIP1;CASP2;BAK1;PRODH;IKBKE;FNIP2;MAP3K5;MCL1;APAF1;DAB2IP;TNFRSF10B;TNFRSF1B;HIC1;PML;HIPK2;ERN1;MSH6;MLLT11;CUL4A;TMEM117;JMY;BAX;TRIB3;BCL2L2;EPHA2;BCL2L1
negative regulation of Wnt signaling pathway (GO:0030178)	75/191	0.00018041	0.00575614	0	0	1.74202	15.0167	INVS;LMBR1L;GSK3B;GSK3A;CHD8;CTNND1;PTPRO;LIMD1;GLI3;STK11;PSMD7;TMEM88;PSMD2;RUVBL2;GRB10;PSMD1;RNF43;TLE1;IGFBP4;CTNNBIP1;WNT5A;SOX13;KREMEN1;TSC2;TMEM170B;HIC1;DKK3;LATS1;PSMA5;SFRP4;SFRP1;PSMA3;LATS2;PSMA4;SDHAF2;FRMD8;PSME4;PSME2;PFDN5;TRABD2B;VGLL4;RBMS3;PSMD12;LRP1;PSMD13;HDAC1;LRP4;KLHL12;NLK;STK4;NKD1;PSMA7;LRP6;PSMB7;HMGXB4;WNT11;ZNRF3;DVL2;NPHP3;PSMF1;WWTR1;CSNK1A1;SIAH2;AMFR;FZD6;DAB2…
negative regulation of microtubule depolymerization (GO:0007026)	14/21	0.000181074	0.00575614	0	0	5.36825	46.2561	SPEF1;MID1IP1;STMN2;KATNB1;CAMSAP1;CAMSAP3;TPX2;APC;ATXN7;TAOK1;ARHGEF2;FGF13;CLASP1;CLASP2
negative regulation of protein localization to plasma membrane (GO:1903077)	14/21	0.000181074	0.00575614	0	0	5.36825	46.2561	PID1;PKDCC;CLTC;PPP2R5A;MRAP;DAB2;ABI3;NUMB;PPFIA1;CSK;AP2M1;RHOQ;BCL2L1;PICALM
regulation of cell-substrate junction assembly (GO:0090109)	14/21	0.000181074	0.00575614	0	0	5.36825	46.2561	MACF1;ROCK1;DAPK3;EFNA5;PTK2;ACTG1;CORO1C;SLC9A1;CAMSAP3;SLK;PEAK1;CLASP1;GPM6B;VCL
cellular response to UV (GO:0034644)	36/77	0.000183617	0.00577825	0	0	2.36086	20.3097	CDKN1A;TMEM161A;KDM1A;FMR1;ZBTB1;XPC;PTPRK;TRIAP1;AURKB;AQP1;CASP9;YY1;STK11;HYAL1;RUVBL2;POLD1;DHX36;BMF;BAK1;N4BP1;USP47;CREBBP;OPN3;ACTR5;MMP2;RHBDD1;METTL3;INO80;USP28;MMP9;SIRT1;EIF2S1;DDB1;ERCC4;PPID;CUL4B
apoptotic process (GO:0006915)	88/231	0.000183789	0.00577825	0	0	1.65897	14.27	AHCYL1;HIP1;TRADD;ITGB2;ATN1;AHR;TNFAIP1;BBC3;ING4;CASP9;TCHP;STK11;CASP7;AIFM2;CASP4;CASP2;IKBKG;JAK2;MAP3K7;SEMA6A;APAF1;DAPK1;PRKCE;MAGI3;DAPK3;TNFRSF19;KREMEN1;THOC1;TSC2;RHOB;TGFBR2;PLSCR1;PLSCR3;ADAM15;ESPL1;IRF3;PIK3CA;IRF1;DDIT4;CDIP1;VDAC1;RAF1;GAPDH;TNFRSF21;ARHGEF6;PPARD;NOTCH2;MAGEH1;PDE1B;DIABLO;BRAT1;PRUNE2;EFNA5;STK4;PPP2CA;BAG6;BCL2L13;BCLAF1;BCL2L11;PAK6;PMAIP1;BMF;RIPK1;FADD;NAE…
Fc-epsilon receptor signaling pathway (GO:0038095)	48/111	0.0001896	0.00592837	0	0	2.05003	17.57	PSMD12;PSMD13;PIK3R2;BCL10;PIK3R1;PIK3CB;PSMA7;RELA;IKBKB;PSMB7;PPP3R1;PPP3CB;MAPK8;PSMD7;PSMD2;PSMD1;MAPK1;PLCG1;PSMF1;IKBKG;RAC1;BTRC;MAP3K7;PAK2;MAP2K4;FBXW11;PDPK1;NFATC3;NFATC2;NFATC1;FOS;GAB2;NFKB1;VAV2;PSMA5;FER;PSMA3;PSMA4;PIK3CA;PSMC1;PSME4;PSME2;TAB3;TAB2;LCP2;TAB1;SOS1;LAT
negative regulation of nucleic acid-templated transcription (GO:1903507)	161/464	0.000194488	0.00604815	0	0	1.43614	12.2721	RB1;EIF4A2;SPI1;KDM1A;ZBTB21;LOXL3;EHMT1;ARID4A;AHR;IKZF1;RBPJ;NR3C1;CCAR2;LOXL2;TRIM28;SOX18;CREB3L1;SCMH1;EPC1;BTRC;TNFRSF4;SOX7;MEN1;PIAS4;RBFOX2;TLE1;ZGPAT;FBXW11;ZBTB38;WNT5A;SOX13;ARID5A;DKK3;FOXP1;ILF3;NIF3L1;SFRP1;KAT6B;TRIB3;CLOCK;L3MBTL3;NOTCH1;TSHZ3;CTBP1;PDGFB;TWIST2;ZBTB4;GLIS2;MBTD1;HMBOX1;ATXN1;DEAF1;NACC2;NACC1;ZKSCAN3;INPP5K;PATZ1;ZBTB7A;WNT4;HEXIM1;SMAD2;HSPA8;PHC2;SMAD4;PHC1;CB…
negative regulation of cellular protein metabolic process (GO:0032269)	42/94	0.000197103	0.00609633	0	0	2.17246	18.535	DDX6;BTG2;DDX3X;FMR1;PLAT;MALSU1;CLN8;GIGYF2;HDAC6;BAG6;CST3;SYNCRIP;CLN3;PAIP2B;EDNRB;FXR2;LARP1;RNF139;CAMK2N1;DHX36;RPS3;PAIP2;CDK5RAP3;IGFBP5;DAPK1;DAPK3;PCIF1;DAB2IP;TSC1;PUS7;NFKB1;DHFR;RGP1;DNAJC1;ILF3;CNOT1;NCL;CAPRIN1;EIF4E2;CPEB3;GAPDH;LSM14A
positive regulation of microtubule polymerization (GO:0031116)	17/28	0.000200969	0.00618249	0	0	4.14935	35.3207	NUMA1;CAV3;DCTN1;CKAP5;MECP2;CLIP1;OCLN;FES;AKAP9;RPS3;RAC1;MAPRE1;MET;CLASP1;HSPA1B;CDK5RAP2;HSPA1A
amyloid-beta formation (GO:0034205)	8/9	0.000202887	0.00620811	0	0	21.4581	182.455	APH1A;BACE1;NCSTN;APH1B;DYRK1A;PSEN2;ABCA7;PSEN1
fatty acid transmembrane transport (GO:1902001)	13/19	0.000210149	0.00636229	0	0	5.81493	49.239	ABCD2;CPT1A;PRKAB2;SLC27A1;ABCD3;PRKAA2;MID1IP1;SLC2A1;ACACB;CPT1B;ACACA;CPT2;ABCD1
positive regulation of focal adhesion assembly (GO:0051894)	13/19	0.000210149	0.00636229	0	0	5.81493	49.239	COL16A1;ROCK1;PTPRJ;TSC1;VEGFA;SFRP1;ABL1;KDR;RAC1;TEK;FERMT2;LIMS1;MAP4K4
regulation of Notch signaling pathway (GO:0008593)	38/83	0.000211745	0.00637687	0	0	2.27073	19.2106	GALNT11;NOTCH1;MAML1;SRC;ARRB1;NRARP;NOD2;RFNG;RBPJ;GATA2;DLL1;EGFR;LFNG;DLL4;ENHO;POFUT1;ZMIZ1;HIF1AN;ZBTB7A;PRKCI;CREBBP;TGFB2;JAG1;ARRDC1;FBXW7;METTL3;WWP2;SYNJ2BP;SREBF2;DLK2;KAT2B;TSPAN15;TSPAN14;BMP2K;AAK1;MAML3;IL6ST;LLGL1
positive regulation of macromolecule biosynthetic process (GO:0010557)	54/129	0.000216649	0.00649039	0	0	1.93783	16.35	RPL5;DDX3X;DYRK2;IRS1;FMR1;IRS2;ELAVL1;GLI2;RBM3;RPS4X;METTL14;AKT2;KDR;JAK2;PDGFRB;NSUN5;PRMT1;METTL3;LARP4B;SIRT1;AR;PRKD2;MTPN;PDGFB;NLRC5;NMD3;NOD2;EGFR;FXR2;HSPH1;ERBB2;CCL19;CDT1;IL33;TGFB2;XBP1;YTHDF1;YTHDF3;INSR;PCIF1;IGF2;UPF3A;IGF1;EEF2;LARP4;KLF4;NFKB1;MTOR;SLC25A37;SLC6A9;PLXNB2;CPEB3;FGFR4;ZCCHC4
Golgi to plasma membrane transport (GO:0006893)	25/48	0.000218384	0.00650829	0	0	2.92024	24.6155	MACF1;SYS1;GCC2;GGA2;GGA3;STXBP6;CCDC93;GOLGA7;SPTBN1;NSF;ARFGEF2;EXOC8;OSBPL5;GOLPH3L;ANK3;PREPL;RAB31;RABEP1;RAB34;GOPC;CCDC22;BLZF1;EXOC2;LLGL1;VAMP2
negative regulation of phosphorylation (GO:0042326)	39/86	0.000225057	0.00667242	0	0	2.23142	18.742	HDAC4;PPP1R15B;CDKN1A;PID1;ROCK1;PRKRIP1;PTEN;TESK1;IRS2;FBLN1;CRKL;KLHL31;CORO1C;LRP6;PRDX3;ZC3H12A;INPP5K;SLIT2;EPHB2;XDH;CDK5RAP3;MEN1;CDKN2D;PRNP;WWTR1;CADM4;CDKN2C;PAQR3;DAB2IP;ATG14;PTPN13;CBFA2T3;SIRT1;IBTK;OCLN;MYADM;TERF2IP;INHA;TARDBP
negative regulation of cell migration (GO:0030336)	59/144	0.000228232	0.00673167	0	0	1.86862	15.6686	ACVRL1;CLIC4;PTEN;PTPRJ;ADARB1;PTPN23;PTPRK;CX3CL1;ARHGAP4;ROBO1;GJA1;DPYSL3;DAG1;CYP1B1;RAC1;ARID2;IGFBP5;TPM1;RNF41;RHOB;DUSP22;CLDN5;SFRP1;RAP2A;ADAM15;ADTRP;EPHA1;TRIB1;VCL;KANK1;NDRG4;LRP1;CHRD;STC1;ADIPOR1;FOXO3;CORO1C;WNT11;SRGAP3;SLIT2;SRGAP2;SRGAP1;CLASP1;CLASP2;NGFR;JAG1;DAB2IP;FUZ;PODN;SULF1;SLURP1;BST2;COL3A1;KRT16;DLG5;DLC1;NF1;NF2;BMPR1A
positive regulation of Wnt signaling pathway (GO:0030177)	62/153	0.000231074	0.00675349	0	0	1.83443	15.3592	SEMA5A;DDX3X;LRRK1;USP34;NRARP;CCAR2;CDC73;CDH3;PSMD7;PSMD2;FAM53B;PSMD1;WLS;CSNK1G3;USP47;CSNK2A1;DAPK3;CSNK1E;PSMA5;SFRP4;SFRP1;GPRC5B;PSMA3;PSMA4;DAAM2;TBL1XR1;PSME4;PSME2;ATP6V0C;CSNK1G2;CSNK1G1;MACF1;KANK1;PSMD12;VCP;PSMD13;TNKS;XIAP;EGFR;PSMA7;PSMB7;SCEL;TNKS2;UBR5;PSMF1;ATP6V1C2;ZRANB1;SMURF2;WNT3A;SULF1;NFKB1;SULF2;COL1A1;SKI;BAMBI;PTK7;WNK1;PSMC1;GID8;PIN1;FGFR2;LGR4
regulation of cell cycle process (GO:0010564)	46/106	0.000231332	0.00675349	0	0	2.06251	17.2666	BECN1;CUL7;AHCTF1;SETD2;NUMA1;DCUN1D3;PIK3R4;MKI67;TTL;AURKB;CDC42;ZFYVE26;CEP250;RCC1;E4F1;RPRD1B;NUDT16;ECT2;RAB11FIP3;SH3GLB1;PLK4;UVRAG;PRMT5;DYNC1H1;BORA;CSNK2A1;CAV2;DAPK3;KLHL21;PRPF40A;MYO19;KLHL9;SFRP1;DBF4;APC;CCDC8;PIN1;CTNNB1;CALM3;BIRC6;PIK3C3;KIF20A;CDK13;OBSL1;MAD1L1;BCL2L1
regulation of cell growth (GO:0001558)	83/217	0.000236438	0.00683387	0	0	1.66929	13.9383	RB1;ACVRL1;N6AMT1;CDKN1A;BMPR2;DDX3X;DDX49;FHL1;PTPRJ;TMEM97;ING1;CCAR2;NUBP1;RPTOR;TCHP;RPS6KA3;GJA1;STK11;HYAL1;ADNP2;ENPP1;ARHGEF11;USP47;CSNK2A1;CISH;SPHK1;MUL1;SIRT1;ATAD3A;TGFBR1;RAB33B;ST7L;SFRP1;ADAM17;ADAM15;SGK1;VGLL4;MTPN;CAMK2D;NDRG3;DCUN1D3;BRAT1;LTBP4;DERL2;ACVR1B;EGFR;PPP2CA;SOCS2;CDC42;DNAJB2;SDCBP;EXOSC4;WNT11;SERTAD2;ERBB2;APBB2;MSX1;SLIT2;PAK4;CDKN2D;SMAD4;TGFB2;CDKN2C;EGLN2;SM…
cellular response to cytokine stimulus (GO:0071345)	166/482	0.000236474	0.00683387	0	0	1.41988	11.8555	CD86;IL1RN;PID1;F13A1;SLA;RORA;CRKL;ZFP36;TBK1;CCND1;KHSRP;DPYSL3;ZC3H12A;GRB10;IL13RA1;GBP6;GBP5;GBP7;DAPK1;IL1R1;DAPK3;WNT5A;RC3H1;LIFR;NPNT;SIGIRR;SFRP1;PDE12;SHPK;FSCN1;PRTN3;IL6ST;UBA52;IFNAR1;CSF1R;PDE1B;NPR2;IL20RA;IL20RB;HTRA2;PIK3R1;ADAMTS12;FOXO3;HIF1A;ZFP36L1;SOCS2;BCL2L11;SOCS1;INPP5D;ABL2;INPP5K;RIPK1;SOCS6;MCL1;SOCS5;CCR1;STAT5A;STAT5B;HSPA8;XBP1;PNPT1;SMAD3;VCAM1;FN1;IL31RA;IFNLR1;…
protein-containing complex assembly (GO:0065003)	99/267	0.000243063	0.00698897	0	0	1.58913	13.225	COL16A1;TRRAP;WIPF1;CLDN1;GOLGA2;TFG;ZC3H12A;AP2M1;MEN1;NSF;CARD10;TLE1;DNAJB12;DNAJB14;CD2AP;TIAM1;PYGO2;TBC1D20;LLGL1;PPID;KMT2D;KMT2A;PEF1;TUBGCP2;KLHL12;SLC9A1;SCFD1;TSPAN4;RIPK1;FADD;SEC31A;BCL9L;GSDMD;ANKRD28;SEC16B;CREBBP;TRAPPC5;FN1;FANCC;OCLN;CNIH1;CXCL12;MDM4;FERMT2;MCU;FERMT3;PICALM;GSK3B;GPAA1;TRADD;CTSZ;SLC2A1;LAMC1;CD3E;CX3CL1;CDC73;PPP6C;OPA1;PPP6R1;SH3PXD2B;PPP6R3;IKBKG;DNM1L;TEAD…
clathrin-dependent endocytosis (GO:0072583)	16/26	0.000248699	0.00704339	0	0	4.2953	35.6478	ITSN2;CLTC;ITSN1;AP2B1;FNBP1L;AP2A2;DLL1;SNAP91;FCHSD2;FCHO1;CANX;GPR107;PIP5K1C;SIGLEC1;AP2M1;PICALM
histone lysine demethylation (GO:0070076)	16/26	0.000248699	0.00704339	0	0	4.2953	35.6478	KDM5A;KDM6B;KDM5B;PHF2;KDM4A;KDM5C;KDM4B;KDM3B;KDM5D;KDM2A;KDM1A;JMJD1C;HR;UTY;KDM7A;KDM6A
positive regulation of microtubule polymerization or depolymerization (GO:0031112)	16/26	0.000248699	0.00704339	0	0	4.2953	35.6478	NUMA1;CAV3;DCTN1;STMN2;KATNB1;CLIP1;OCLN;FES;TRPV4;AKAP9;RPS3;RAC1;MAPRE1;MET;CLASP1;CDK5RAP2
regulation of endothelial cell proliferation (GO:0001936)	41/92	0.000249879	0.00704339	0	0	2.16207	17.9333	ACVRL1;SEMA5A;NRP2;BMPR2;SPARC;CCL11;FLT4;ITGB3;PDGFB;PIK3CD;NRARP;HIF1A;NRAS;ALOX5;AKT3;KDR;KRIT1;XDH;PPP1R16B;STAT5A;ANGPT1;CAV2;TIE1;TNFSF12;WNT5A;VASH2;ARNT;PRKCA;NR2F2;SULF1;SYNJ2BP;F3;SIRT1;TGFBR1;VEGFA;NR4A1;FGF18;NF1;AGGF1;PRKD2;TEK
anion transmembrane transport (GO:0098656)	32/67	0.000253024	0.00704641	0	0	2.45749	20.353	SLC23A2;SLC27A1;SLC35B4;SLC35B1;SLC3A2;SLC7A1;SLC7A2;SLC25A29;ARL6IP5;LRRC8C;LRRC8A;SLC25A22;SLC36A4;SLC35A2;SLC35A1;SLC35A3;ABCC5;SLC35C2;MFSD12;SLC25A38;SLC7A5;SLC6A8;SLC7A8;SLC6A9;SLC25A19;SFXN3;SFXN1;SFXN2;SLC25A12;SLC25A11;SLC25A4;SLC25A13
peptidyl-threonine modification (GO:0018210)	32/67	0.000253024	0.00704641	0	0	2.45749	20.353	GALNT11;GSK3B;GSK3A;CAMK2D;DYRK2;ROCK1;TNKS;ACVR1B;NLK;MAPK8;TBK1;MAPK1;MARK2;GALNT4;CSNK2A1;PDPK1;GALNT2;GALNT1;DYRK1A;DYRK1B;LMTK2;PRKCA;CDC42BPA;HIPK1;TGFBR1;HIPK3;TGFBR2;HIPK2;SBK1;WNK1;PRKD2;ULK1
regulation of lamellipodium morphogenesis (GO:2000392)	9/11	0.00025368	0.00704641	0	0	12.0716	99.9458	KANK1;SRC;PDPN;ENPP2;ARHGEF7;RREB1;CD44;CORO1B;CORO1C
positive regulation of nuclear-transcribed mRNA poly(A) tail shortening (GO:0060213)	10/13	0.000268479	0.0073699	0	0	8.94294	73.5355	TNRC6C;BTG2;ZFP36;CNOT1;AGO2;POLR2G;PABPC1;CPEB3;TNRC6A;TNRC6B
regulation of actomyosin structure organization (GO:0110020)	10/13	0.000268479	0.0073699	0	0	8.94294	73.5355	PTGER4;CDC42;AKAP13;ROCK1;FHOD1;ASAP3;TSC1;RAC1;ACTG1;SLC9A1
negative regulation of protein modification process (GO:0031400)	37/81	0.000269749	0.0073699	0	0	2.26096	18.5806	GSK3B;PPP1R15B;PID1;PRKAA2;PTEN;FBLN1;ARPP19;CRKL;KLHL31;CORO1C;LRP6;ENSA;ZC3H12A;INPP5K;SLIT2;EPHB2;XDH;CDK5RAP3;MEN1;PPP1R16B;PRNP;WWTR1;CRTAP;CADM4;PAQR3;ATP2B4;DAB2IP;XRCC1;ATG14;PTPN13;SIRT1;MFHAS1;IBTK;OCLN;MYADM;TERF2IP;TARDBP
positive regulation of cellular process (GO:0048522)	209/625	0.000270479	0.0073699	0	0	1.35951	11.1688	SMC5;CCAR1;CRKL;RPS6KA3;RPS19;AKT2;ZC3H12A;KDR;ADNP2;IER5;TRIM21;CSNK2A1;SLC11A1;PRKCA;DICER1;HCFC1;WDR77;AR;CLDN5;TIAM1;SFRP1;MAP1A;PRKD2;EPHA1;PDGFB;PDGFA;PLA2G5;MST1R;GATA2;PRDX3;FXR2;PDGFC;DHX36;S100A13;SSR1;SRPK2;WWTR1;XBP1;TSLP;FZD7;INSR;FN1;IL31RA;IGF2;ABCA7;INO80;PA2G4;IGF1;PTK2;ACER2;SLC6A6;FASN;ACER3;ECHDC3;CDK13;EZH2;LGMN;SLC35F6;TENM4;PTPRJ;CX3CL1;MECP2;RPTOR;HYAL1;RAC1;HRAS;CNOT6L;PR…
regulation of translation (GO:0006417)	70/178	0.000275789	0.00747897	0	0	1.74566	14.3072	EIF4A2;RPL5;BTG2;DDX3X;FMR1;LTN1;ELAVL1;GLE1;RBM3;RPS4X;RPS6KA3;SYNCRIP;PAIP2B;METTL14;OGFOD1;EIF5B;UPF1;IGFBP5;DAPK1;NSUN5;DAPK3;METTL3;NSUN3;TSC1;LARP4B;PUS7;MIF4GD;ILF3;NCL;CSDE1;ETF1;PKP3;EIF4E2;GAPDH;DDX6;MTPN;SHMT2;DDX1;MTIF2;MALSU1;FOXO3;GIGYF2;FXR2;LARP1;RNF139;DHX36;ERBB2;EIF4H;RPS3;PAIP2;EIF4B;EIF2B4;YTHDF1;KLHL25;YTHDF3;PCIF1;UPF3A;EEF2;LARP4;MTOR;DHFR;EIF5;CNOT1;CAPRIN1;PLXNB2;CPEB3;Z…
positive regulation of protein kinase activity (GO:0045860)	62/154	0.000285351	0.0077018	0	0	1.81436	14.8084	SLC27A1;CDKN1A;DDX3X;ITGB3;PRKAG1;RPTOR;STK11;RASSF2;MAP2K3;BORA;RIPK3;STRADA;SLC11A1;MINK1;EMP2;SRCIN1;TGFBR2;GPRC5B;ALS2;TRAF4;LCP2;TNIK;TELO2;DDR2;CSF1R;RALB;CAB39;SRC;PDGFB;NEDD9;STK4;CAMKK1;PPP2CA;RAP1A;PAK6;CCL19;ECT2;PAK3;PAK2;MARK2;MAP4K4;PAK4;PRNP;PTPN1;TGFB2;ACE;INSR;IL34;DAB2IP;PTK2;VEGFA;CCDC88A;TPX2;CD4;DLG3;TAOK3;TAOK1;TAOK2;CALM3;TAB2;LAT;EZH2
regulation of cellular component size (GO:0032535)	18/31	0.000287704	0.00772885	0	0	3.71769	30.3125	MTPN;RARG;HP1BP3;PEX11B;RDX;PTEN;NEB;MTOR;VAV2;EPS8;RPTOR;ATP13A2;RIN3;RAC1;LAMTOR4;PEX11G;AP2M1;PICALM
cortical cytoskeleton organization (GO:0030865)	22/41	0.000297121	0.00794452	0	0	3.10996	25.2571	ROCK1;FHOD1;PLEK;RHOBTB3;RHOG;RND2;RND3;RHOBTB1;RHOBTB2;RHOB;IKBKB;FMNL3;DLG1;FMNL1;PPP2R3C;TRPV4;RAC2;RAC1;LCP1;LLGL1;RHOQ;ARF6
endoderm formation (GO:0001706)	20/36	0.000301596	0.00798951	0	0	3.35679	27.2116	DUSP4;DUSP5;SETD2;DUSP2;ITGB5;ITGA4;DUSP1;MMP2;COL12A1;ITGB2;LAMA3;FN1;MMP9;COL4A2;MMP15;COL7A1;COL6A1;COL8A1;ITGA5;SOX7
Wnt signaling pathway, calcium modulating pathway (GO:0007223)	20/36	0.000301596	0.00798951	0	0	3.35679	27.2116	FZD5;CAMK2A;FZD6;WNT5A;NFATC1;NLK;TNRC6C;MOV10;PPP3CB;PPP3R1;GNG2;WNT11;AGO4;AGO1;AGO2;GNB1;CTNNB1;MAP3K7;TNRC6A;TNRC6B
negative regulation of protein depolymerization (GO:1901880)	15/24	0.000305901	0.00806619	0	0	4.47375	36.2027	SPEF1;MID1IP1;STMN2;KATNB1;CAMSAP1;CAMSAP3;TPX2;APC;PIK3CA;ATXN7;TAOK1;ARHGEF2;FGF13;CLASP1;CLASP2
response to endoplasmic reticulum stress (GO:0034976)	47/110	0.000307801	0.00807907	0	0	2.00695	16.2283	GSK3B;PPP1R15B;VCP;FICD;ATF6B;CCDC47;SEL1L;ITPR1;TMTC3;ATP2A3;DERL1;ATP2A2;PIK3R2;PIK3R1;BBC3;SCAMP5;BAG6;BCL2L11;CREB3L3;RNF139;CREB3L1;CREB3L2;CASP4;BAK1;CDK5RAP3;UBXN6;MAP3K5;MBTPS1;RHBDD1;DNAJB12;DAB2IP;SYVN1;TNFRSF10B;EIF2S1;PDIA4;TMCO1;ERN1;ERP44;TMEM259;TMX1;TMEM33;TMEM117;BAX;TRIB3;HYOU1;ATF6;MBTPS2
negative regulation of translation (GO:0017148)	40/90	0.000316725	0.00827535	0	0	2.15127	17.3338	DDX6;BTG2;DDX3X;ROCK1;CELF1;FMR1;MALSU1;GIGYF2;SYNCRIP;METTL14;PAIP2B;FXR2;LARP1;UNK;RNF139;DHX36;RPS3;METTL16;PAIP2;YTHDF1;IGFBP5;YTHDF3;DAPK1;DAPK3;METTL3;PCIF1;TSC1;PUS7;DHFR;ILF3;CNOT1;NCL;CAPRIN1;AGO2;EIF4E2;CPEB3;GAPDH;RBM24;LSM14A;CPEB4
positive regulation of nucleic acid-templated transcription (GO:1903508)	174/511	0.000321389	0.00835862	0	0	1.39563	11.2248	CD86;RORA;AHR;ELK1;ETS1;ETS2;TRIM28;SOX18;ZMIZ1;CREB3L2;EPC1;PIM2;BTRC;ATXN7L3;RNF111;CDK5RAP2;MAP3K5;MAP2K3;MED1;SMARCC1;PCID2;ANKRD49;FBXW11;F2R;WNT5A;DYRK1A;DYRK1B;MED4;RUNX3;HCFC1;RUNX1;AR;ILF3;NIF3L1;SFRP1;KAT6B;TBL1XR1;UBE2V1;CLOCK;KMT2E;CASZ1;NOTCH1;KMT2A;KMT2B;MAZ;PDGFB;XPC;BCL10;PSEN1;FOXO3;HIF1A;RLF;GLIS2;NUP85;DEAF1;ZKSCAN3;INPP5K;TASP1;RREB1;WNT4;SMAD2;AFAP1L2;CREBBP;SMAD4;BRPF1;SMAD3…
regulation of gene expression (GO:0010468)	343/1079	0.000322834	0.00835862	0	0	1.26498	10.1684	RB1;RPL5;PID1;SPI1;TRRAP;JMJD1C;RBPJ;SOX21;CCAR2;CCAR1;CRKL;RPS6KA4;GJA1;SOX18;CREB3L1;ZC3H12A;CPNE1;KDR;ADNP2;TRIM27;EPHB2;SOX6;TRIM21;SOX7;MED1;MBNL1;SLC11A1;DAPK3;SOX13;RC3H1;ANK2;DICER1;ANK3;SOX12;ATG14;PRKAB1;RUNX3;HCFC1;RUNX1;ACE2;AR;CLDN5;SFRP4;SFRP1;TRIM14;ATF7;CLOCK;CGGBP1;CASZ1;PDGFB;PIK3R3;ATXN7L3B;GATA2;NLK;ZBTB4;HIF1A;LARP1;DHX36;ZBTB7B;RBM12;PATZ1;RREB1;CCR1;SRPK2;MSR1;WWTR1;CREBBP;…
response to hydrogen peroxide (GO:0042542)	25/49	0.000331452	0.0085431	0	0	2.79837	22.4206	OSER1;HDAC6;RELA;AQP1;PRDX3;MAPK7;ABL1;RPS3;CYP1B1;FYN;RIPK1;ECT2;ANKZF1;MAP3K5;GPX1;RIPK3;PLEKHA1;SIRT1;APTX;RHOB;NET1;SETX;STK25;CAT;PPIF
cellular response to oxidative stress (GO:0034599)	52/125	0.000336691	0.00863922	0	0	1.91674	15.3269	VKORC1L1;SRXN1;PYROXD1;KEAP1;PTPRK;ZC3H12A;LONP1;ADNP2;PDGFRA;GPX1;DAPK1;TPM1;ARNT;GPX7;FOS;MMP9;ETV5;CAT;PLA2R1;TMEM161A;PRKAA2;HTRA2;AGAP3;FOXO3;HIF1A;EGFR;CAMKK2;PRDX3;MAPK8;ERMP1;ALDH3B1;ABL1;RPS3;MAPK1;STX2;SLC25A24;PNPT1;TXNRD2;TXNRD1;PYCR1;SLC4A11;FANCC;PYCR2;SOD2;EIF2S1;PRDX6;SETX;FER;CYCS;ATP13A2;HSPA1B;HSPA1A
heart development (GO:0007507)	65/164	0.00034671	0.00885658	0	0	1.76779	14.084	ACVRL1;CDKN1A;BMPR2;TCF25;CHD7;PTEN;ECE1;LDB3;PCSK5;PKD1;GLI2;AKAP13;SGCD;SOX18;SH3PXD2B;UTY;EPHB4;SGCG;KDM6A;KDM6B;CXADR;NCOA6;OSR1;HEG1;TSC2;ZDHHC16;TGFBR1;TGFBR2;KAT2B;SYNPO2L;APLNR;CRELD1;ZFPM1;POPDC2;NDRG4;RAMP2;NOTCH1;PDGFB;PDLIM1;PDLIM2;FLRT2;DVL2;SMYD4;NDUFV2;PDLIM5;MEF2D;TGFB2;INSR;FN1;IFT122;MICAL2;PTPN11;PTK2;POU6F1;VEGFA;WDR11;FKBP1A;COL3A1;DLC1;NF1;TAB2;BCOR;TEK;MEGF8;FBN1
enzyme linked receptor protein signaling pathway (GO:0007167)	57/140	0.000350037	0.00890182	0	0	1.84835	14.7082	DDR1;RET;TRIO;BMPR2;FLT1;FLT4;SLA;PIK3CB;CD3E;KDR;EPHB2;JAK2;EPHB4;EPHB3;PDGFRB;PDGFRA;LMTK2;LIFR;KIT;TYRO3;RAPGEF1;LCP2;ROR2;EPHA1;IL6ST;MET;EPHA2;DDR2;CSF1R;SHC2;SRC;NPR2;NEDD9;MST1R;ACVR1B;RASGRP4;EGFR;ERBB2;FYN;MPZL1;RYK;INSR;TNK2;TIE1;IL31RA;PTK2;ACVR2A;FER;CD4;FES;ABI1;CD7;TEK;FGFR4;FGFR2;FRK;FGFR1
lamellipodium organization (GO:0097581)	17/29	0.000362925	0.00918874	0	0	3.80331	30.1272	ITGB1;SPEF1;PTPRO;PARVB;CCDC88A;ABLIM1;ABLIM2;CTTN;KIT;SPATA13;ARFIP2;ARHGEF4;RAC1;WHAMM;ARHGEF7;VCL;ARHGEF6
membrane protein intracellular domain proteolysis (GO:0031293)	14/22	0.000373302	0.00936856	0	0	4.69689	37.0732	MBTPS1;NGFR;RHBDD1;SPPL2B;SPPL2A;PSEN2;PSEN1;NFKB1;RELA;APH1A;ADAM17;NCSTN;APH1B;MBTPS2
protein import into peroxisome membrane (GO:0045046)	14/22	0.000373302	0.00936856	0	0	4.69689	37.0732	ATAD1;PEX16;ABCD2;ACBD5;ABCD3;PEX19;PEX11B;PEX2;PEX14;PEX26;SLC25A17;PEX5;PXMP2;ABCD1
peptidyl-threonine phosphorylation (GO:0018107)	29/60	0.000377209	0.00941326	0	0	2.51377	19.8153	GSK3B;GSK3A;CAMK2D;DYRK2;ROCK1;TNKS;CAMK2A;ACVR1B;NLK;MAPK8;TBK1;MAPK1;MARK2;CSNK2A1;PDPK1;DYRK1A;DYRK1B;LMTK2;PRKCA;CDC42BPA;HIPK1;TGFBR1;HIPK3;TGFBR2;HIPK2;SBK1;WNK1;PRKD2;ULK1
RNA splicing, via transesterification reactions with bulged adenosine as nucleophile (GO:0000377)	93/251	0.00037839	0.00941326	0	0	1.58662	12.5019	DDX46;DDX42;HNRNPR;WDR83;CWC25;PRPF19;CWC27;ELAVL1;CCAR1;EFTUD2;SYNCRIP;SART1;METTL14;SNRPD2;CLP1;PCF11;RBMX2;PAPOLA;DHX16;USP49;BUD31;METTL3;PRPF40A;PRPF4B;WDR33;SFPQ;PRPF6;HNRNPUL1;HNRNPH1;PRPF3;HNRNPH2;SRSF4;PABPC1;SNRNP200;SNRPC;SRSF6;SRSF7;ZCCHC8;DDX5;SF3B3;DHX8;RBM8A;SF3B6;CSTF2;SRRT;DDX23;PRCC;SRSF1;WBP4;CWF19L2;RNPC3;U2AF1L4;RBM15B;FIP1L1;PABPN1;POLR2A;PUF60;U2AF2;TRA2B;POLR2D;CSTF1;DHX38…
positive regulation of protein localization to plasma membrane (GO:1903078)	26/52	0.00038283	0.00941326	0	0	2.68656	21.1377	ITGB1;LRP1;ZDHHC5;PIK3R1;ATP2C1;EGFR;CLN3;CNST;CNPY4;KIF5B;STX3;EPHB2;SPTBN1;PRKCI;ITGA3;PDPK1;PRKCE;ARHGEF16;RHOG;ATP2B4;ACSL3;DLG1;STAC2;PTPN9;ARF6;EPHA2
snRNA transcription (GO:0009301)	33/71	0.000383389	0.00941326	0	0	2.33416	18.3616	GTF2A1;CCNT2;USPL1;CCNT1;ELL;INTS10;SRRT;GTF2E1;RPAP2;GTF2E2;POLR2A;SNAPC4;POLR2D;POLR2G;RPRD1B;RPRD1A;POLR2J;POLR2L;TBP;INTS1;TAF13;INTS3;INTS2;RPRD2;ELL2;ELL3;CDK9;CDK7;SP1;NABP1;INTS7;TAF5;INTS9
neural tube closure (GO:0001843)	19/34	0.000384953	0.00941326	0	0	3.40116	26.7412	TGFB2;LMO4;SEMA4C;IFT122;MTHFR;TSC2;FUZ;SCRIB;BCL10;CELSR1;GRHL2;LRP6;SKI;VANGL2;DEAF1;DLC1;DVL2;PLXNB2;PHACTR4
protein destabilization (GO:0031648)	19/34	0.000384953	0.00941326	0	0	3.40116	26.7412	PRNP;CREBBP;GSN;FBXW11;DERL1;HTT;MUL1;PEX2;NR1D1;SENP2;SIRT1;CDC73;GGA3;RNF139;CCDC88C;FBXL3;BTRC;TRIM21;SERF2
negative regulation of cell motility (GO:2000146)	48/114	0.000402057	0.00964363	0	0	1.95644	15.2973	ACVRL1;KANK1;CLIC4;CHRD;PTEN;STC1;FBLN1;PTPRJ;ADARB1;PTPRK;FOXO3;CX3CL1;ARHGAP4;ROBO1;WNT11;DPYSL3;DAG1;CYP1B1;SRGAP3;SLIT2;ARID2;SRGAP2;SRGAP1;NGFR;JAG1;IGFBP5;TPM1;FUZ;PODN;SULF1;SLURP1;RNF41;RHOB;BST2;DUSP22;CLDN5;SFRP1;RAP2A;ADAM15;KRT16;DLG5;DLC1;NF1;PIN1;NF2;EPHA1;CRK;VCL
metaphase/anaphase transition of mitotic cell cycle (GO:0007091)	6/6	0.000402801	0.00964363	0	0	87378	683040	CDC23;ANAPC7;CDC16;CDC27;TACC3;ANAPC1
pyrimidine nucleotide-sugar transmembrane transport (GO:0090481)	6/6	0.000402801	0.00964363	0	0	87378	683040	SLC35A2;SLC35A1;SLC35A3;SLC35B4;SLC35B1;SLC35C2
regulation of cytokine-mediated signaling pathway (GO:0001959)	34/74	0.00041123	0.00980441	0	0	2.28476	17.8128	RNF31;RNASEL;CBFB;SPPL2B;TRADD;SPPL2A;IKBKB;SHARPIN;SOCS1;RIPK1;IKBKG;FADD;JAK2;TRIM44;PTPN1;TSLP;IFNGR2;SPHK1;IRAK3;LIFR;PTPN11;CFLAR;HIPK1;RUNX1;TNFRSF1A;SIGIRR;CYLD;ELF1;CDC37;MADD;TAX1BP1;RBCK1;ABCE1;BIRC2
positive regulation of Ras protein signal transduction (GO:0046579)	30/63	0.0004161	0.00987935	0	0	2.44296	19.0174	NOTCH2;RTN4R;LRRC59;NOTCH1;LPAR1;ARRB1;IRS2;PIK3CB;F11R;RASGRP1;PIK3CG;RASGRP4;CRKL;ROBO1;AKAP13;RAC1;JAK2;MAP4K4;AUTS2;F2R;GPR4;IGF1;NET1;COL3A1;ALS2;SYNPO2L;LPAR6;ARHGEF3;RAPGEF1;MAPRE2
cellular response to organic substance (GO:0071310)	51/123	0.000419321	0.00989039	0	0	1.90577	14.8209	ACVRL1;ROBO2;PID1;BMPR2;PTPN23;IL18BP;TBK1;KHSRP;DPYSL3;ARL6IP5;CYP1B1;CPNE3;LDLRAP1;NCOA1;IGFBP5;NCOA3;SPHK1;TGFBR1;TGFBR2;SIGIRR;SFRP1;CSF1R;NFAT5;RAMP2;PDGFB;HTRA2;ACVR1B;HDAC6;SOCS2;MAPK8;NDOR1;MAPK7;ERBB2;INPP5K;SLIT2;STAT5B;SMAD3;TIPARP;PTPN11;PTPN12;KLF4;PTPN13;PTPN14;ACVR2A;CDK9;CYP1A1;CTNNB1;PTPN9;PTPN7;RAMP1;BMPR1A
regulation of cell cycle (GO:0051726)	107/296	0.000420789	0.00989039	0	0	1.52677	11.8681	RB1;ADARB1;RRP8;TGM1;STK11;MAEA;CCND1;AKT2;CDC26;RPS6KA2;PIM3;PIM2;SKP2;TRIM21;CDK5RAP3;TMEM8B;MEN1;CSNK2A1;DAPK3;METTL3;TSC2;TSC1;RUNX3;HCFC1;ERN1;SFRP1;MADD;SIK1;TTLL12;ANKRD17;NOTCH2;NOTCH1;CTBP1;DCUN1D3;HTRA2;FOXO4;SDCBP;ABL1;E4F1;RPRD1B;GAS2L1;SRPK2;ZBTB17;AFAP1L2;TGFB2;JUND;PNPT1;SMAD3;DHCR24;CDK9;CYLD;FBXL8;NR4A1;CDK7;CDK6;SON;CCPG1;JMY;FBXL3;NF2;FGFR2;LIN54;CDKN1A;PPP1R13B;PTPRK;FOXM1;PKD…
circulatory system development (GO:0072359)	52/126	0.000423479	0.00989039	0	0	1.89071	14.6851	ACVRL1;CDKN1A;TCF25;FLT4;PTEN;ECE1;LDB3;PCSK5;PKD1;GLI2;AKAP13;STK11;SOX18;SH3PXD2B;UTY;KDM6A;KDM6B;CXADR;FBXW7;NCOA6;OSR1;HEG1;TSC2;ZDHHC16;HSPG2;TGFBR1;TGFBR2;KAT2B;PIK3CA;APLNR;ZFPM1;POPDC2;RAMP2;NOTCH1;PDGFB;PDLIM1;PDLIM2;DVL2;SMYD4;PDLIM5;TGFB2;FN1;MICAL2;PTPN11;POU6F1;WDR11;COL3A1;NF1;TAB2;BCOR;TEK;FBN1
negative regulation of cell growth (GO:0030308)	52/126	0.000423479	0.00989039	0	0	1.89071	14.6851	RB1;ACVRL1;CDKN1A;GSK3A;BMPR2;DDX3X;FHL1;PTPRJ;ING1;CCAR2;TCHP;GJA1;STK11;HYAL1;ENPP1;DIP2B;MUL1;SIRT1;ST7L;SFRP1;ADAM15;ULK2;ULK1;VGLL4;RTN4R;NDRG3;DCUN1D3;SEMA3G;ACVR1B;DNAJB2;PPP2CA;WNT11;MAP2;SERTAD2;APBB2;MSX1;SLIT2;CDKN2D;SMAD4;TGFB2;SMAD3;CDKN2C;OSGIN1;PML;DCBLD2;BST2;PPT1;FGF13;CRLF3;HSPA1B;SIPA1;HSPA1A
hemopoiesis (GO:0030097)	41/94	0.000433952	0.0100938	0	0	2.08019	16.106	NOTCH2;CSF1R;FLT1;SELPLG;KMT2A;FLT4;PLEK;PDGFB;PLD4;PRKX;DLL1;RASGRP4;FSTL3;PRDX3;MKNK2;ARIH2;KDR;CD34;SH2B3;TGFB2;JAG1;NCOA6;GLRX5;WNT5A;TET2;PRRC2C;HIPK1;RUNX3;ETV6;RUNX1;TGFBR2;MFAP5;SFRP1;MEIS1;SNRK;ARMC6;KIT;TEK;CDK13;ZFPM1;FGFR2
peroxisomal membrane transport (GO:0015919)	16/27	0.000456688	0.0104947	0	0	3.90455	30.0319	ATAD1;PEX16;ABCD2;ACBD5;ABCD3;PEX19;PEX11B;PEX10;PEX2;PEX14;PEX26;SLC25A17;PEX6;PEX5;PXMP2;ABCD1
regulation of cell junction assembly (GO:1901888)	16/27	0.000456688	0.0104947	0	0	3.90455	30.0319	SETD5;CBFB;ROCK1;F11R;RUNX1;RAP1B;TJP1;CLDN5;OCLN;RAP1A;MYO1C;APLNR;RAPGEF1;SNAI1;PDLIM5;CRB3
regulation of vasculature development (GO:1901342)	16/27	0.000456688	0.0104947	0	0	3.90455	30.0319	SP100;RNH1;PLXND1;KRT1;VASH2;EMP2;TSPAN12;ETS1;SFRP1;BMPER;GPNMB;ERBB2;NF1;CTNNB1;HTATIP2;EPHA2
neutrophil mediated immunity (GO:0002446)	166/488	0.000458835	0.0105018	0	0	1.39284	10.7065	GHDC;GMFG;RAB3D;STK10;PSMD7;PLAU;PSMD2;LAMP2;C3AR1;CPNE1;PSMD1;CPNE3;CAPN1;B2M;GOLGA7;KCMF1;ARSA;TICAM2;NHLRC3;CD93;CD300A;SLC11A1;KRT1;ATP11B;ARMC8;ATP11A;SCAMP1;ADAM17;RAB31;DOK3;PRTN3;DSC1;KPNB1;VCL;KMT2E;PSMD12;VCP;TMEM63A;PSMD13;HVCN1;C5AR1;UBR4;MGST1;PSEN1;CFP;RAP1B;SDCBP;NCSTN;DSN1;SYNGR1;RAP1A;COMMD9;ALDH3B1;PSAP;MLEC;SLC15A4;ATP6V0A1;GSDMD;CTSA;HSPA8;ACE;STK11IP;SURF4;GGH;NBEAL2;PA2G4;AR…
transcription, DNA-templated (GO:0006351)	83/221	0.000465706	0.0106166	0	0	1.62045	12.432	GMEB2;CCNT2;THRB;ELL;CCNT1;CCNH;ARRB2;TTF1;AFF4;CDC73;UBTF;EPC1;NELFB;NELFA;PKNOX1;PRMT5;KLF13;TBP;TSC22D1;NCOA6;MED4;POLRMT;MLF1;MAF;TFDP1;MED20;TBPL1;GTF3C1;GTF2A1;DDX5;GTF3C3;CTDP1;NFIX;GTF3C4;CBFB;GTF3C5;DDX21;WDR61;MLLT1;RPAP1;FOXO3;GTF2E1;GTF2E2;MNT;POLR2A;DEAF1;TAF1C;POLR2D;POLR2G;ZBTB7B;RREB1;POLR2J;POLR2L;XBP1;BRF1;TAF13;TAF10;EAF1;SMARCA5;GTF2H1;GTF2H3;ELL3;HIPK3;NFKB1;SETX;CDK9;XAB2;CD…
regulation of phosphatidylinositol 3-kinase signaling (GO:0014066)	45/106	0.000484474	0.0108922	0	0	1.98409	15.1434	BECN1;FLT1;SRC;MAZ;PDGFB;PTEN;PDGFA;PIK3CD;IRS2;PIK3R1;PIK3CB;PIK3CG;EGFR;PDGFC;KDR;PIP4K2A;PIP5K1A;MAPK1;PIP4K2B;PIP5K1C;JAK2;PDGFRB;PPP1R16B;PDGFRA;TGFB2;UNC5B;INSR;F2R;FN1;GAB1;DAB2IP;TSC2;IGF1;PPP2R5C;PTPN13;SIRT1;PTK2;PIK3CA;PIK3IP1;KIT;PLXNB1;ROR2;TEK;PIK3AP1;FGFR1
positive regulation of mitotic cell cycle phase transition (GO:1901992)	28/58	0.000484636	0.0108922	0	0	2.5077	19.139	RB1;ANKRD17;KLHL18;KMT2E;DDX3X;CDCA5;VPS4B;EGFR;ANAPC11;MECP2;RPTOR;CCND2;CDC23;LSM11;CCND1;HYAL1;CDC27;BRD4;ANAPC7;RCC2;NSMCE2;RDX;CDC25B;ADAM17;TFDP1;ESPL1;CDC16;ANAPC5
positive regulation of plasma membrane bounded cell projection assembly (GO:0120034)	37/83	0.000486478	0.0108922	0	0	2.16236	16.4951	RALA;MSTN;FMR1;CEP120;HTT;PIK3R1;FNBP1L;ARHGAP35;EPS8;CDC42;DOCK11;DPYSL3;PALM;RAC2;RAC1;CCL19;HRAS;WASF2;TAPT1;AKIRIN1;AUTS2;TGFB3;FUZ;ARAP1;DEF8;P2RX7;CCDC88A;OCLN;PIK3CA;APC;CDC42EP4;FSCN1;PLEKHM1;CDC42EP1;KCTD17;AGRN;RHOQ
gene silencing by miRNA (GO:0035195)	18/32	0.000491118	0.0108922	0	0	3.4519	26.2994	DICER1;LIMD1;WTIP;TARBP2;PUM2;TNRC6C;MOV10;ZFP36;CNOT6;ZC3H7B;AGO4;CNOT1;PRKRA;AGO1;AGO2;AJUBA;TNRC6A;TNRC6B
long-chain fatty acid transport (GO:0015909)	18/32	0.000491118	0.0108922	0	0	3.4519	26.2994	ABCD2;SLC27A1;CPT1A;PRKAB2;ABCD3;PRKAA2;ACSL1;MID1IP1;ACSL3;ACACB;CPT1B;ACACA;FABP3;CPT2;FABP5;SLC27A6;ABCD1;SLC27A4
negative regulation of microtubule polymerization or depolymerization (GO:0031111)	18/32	0.000491118	0.0108922	0	0	3.4519	26.2994	SPEF1;MID1IP1;STMN2;DYRK1A;KATNB1;CAMSAP1;CAMSAP3;TPX2;APC;ATXN7;MAP2;TAOK1;ARHGEF2;FGF13;FKBP4;MAPRE1;CLASP1;CLASP2
regulation of cell morphogenesis (GO:0022604)	18/32	0.000491118	0.0108922	0	0	3.4519	26.2994	MACF1;NTNG2;ZRANB1;SPARC;FITM2;EFNA5;LARP4;WTIP;MYO9A;CAMSAP1;MOV10;CAPZB;ZMYM3;PDPN;CD44;FERMT2;BCL9L;SH3D19
negative regulation of cellular amide metabolic process (GO:0034249)	38/86	0.00050852	0.0111913	0	0	2.12836	16.1415	DDX6;RTN3;BTG2;DDX3X;ROCK1;FMR1;MALSU1;GIGYF2;SYNCRIP;PAIP2B;FXR2;GGA3;LARP1;RNF139;DHX36;ORMDL3;RPS3;PAIP2;PRNP;IGFBP5;DAPK1;SPHK1;DAPK3;PCIF1;TSC1;ABCA7;IGF1;PUS7;DHFR;ILF3;CNOT1;NCL;CAPRIN1;PIN1;EIF4E2;CPEB3;GAPDH;LSM14A
positive regulation of proteasomal protein catabolic process (GO:1901800)	38/86	0.00050852	0.0111913	0	0	2.12836	16.1415	USP13;GSK3B;GSK3A;VCP;FMR1;TMTC3;KEAP1;RNF19B;RCHY1;HSPBP1;DDA1;BAG6;DNAJB2;ATXN3;HECTD1;RNF19A;RNF217;ARIH2;ARIH1;SOCS5;ZYG11B;ZER1;ANKIB1;FBXW7;CSNK1A1;DAB2IP;CSNK1E;CBFA2T3;KLHL40;RNF144B;SH3RF2;DAB2;TMEM259;TRIB3;TRIB1;TRIB2;HSPA1B;HSPA1A
cell junction organization (GO:0034330)	33/72	0.000524827	0.0114621	0	0	2.27416	17.1754	NLGN2;FBLIM1;LRP4;PSEN1;CLDN1;ACTG1;CDC42;OPHN1;MARVELD2;PPFIA1;FLNA;APBB2;FLNC;PAK3;PPFIA3;PRKCI;TGFB2;CXADR;SMAD3;TGFB3;L1CAM;GRHL2;MYO9A;TJP1;VMP1;OCLN;CAPZA1;PIN1;AGRN;FERMT2;LIMS2;TJP3;LIMS1
extrinsic apoptotic signaling pathway (GO:0097191)	33/72	0.000524827	0.0114621	0	0	2.27416	17.1754	GSK3B;GSK3A;DDX3X;DIABLO;TRADD;ACVR1B;CASP9;CASP2;RIPK1;BAK1;FADD;JAK2;DEDD;APPL1;MCL1;TGFB2;SMAD3;PDPK1;SORT1;TNFSF12;DAB2IP;G0S2;TNFRSF10B;TNFRSF1B;HIPK1;RNF41;TNFRSF1A;MLLT11;P2RX7;BAX;FAS;BCL2L2;BCL2L1
protein import (GO:0017038)	39/89	0.000528966	0.0115085	0	0	2.0971	15.8217	IPO13;ABCD2;POM121;ABCD3;PEX11B;PTTG1IP;SNX33;IPO4;IPO5;PEX26;IPO8;NUP85;LAMP2;NUP62;FAM53B;HEATR3;FAM53A;ABCD1;TNPO2;APPL2;APPL1;NUP214;ATAD1;PEX16;SEC13;ACBD5;PEX19;NUP155;HSPA4;TSC2;PEX2;NUP153;PEX14;NUP93;SLC25A17;NUP50;PEX5;PXMP2;KPNB1
positive regulation of canonical Wnt signaling pathway (GO:0090263)	53/130	0.000532395	0.0115392	0	0	1.85195	13.9602	SEMA5A;DDX3X;LRRK1;USP34;NRARP;CCAR2;CDH3;PSMD7;PSMD2;FAM53B;PSMD1;WLS;CSNK1G3;USP47;DAPK3;CSNK1E;PSMA5;SFRP4;SFRP1;GPRC5B;PSMA3;PSMA4;DAAM2;TBL1XR1;PSME4;PSME2;CSNK1G2;CSNK1G1;KANK1;PSMD12;VCP;PSMD13;TNKS;XIAP;EGFR;PSMA7;PSMB7;SCEL;TNKS2;UBR5;PSMF1;SMURF2;WNT3A;NFKB1;COL1A1;BAMBI;PTK7;WNK1;PSMC1;GID8;PIN1;FGFR2;LGR4
regulation of spindle organization (GO:0090224)	12/18	0.000536715	0.011589	0	0	5.36664	40.411	SENP6;DYNC1H1;GPSM2;TPX2;PARP3;BORA;NUMA1;DCTN1;CLTC;NUP62;TACC3;RNF4
amino acid transmembrane transport (GO:0003333)	23/45	0.000549835	0.0118276	0	0	2.8079	21.0758	SLC22A4;SLC36A1;SLC38A10;SLC3A2;SLC7A1;MFSD12;SLC6A6;SLC7A5;SLC7A6;SLC7A8;SLC38A7;SFXN3;SLC38A6;SLC38A9;SFXN1;SFXN2;SLC16A2;SLC25A12;SLC25A22;SLC36A4;SLC38A2;SLC38A4;SLC25A13
integrin-mediated signaling pathway (GO:0007229)	34/75	0.00055766	0.0119065	0	0	2.22888	16.6982	ITGB1;LAMA5;COL16A1;ITGB5;ITGB4;SRC;ITGB3;ITGA2B;ITGB2;PLEK;LAMA3;NEDD9;FBLN1;CDC42;ABL1;ITGB6;DST;RCC2;FN1;PTK2;COL3A1;DAB2;ADAM15;ITGA11;ZYX;MYH9;ITGBL1;CCM2;CD47;ITGA5;DOCK1;FERMT2;LAT;FERMT3
response to amino acid starvation (GO:1990928)	34/75	0.00055766	0.0119065	0	0	2.22888	16.6982	ATP6V1A;CDKN1A;NPRL3;TCIRG1;RPTOR;MAPK8;LARP1;SESN1;MLST8;MAPK1;SLC38A9;ATP6V0E2;ATP6V1C1;MAP3K5;ATP6V1C2;SH3GLB1;SEC13;SZT2;WDR59;MIOS;TFEB;EIF2S1;MTOR;RRAGA;DAP;RRAGD;ATP6V1B2;FAS;LAMTOR2;LAMTOR1;DEPDC5;LAMTOR4;ATP6V0C;LAMTOR3
regulation of epidermal cell differentiation (GO:0045604)	15/25	0.000572864	0.0121856	0	0	4.0261	30.0543	ERRFI1;CBFB;ROCK1;ABCA12;AQP3;DLL1;SGPP1;ZFP36L1;RUNX1;SFRP4;ZFP36;CTSL;CTSK;MAFG;MAFF
negative regulation of protein serine/threonine kinase activity (GO:0071901)	35/78	0.000588537	0.0124726	0	0	2.18782	16.2727	RB1;GBA;PTEN;TESK1;LRP5;PTPRJ;PIK3CB;IPO5;LRP6;PRKAR2B;PRKAR2A;ABL1;INPP5K;SH2B3;CDK5RAP3;MEN1;HEXIM1;PTPN1;CAV3;CD300A;DUSP1;HEG1;PAQR3;DAB2IP;IRAK3;NR2F2;SIRT1;DUSP7;LATS1;LATS2;APC;PRKAR1A;PKIA;NF1;SPRY1
double-strand break repair (GO:0006302)	64/164	0.000624663	0.013126	0	0	1.72275	12.7109	DCLRE1B;DCLRE1A;MDC1;MCM9;NUCKS1;SMC5;PRPF19;YY1;ZFYVE26;HERC2;EME2;REV3L;SMARCAD1;TNKS1BP1;KPNA2;AP5S1;PIAS4;PARP3;KDM2A;DTX3L;RMI1;ACTR5;NSMCE2;HUS1;LIG3;BAZ1B;PARP9;MORF4L1;RAD51D;SFPQ;EXD2;VCP;PAXIP1;AP5Z1;CDCA5;DDX1;RNF8;SAMHD1;MAPK8;WRN;MTA1;SLX4;RNF138;ZSWIM7;KDM4A;KDM4B;XRCC4;POLM;EYA3;SMARCA5;RPA1;XRCC1;INO80;APTX;IFFO1;SETX;RAD50;ERCC4;TDP1;RFWD3;APLF;UBE2N;NABP1;TRIP13
autophagy of nucleus (GO:0044804)	11/16	0.000626315	0.013126	0	0	5.90262	43.5357	ATG3;WDR45B;ATG9B;RB1CC1;ATG9A;ULK2;WIPI1;ULK1;WDR45;ATG12;ATG2B
cellular response to hydrogen peroxide (GO:0070301)	19/35	0.000628542	0.013126	0	0	3.18837	23.505	OSER1;PLEKHA1;RIPK3;SIRT1;HDAC6;RELA;AQP1;RHOB;NET1;SETX;MAPK7;ABL1;RPS3;PPIF;CYP1B1;RIPK1;ECT2;ANKZF1;MAP3K5
semaphorin-plexin signaling pathway (GO:0071526)	19/35	0.000628542	0.013126	0	0	3.18837	23.505	SEMA5A;SEMA6C;NRP2;SEMA6A;PLXND1;SEMA3C;SEMA3A;SEMA4B;SEMA3B;SEMA4C;SEMA3G;SEMA4G;PLXNA2;FLNA;PLXNB2;PLXNB1;RAC1;MET;PLXNA3
cellular response to starvation (GO:0009267)	62/158	0.000636526	0.0132444	0	0	1.73828	12.7929	CDKN1A;BMPR2;PRKAG1;TCIRG1;WDR45;RRP8;PRKAG3;RPTOR;SESN1;LAMP2;ZC3H12A;PDK4;MLST8;MAP3K5;SH3GLB1;SZT2;SEC13;MIOS;TFEB;WIPI1;ATG14;SIRT1;SREBF2;RRAGA;SFRP1;RRAGD;ATP6V1B2;SIK1;PIK3C3;DEPDC5;ATP6V0C;ATP6V1A;BECN1;PRKAA2;RALB;WDR45B;NPRL3;PIK3R4;FOXO3;NUAK1;MAPK8;WRN;PMAIP1;MAPK1;SLC38A9;GAS2L1;ATP6V0E2;ATP6V1C1;ATP6V1C2;HSPA8;XBP1;WDR59;EIF2S1;MTOR;DAP;TBL2;FAS;LAMTOR2;LAMTOR1;LAMTOR4;LAMTOR3;CPEB4
positive regulation of NF-kappaB transcription factor activity (GO:0051092)	61/155	0.000641756	0.0133048	0	0	1.74655	12.8394	EDA;TRADD;CX3CL1;EDA2R;RPS6KA4;IKBKB;TRIM25;FLOT2;TRIM27;ERC1;IKBKG;MAP3K7;TRIM21;PRKCI;TRIM62;RIPK3;PRKCB;SPHK1;WNT5A;RIPK4;IRAK3;AR;AIM2;TRIM14;TERF2IP;PRKD2;RBCK1;UBE2V1;ARHGEF2;TLR6;CARD14;CLOCK;UBA52;RNF31;MTPN;CAMK2A;NOD1;BCL10;TNFRSF11A;NOD2;PRKCZ;RELA;PRDX3;RPS3;RIPK1;RPS27A;ZBTB7A;RNF25;CFLAR;NFKB1;NFKB2;FER;SLCO3A1;UBE2N;TAB3;TAB2;TRIM37;TAB1;HSPA1B;NFKBIB;HSPA1A
regulation of mRNA catabolic process (GO:0061013)	50/122	0.000653557	0.0135006	0	0	1.86805	13.6986	FMR1;ELAVL1;ZFP36;PSMD7;KHSRP;PSMD2;ZC3H12A;PSMD1;NUP214;UPF1;PCID2;RC3H1;PRKCA;GTPBP1;RC3H2;PSMA5;CARHSP1;PSMA3;PSMA4;MAPKAPK2;PSME4;PSME2;PKP3;PABPC1;UBA52;RBM24;DCP2;PSMD12;PSMD13;PSMA7;ZFP36L1;PSMB7;EXOSC5;FXR2;EXOSC4;DHX36;PSMF1;EXOSC3;RPS27A;HSPA8;YTHDF1;PNPT1;YTHDF3;PUM2;MOV10;CNOT1;PSMC1;SERBP1;DCP1A;HSPA1A
protein targeting (GO:0006605)	51/125	0.000656949	0.0135218	0	0	1.854	13.586	ZFAND2A;ZFAND2B;AP4E1;ZDHHC7;ZDHHC1;TOMM20;ZDHHC3;SEC61A1;SEC61G;LAMP2;LONP2;AP1S3;FBXO7;GOLGA7;SEC63;ATG3;PRKCI;VPS37C;ZDHHC12;VPS37A;VPS37B;CDC37;PEX6;ZDHHC20;RPL11;TIMM13;KATNB1;ZDHHC24;ZDHHC21;MFF;TRAK1;TRAK2;SDCBP;ZDHHC18;PITRM1;MICALL1;HACL1;PEX16;ICMT;PEX19;EDEM1;HPS4;TIMM44;AP4B1;YIF1B;TIMM10B;PIKFYVE;SPCS2;MYO1C;TAOK2;SRPRB
regulation of wound healing, spreading of epidermal cells (GO:1903689)	7/8	0.000667296	0.0135918	0	0	18.7724	137.269	FERMT1;PTEN;RREB1;CLASP1;FERMT2;MTOR;CLASP2
COPII-coated vesicle budding (GO:0090114)	32/70	0.000669849	0.0135918	0	0	2.26301	16.5391	SEC23A;SAR1A;PEF1;GOSR2;CTSZ;USO1;KLHL12;GOLGA2;PPP6C;SCFD1;TFG;PPP6R1;PPP6R3;SCAP;SEC23B;CTSC;SEC31A;NSF;ANKRD28;SEC16B;SEC13;SEC24A;TRAPPC10;TRAPPC5;SEC23IP;CNIH1;TBC1D20;VAPB;GORASP1;COL7A1;SEC22B;SEC24C
establishment of protein localization to membrane (GO:0090150)	32/70	0.000669849	0.0135918	0	0	2.26301	16.5391	ZDHHC20;COX18;ZDHHC24;ZDHHC7;ZDHHC21;ZDHHC1;ZDHHC3;EGFR;SDCBP;ZDHHC18;MICALL1;GOLGA7;SEC63;ATG3;PRKCI;ICMT;RFTN1;VPS37C;ZDHHC12;VPS37A;BRAF;VPS37B;RAB11B;YIF1B;REEP1;OXA1L;PIKFYVE;MYO1C;NPC1;GORASP1;TAOK2;RAB3GAP2
snRNA transcription by RNA polymerase II (GO:0042795)	32/70	0.000669849	0.0135918	0	0	2.26301	16.5391	GTF2A1;CCNT2;CCNT1;ELL;INTS10;SRRT;GTF2E1;RPAP2;GTF2E2;POLR2A;SNAPC4;POLR2D;POLR2G;RPRD1B;RPRD1A;POLR2J;POLR2L;TBP;INTS1;TAF13;INTS3;INTS2;RPRD2;ELL2;ELL3;CDK9;CDK7;SP1;NABP1;INTS7;TAF5;INTS9
positive regulation of protein modification process (GO:0031401)	80/214	0.000684745	0.0138449	0	0	1.60805	11.717	DDX3X;FMR1;FLT4;ITGB3;TESK1;ARRB1;FGF1;SPPL3;CRKL;GOLGA2;CCND2;CCND1;AKT2;RB1CC1;KDR;NPTN;RAC1;HRAS;PPP1R16B;DYRK1A;PPP2R5A;ATG14;SIRT1;MMP9;RAP2A;ADAM17;ERP29;PECAM1;TERF2IP;ADTRP;TNIK;CARD14;RAPGEF3;TRABD2B;CSF1R;RALB;BRAT1;GBA;PELI2;PIK3R3;EFNA5;STK4;RASGRP1;EGFR;CAMKK2;FXR2;GPNMB;PPP1R7;ERBB2;P2RY1;ABL1;DVL2;SYMPK;CAMTA1;RIPK1;ACE;ANGPT1;WNT3A;INSR;IL34;LIMK2;IGF2;SVIP;PTK2;ACVR2A;VEGFA;DAB2;…
heterochromatin organization (GO:0070828)	10/14	0.000709717	0.0142125	0	0	6.70674	48.6282	SMCHD1;SETDB1;BAHD1;HP1BP3;SETD7;POLE3;SNAI1;SIRT1;EZH1;LOXL2
secondary palate development (GO:0062009)	10/14	0.000709717	0.0142125	0	0	6.70674	48.6282	SMAD2;SMAD4;TGFB2;WNT11;TGFB3;WNT3A;CHD7;WNT5A;LRRC32;TGFBR2
regulation of Rho protein signal transduction (GO:0035023)	33/73	0.000710378	0.0142125	0	0	2.21715	16.0737	RTN4R;KANK1;ARHGEF28;LPAR1;ARRB1;TNFAIP1;F11R;ARHGAP35;ROBO1;EPS8;AKAP13;OPHN1;ABL1;ABL2;RAC1;STARD13;ITGA3;HEG1;STARD8;F2R;ARHGEF18;GPR4;MYO9B;NET1;COL3A1;SYNPO2L;LPAR6;DLC1;ARHGEF3;KCTD13;ARHGEF2;RAF1;MET
negative regulation of canonical Wnt signaling pathway (GO:0090090)	64/165	0.000753084	0.0150144	0	0	1.70557	12.2653	INVS;LMBR1L;GSK3B;GSK3A;CHD8;CTNND1;PTPRO;LIMD1;GLI3;STK11;PSMD7;TMEM88;PSMD2;RUVBL2;PSMD1;TLE1;IGFBP4;WNT5A;SOX13;KREMEN1;TMEM170B;DKK3;LATS1;PSMA5;SFRP4;SFRP1;PSMA3;LATS2;PSMA4;SDHAF2;FRMD8;PSME4;PSME2;PFDN5;RBMS3;PSMD12;PSMD13;HDAC1;LRP4;KLHL12;STK4;NKD1;PSMA7;LRP6;PSMB7;WNT11;ZNRF3;DVL2;NPHP3;PSMF1;WWTR1;CSNK1A1;SIAH2;AMFR;FZD6;DAB2IP;FUZ;TMEM64;BICC1;CYLD;DAB2;APC;PSMC1;CCDC88C
regulation of proteasomal ubiquitin-dependent protein catabolic process (GO:0032434)	43/102	0.000760887	0.0150993	0	0	1.95972	14.0728	GSK3B;VCP;GSK3A;RPL11;KEAP1;RNF19B;RCHY1;HSPBP1;CCAR2;DDA1;BAG6;DNAJB2;SDCBP;HECTD1;RNF19A;RNF217;GNA12;ARIH2;TLK2;ARIH1;UBQLN4;N4BP1;SOCS5;ZYG11B;ZER1;ANKIB1;DESI1;CSNK1A1;GLMN;CSNK1E;KLHL40;CBFA2T3;RNF144B;SH3RF2;DAB2;RYBP;MAP1A;WAC;TRIB3;TRIB1;TRIB2;HSPA1B;HSPA1A
positive regulation of metaphase/anaphase transition of cell cycle (GO:1902101)	9/12	0.000768396	0.0150993	0	0	8.04716	57.7079	RB1;CDC23;ANAPC7;ESPL1;CDC16;CDC27;NSMCE2;ANAPC5;ANAPC11
positive regulation of mitotic metaphase/anaphase transition (GO:0045842)	9/12	0.000768396	0.0150993	0	0	8.04716	57.7079	RB1;CDC23;ANAPC7;ESPL1;CDC16;CDC27;NSMCE2;ANAPC5;ANAPC11
positive regulation of mitotic sister chromatid separation (GO:1901970)	9/12	0.000768396	0.0150993	0	0	8.04716	57.7079	RB1;CDC23;ANAPC7;ESPL1;CDC16;CDC27;NSMCE2;ANAPC5;ANAPC11
primary miRNA processing (GO:0031053)	8/10	0.000770534	0.0150993	0	0	10.7283	76.9051	SMAD2;SMAD1;PUS10;SMAD3;HNRNPA2B1;METTL3;SRRT;DGCR8
regulation of protein serine/threonine kinase activity (GO:0071900)	46/111	0.000793281	0.0153918	0	0	1.90319	13.5875	RB1;CSF1R;SLC27A1;CDKN1A;CCNJ;CCNT2;DDX3X;RALB;CCNI;CCNT1;CAB39;CCNH;SRC;CCNF;TESK1;LRP5;HTT;LRP6;RPTOR;PPP2CA;CCND2;CCND1;SERTAD1;ABL1;CNPPD1;CDK5RAP3;CDKN2D;UVRAG;CDKN2C;KSR1;MST1;DAB2IP;GTF2H1;SIRT1;CCNA2;CDK7;CCNE2;CCNE1;CDC37;CCNG2;TRIB3;CALM3;TRIB1;TRIB2;TELO2;EZH2
GPI anchor metabolic process (GO:0006505)	16/28	0.000797648	0.0153918	0	0	3.57892	25.5315	PGAP1;PGAP2;PIGO;PIGN;PIGQ;PIGZ;CWH43;PIGV;PIGC;PIGB;PYURF;PIGM;PIGL;PIGG;PIGF;GPLD1
negative regulation of cellular response to insulin stimulus (GO:1900077)	16/28	0.000797648	0.0153918	0	0	3.57892	25.5315	KANK1;PTPN1;GSK3A;PID1;IRS1;PRKCB;TSC2;PRKCZ;SOCS1;GRB10;ENPP1;INPP5K;PIP4K2A;PIP4K2B;APPL2;SLC27A4
regulation of protein transport (GO:0051223)	16/28	0.000797648	0.0153918	0	0	3.57892	25.5315	RHBDF1;HSPA8;PTPN1;NDFIP2;RHBDF2;SNX12;WWP2;GAPVD1;DISP1;DNAJA1;SCFD1;DNAJC1;STXBP5;ATP13A2;LCP1;LLGL1
cytoplasmic microtubule organization (GO:0031122)	26/54	0.000801115	0.0153918	0	0	2.49432	17.7833	NUMA1;DCTN1;TUBGCP2;VPS4B;FIGNL2;CAMSAP1;PCM1;SLK;SPAST;KATNA1;CLASP1;DYNC1H1;DST;LIMK2;HOOK3;CAMSAP3;CCDC88A;CLIP1;DLG1;HOOK1;TRPV4;CCDC88C;TUBGCP5;TUBGCP6;TUBGCP3;KPNB1
regulation of cellular catabolic process (GO:0031329)	30/65	0.000801603	0.0153918	0	0	2.30305	16.4182	USP13;ROCK1;USP10;ITPR1;CISD2;KEAP1;PIK3R2;MTMR4;SOGA1;HDAC6;RPTOR;DRAM1;PSAP;ABL1;LONP2;PIP4K2A;ABL2;PIP4K2B;ABCD1;DCAF12;DAPK1;DAPK3;TYSND1;GPR137B;TPCN2;ACER2;RRAGA;RRAGD;TRIB3;DEPDC5
positive regulation of epithelial cell proliferation (GO:0050679)	50/123	0.000813993	0.0155775	0	0	1.84233	13.1056	SEMA5A;NRP2;BMPR2;FLT4;ITGB3;PIK3CD;NRARP;LAMC1;FGF1;CLDN1;TGM1;CDH3;HYAL1;AKT3;KDR;HRAS;PPP1R16B;OSR1;WNT5A;MST1;VASH2;ARNT;PRKCA;F3;SIRT1;TGFBR1;SFRP1;PRKD2;SRSF6;NOTCH2;GRN;CCL11;C5AR1;PDGFB;NOD2;HIF1A;EGFR;NRAS;ERBB2;RREB1;STAT5A;XBP1;FZD7;TNFSF12;IGF1;VEGFA;NR4A1;AGGF1;TEK;FGFR2
vesicle organization (GO:0016050)	23/46	0.000818926	0.0156197	0	0	2.68563	19.0882	PI4K2B;ARFGEF2;VPS18;SAR1A;EXOC8;CAV2;SORT1;RNF26;VPS33B;SNX11;SNX33;HOOK3;FNBP1L;CORO1A;ALS2CL;ZFYVE16;ALS2;HOOK1;CHMP2B;LAMTOR1;CD34;EPS15;PI4K2A
Wnt signaling pathway, planar cell polarity pathway (GO:0060071)	37/85	0.000845191	0.0160671	0	0	2.07197	14.6612	PSMD12;PSMD13;CLTC;PRICKLE2;ARRB2;CELSR1;AP2A2;CELSR2;PSMA7;CDC42;PSMB7;PSMD7;PARD6A;WNT11;PSMD2;DVL2;PSMD1;RAC1;PSMF1;AP2M1;FZD5;SMURF2;RYK;FZD7;WNT5A;FZD6;AP2B1;PSMA5;TIAM1;PSMA3;PSMA4;VANGL2;DAAM1;PSMC1;PSME4;PSME2;ROR2
canonical Wnt signaling pathway (GO:0060070)	31/68	0.000855	0.0161997	0	0	2.25128	15.904	GSK3B;RARG;PTEN;LRP5;FZD10;LRP6;PORCN;CDH3;FRAT2;WNT11;DVL2;WNT2;WNT3;BCL9L;WNT4;WNT10A;FZD5;CSNK1A1;RYK;WNT3A;FZD7;WNT5A;FZD6;FZD8;CSNK1E;WNT9A;SFRP4;SFRP1;APC;CTNNB1;RAB5A
regulation of establishment of planar polarity (GO:0090175)	38/88	0.000871959	0.0164665	0	0	2.04295	14.3921	PSMD12;SPEF1;PSMD13;CLTC;PRICKLE2;ARRB2;CELSR1;AP2A2;CELSR2;PSMA7;CDC42;PSMB7;PSMD7;PARD6A;WNT11;PSMD2;DVL2;PSMD1;NPHP3;RAC1;PSMF1;AP2M1;FZD5;SMURF2;FZD7;WNT5A;FZD6;AP2B1;PSMA5;TIAM1;PSMA3;PSMA4;VANGL2;DAAM1;PSMC1;PSME4;PSME2;ROR2
neutrophil degranulation (GO:0043312)	162/481	0.00087869	0.0165323	0	0	1.3713	9.64998	GHDC;GMFG;RAB3D;STK10;PSMD7;PLAU;PSMD2;LAMP2;C3AR1;CPNE1;PSMD1;CPNE3;CAPN1;B2M;GOLGA7;KCMF1;ARSA;TICAM2;NHLRC3;CD93;CD300A;SLC11A1;KRT1;ATP11B;ARMC8;ATP11A;SCAMP1;RAB31;DOK3;PRTN3;DSC1;KPNB1;VCL;PSMD12;VCP;TMEM63A;PSMD13;HVCN1;C5AR1;UBR4;MGST1;PSEN1;CFP;RAP1B;SDCBP;NCSTN;DSN1;SYNGR1;RAP1A;COMMD9;ALDH3B1;PSAP;MLEC;SLC15A4;ATP6V0A1;GSDMD;CTSA;HSPA8;STK11IP;SURF4;GGH;NBEAL2;PA2G4;ARPC5;EEF2;PRDX6;NF…
focal adhesion assembly (GO:0048041)	13/21	0.000889137	0.0165323	0	0	4.3606	30.6343	ACTN2;SRC;RCC2;PTPRK;THSD1;CTTN;PEAK1;DLC1;TAOK2;PIP5K1A;WHAMM;ARHGEF7;FERMT2
negative regulation of protein localization to cell periphery (GO:1904376)	13/21	0.000889137	0.0165323	0	0	4.3606	30.6343	PID1;CLTC;PPP2R5A;LZTFL1;MRAP;DAB2;ABI3;NUMB;PPFIA1;AP2M1;RHOQ;BCL2L1;PICALM
positive regulation of vascular associated smooth muscle cell proliferation (GO:1904707)	13/21	0.000889137	0.0165323	0	0	4.3606	30.6343	DNMT1;IGFBP5;MMP2;FOXJ2;PDGFB;IGF1;MMP9;ERN1;GJA1;P2RY6;LDLRAP1;MEF2D;BMPR1A
cytokine-mediated signaling pathway (GO:0019221)	204/621	0.000889892	0.0165323	0	0	1.32244	9.28938	IL1RN;SPI1;PITPNA;IFI35;IFI30;CRKL;RPS6KA4;PSMD7;PSMD2;PSMD1;TRIM25;BTRC;B2M;TRIM21;IL1R1;PSME4;BOLA2;CDIP1;PSME2;UBA52;IL20RA;PDGFB;IL20RB;PIK3R1;HIF1A;UGCG;INPP5D;PSMF1;CCR1;STAT5A;STAT5B;TSLP;TNFSF12;FN1;IL31RA;IFNLR1;BST2;COL1A2;HNRNPF;TOLLIP;CDKN1A;RPLP0;PTPRJ;CX3CL1;EDA2R;IL18BP;IKBKB;IKBKG;JAK2;APPL2;APPL1;EDARADD;SERPINB2;IFNGR2;FOS;GAB2;IL17RE;TYK2;OSMR;F3;SIRT1;COMMD7;IL17RC;IL17RA;PSMA…
histone acetylation (GO:0016573)	32/71	0.000904893	0.0167026	0	0	2.20483	15.4508	NAA60;NAA40;SPI1;PHF20;TRRAP;JADE2;ING4;ING5;ING3;RUVBL2;WDR5;BEND3;EP400;EPC1;BRD8;MAP3K7;NAA50;BRD1;CREBBP;BRPF1;TAF10;ACTL6A;PHF20L1;KAT2B;MORF4L1;ZZZ3;YEATS2;KAT6B;MORF4L2;HAT1;POLE3;TAF5
regulation of G1/S transition of mitotic cell cycle (GO:2000045)	32/71	0.000904893	0.0167026	0	0	2.20483	15.4508	RB1;ANKRD17;KMT2E;CDKN1A;DDX3X;DCUN1D3;FHL1;PTEN;PKD1;CDC73;EGFR;RPTOR;CCND2;LSM11;CCND1;GPNMB;HYAL1;BRD7;APPL2;APPL1;CDKN2D;CDKN2C;PRMT2;RDX;INO80;KLF4;ADAM17;DLG1;TFDP1;CDK6;APC;PSME2
cellular response to amino acid starvation (GO:0034198)	33/74	0.000951157	0.0175001	0	0	2.16292	15.0493	ATP6V1A;CDKN1A;NPRL3;TCIRG1;RPTOR;MAPK8;SESN1;MLST8;MAPK1;SLC38A9;ATP6V0E2;ATP6V1C1;MAP3K5;ATP6V1C2;SH3GLB1;SEC13;SZT2;WDR59;MIOS;TFEB;EIF2S1;MTOR;RRAGA;DAP;RRAGD;ATP6V1B2;FAS;LAMTOR2;LAMTOR1;DEPDC5;LAMTOR4;ATP6V0C;LAMTOR3
Notch signaling pathway (GO:0007219)	28/60	0.000954727	0.0175094	0	0	2.35064	16.3466	NOTCH2;GALNT11;NOTCH1;PLXND1;MAML1;WWC1;PSEN2;NRARP;PSEN1;RBPJ;DTX4;DLL1;APH1A;DLL4;NCSTN;APH1B;POFUT1;CREBBP;JAG1;DTX3L;SORBS2;NLE1;PBX1;MIB1;KAT2B;ADAM17;SNAI1;MAML3
chromosome organization (GO:0051276)	44/106	0.000978538	0.0177416	0	0	1.90822	13.2229	TOP2A;TOP2B;HDAC5;HDAC2;HDAC1;SUV39H1;GPS1;SETD7;DOT1L;EHMT1;CDCA8;COPS7B;NUCKS1;COPS7A;XPC;BAHD1;ABL1;HMG20A;RPS27A;HMGN3;ZBTB7A;HMGN1;CENPT;CDT1;NUP155;MTHFR;SAFB;SIRT1;NDC80;MSH6;DDB1;LATS1;CUL4A;CDAN1;MSH3;RFWD3;MTF2;POLE3;BRWD1;COPS8;UBA52;EZH1;EZH2;CUL4B
peptidyl-lysine modification (GO:0018205)	44/106	0.000978538	0.0177416	0	0	1.90822	13.2229	LIPT2;HDAC4;POM121;USPL1;LOXL3;LOXL4;PLOD1;LOXL1;NUP160;HDAC6;LOXL2;GCSH;IFIH1;SENP6;METTL21C;TRIM28;NUP85;SUMO3;NUP62;NNAT;NUP214;PIAS4;NDC1;UBE2I;ESCO1;NUP210;NUP155;BCL11A;NSMCE2;VPS33B;SIRT5;NUP153;SENP2;SIRT1;SENP1;SIRT3;NUP93;KAT2B;LOX;NUP50;CTH;UBA2;NUP98;NUP37
RNA export from nucleus (GO:0006405)	44/106	0.000978538	0.0177416	0	0	1.90822	13.2229	FYTTD1;POM121;SMG1;RBM8A;SRSF1;SMG7;NUP160;SMG6;U2AF1L4;GLE1;NXF1;ALKBH5;RBM15B;FIP1L1;NUP85;U2AF2;NUP62;DHX38;SYMPK;AGFG1;NUP214;NDC1;UPF1;SEC13;NUP210;NUP155;ALYREF;CPSF3;THOC1;THOC3;NUP153;THOC2;THOC7;WDR33;NUP93;DDX19B;MCM3AP;NUP50;HNRNPA2B1;SRSF4;NUP98;SRSF6;SRSF7;NUP37
endoplasmic reticulum to Golgi vesicle-mediated transport (GO:0006888)	70/185	0.000979787	0.0177416	0	0	1.63861	11.3526	PGAP1;PROS1;CTSZ;GOLGA2;NRBP2;TFG;CAPZB;TMED3;TMED1;SPTAN1;CTSC;TMED4;NSF;RAB2A;COG8;SEC13;TMED9;TICAM2;COG4;COPZ2;ANK2;ANK3;ARFGAP3;ANK1;NRBP1;ARFGAP1;BET1L;DYNC1LI2;TBC1D20;GORASP1;KDELR2;KDELR3;SEC22B;ERGIC2;DYNC1I2;SEC23A;SAR1A;ATL3;DCTN2;STX17;PEF1;DCTN1;GOSR2;USO1;KLHL12;SCFD1;SPAST;LMAN2;VTI1A;WHAMM;YKT6;SPTBN1;SEC31A;SEC16B;DYNC1H1;SEC24A;TRAPPC5;GBF1;TRAPPC8;YIF1B;CNIH1;VAPB;CAPZA1;COL7A…
negative regulation of cellular protein localization (GO:1903828)	19/36	0.000993952	0.0179413	0	0	3.00061	20.7457	GSK3B;CDT1;SPI1;CAV3;ACTN2;NEDD4L;OTUD7B;SNX33;LZTFL1;DNAJA1;LATS1;MFHAS1;LATS2;SIN3A;MAP1A;GOPC;ANKRD13A;GPM6B;PICALM
RNA metabolic process (GO:0016070)	53/133	0.00100197	0.0180292	0	0	1.78213	12.307	DDX3X;CELF2;HNRNPR;ADARB1;DUSP11;RBM3;SYNCRIP;METTL14;CLP1;ZC3H12A;PAPOLA;DDX17;RBFOX2;METTL3;THOC1;RNASE4;DICER1;HNRNPUL1;HNRNPH1;RBMS1;HNRNPH2;RBMS2;SIDT2;RNASEH2C;RNASEL;RNASEH2A;DHX8;DDX24;DDX20;LAGE3;TBRG4;ATXN1;PABPN1;POLR2A;DHX36;POLR2D;POLR2G;POLR2J;POLR2L;RBM39;HNRNPA3;PNPT1;LSM1;SETX;HNRNPM;HNRNPK;AGO4;NOVA1;AGO1;HNRNPF;AGO2;HNRNPA2B1;RBMX
regulation of primary metabolic process (GO:0080090)	52/130	0.00100541	0.0180344	0	0	1.79325	12.3777	CHD9;IRS2;TM7SF2;PSMD7;SIN3A;PSMD2;PSMD1;NCOA1;MED1;PRKAB2;HMGCS1;NCOA6;ELOVL6;PRKAB1;LSS;SREBF2;NCOR2;PSMA5;PSMA3;PSMA4;TBL1XR1;PSME4;PSME2;PPARD;PSMD12;PSMD13;HMGCR;ADIPOR1;ACACB;OAZ1;ACACA;OAZ2;PSMA7;HELZ2;PSMB7;RXRA;PMVK;PSAP;PSMF1;FDFT1;CREBBP;PSAPL1;ABCA7;NR1D1;AZIN1;SQLE;GPAM;SP1;FASN;PSMC1;DHCR7;FGFR4
endothelial cell development (GO:0001885)	15/26	0.00101491	0.0180913	0	0	3.65984	25.2271	PPP1R16B;COL18A1;COL15A1;ROBO4;RDX;STC1;RAP1B;RAP1A;MARVELD2;SOX18;MYADM;PECAM1;RAPGEF1;MET;RAPGEF3
regulation of actin filament bundle assembly (GO:0032231)	15/26	0.00101491	0.0180913	0	0	3.65984	25.2271	PTGER4;ROCK1;FHOD1;SYNPO2;PLEK;RDX;ASAP3;TSC1;CX3CL1;ACTG1;SLC9A1;CDC42;SYNPO2L;RAC1;SHANK3
endocytic recycling (GO:0032456)	25/52	0.00103079	0.0182362	0	0	2.48693	17.1037	DENND1B;SNX12;VPS26A;PTPN23;SNX4;SNX27;VPS53;MICALL1;CCDC93;ANKRD50;EPS15;RAB11FIP3;VPS39;ANKRD27;CMTM6;LMTK2;RAB11B;ARL4C;EHD1;EHD2;ACAP2;EHD3;RAB14;CCDC22;ARF6
glycerophospholipid metabolic process (GO:0006650)	35/80	0.0010326	0.0182362	0	0	2.0903	14.3722	CSF1R;PIGN;ABHD3;PIGQ;PLEK;GDE1;PIGZ;ABHD6;PLA2G6;PIGV;ABHD12;CLN3;CPNE1;PIP5K1A;CPNE3;PLCG1;IP6K3;PDGFRB;PLA2G2D;ABCA3;GPCPD1;PRDX6;PIGC;PLA2G15;PIGB;PNPLA3;FAR1;PIGM;PIGL;PNPLA6;PIGG;PIGF;GPLD1;SERINC5;PAFAH1B1
regulation of organelle organization (GO:0033043)	35/80	0.0010326	0.0182362	0	0	2.0903	14.3722	USP6NL;CLIC4;SPEF1;SAR1A;MIEF2;F11R;MFF;SYDE1;CLN3;RHOT1;CAPN6;CAPN2;MAPK1;DNM1L;PAK2;MARK2;PRMT6;CDT1;TMED9;RDX;SURF4;MUL1;MYO5A;PTK2;RAB33B;CAMSAP3;TJP1;EHD3;TMEM33;SYT11;TAOK1;AKAP9;ATP13A2;PLXNB1;ARHGEF5
positive regulation of protein phosphorylation (GO:0001934)	128/371	0.00106211	0.0186996	0	0	1.4208	9.72895	CD81;FMR1;TESK1;FGF1;CRKL;RPS6KA4;RASSF2;TBK1;CCND2;CCND1;AKT2;KDR;ENPP2;MAP2K3;ATG14;ADAM17;DGKQ;AKAP9;APLNR;ERP29;PRKD2;ADTRP;TNIK;RAF1;CARD14;CSF1R;PDGFB;PDGFA;PIK3R3;EFNA5;STK4;RASGRP1;SDCBP;FXR2;RAP1A;PDGFC;ABL1;DVL2;RIPK1;PRNP;SMAD4;TGFB2;TGFB3;WNT3A;INSR;TNK2;IGF2;BRAF;IGF1;PTK2;CDK9;DAB2;FGF18;PIN1;CALM3;CSPG4;TAB2;UBE2K;LAT;BMPR1A;ACVRL1;CDKN1A;BMPR2;DDX3X;MSTN;FLT4;ITGB3;PRKAG1;PTPRJ;AR…
regulation of autophagy of mitochondrion (GO:1903146)	12/19	0.00109654	0.0192467	0	0	4.59966	31.3494	GSK3A;FZD5;FBXW7;HTRA2;HTT;ATP13A2;VDAC1;DNM1L;FBXO7;HDAC6;SREBF2;CAMKK2
post-Golgi vesicle-mediated transport (GO:0006892)	38/89	0.00112752	0.0197299	0	0	2.00275	13.5942	SYS1;CLTC;AP4E1;ARRB1;BLOC1S6;SCFD1;AP1G2;AP1G1;AP1S1;AP1S3;STXBP6;CCDC93;GOLGA7;EPS15;SH3D19;ARFGEF2;HSPA8;EXOC8;OSBPL5;SORT1;GBF1;AP1B1;VPS13A;DTNBP1;MYO5A;SCAMP1;AP4B1;KLHL20;RABIF;RABEP1;RAB14;KIF16B;GOPC;CCDC22;CORO7;EXOC2;LLGL1;VAMP2
positive regulation of MAP kinase activity (GO:0043406)	31/69	0.00115263	0.0201077	0	0	2.19189	14.8297	FLT1;PDGFB;PDGFA;FZD10;MST1R;NOD2;TNFRSF11A;FGF1;RASGRP1;PIK3CG;EGFR;ROBO1;ERBB2;PDGFC;DVL2;RPS3;HRAS;MAP3K7;MAP3K4;MAP3K5;PDGFRB;IL34;DAB2IP;VEGFA;TAOK3;KIT;FGF18;TLR6;ARHGEF5;EZH2;FGFR1
positive regulation of cellular biosynthetic process (GO:0031328)	68/180	0.00120351	0.020926	0	0	1.63416	10.9857	RPL5;SCARB1;SLC27A1;LPGAT1;DDX3X;DYRK2;IRS1;FMR1;IRS2;PTH1R;ELAVL1;GLI2;RBM3;RPS4X;METTL14;CDH3;AKT2;DUOXA1;APPL1;PDGFRB;STARD4;ELOVL5;NSUN5;PRMT1;METTL3;ARNT;LARP4B;SIRT1;CTDNEP1;DDB1;DDAH1;DDAH2;PRKD2;TLR6;GPLD1;PDGFB;NMD3;ARPP19;HIF1A;EGFR;FXR2;ERBB2;CCL19;CDT1;YTHDF1;OPN3;SMAD3;YTHDF3;INSR;MID1IP1;PCIF1;IGF2;UPF3A;IGF1;NR1D1;EEF2;LARP4;KLF4;MTOR;SLC25A37;FABP3;P2RX4;SLC6A9;SP1;PLXNB2;CPEB3;FG…
transcription initiation from RNA polymerase II promoter (GO:0006367)	55/140	0.00120685	0.020926	0	0	1.74064	11.6966	RARG;THRB;CCNH;MAML1;RORA;NR3C1;RBPJ;MED17;TEAD1;MED1;TBP;MED27;MED26;NRBP1;MED7;NCOR2;AR;KAT2B;TBL1XR1;MAML3;PPARD;NOTCH2;GTF2A1;HDAC5;NOTCH1;HDAC1;MAZ;NR2C2;GTF2E1;GTF2E2;HDAC7;RXRA;POLR2A;POLR2D;E2F2;POLR2G;POLR2J;NR2C2AP;POLR2L;ESRRA;WWTR1;CREBBP;TAF13;TAF10;GTF2H1;NR1D1;GTF2H3;CDK9;NR4A1;CDK7;ERCC3;ERCC2;TAF7;TAF5;TAF2
cellular response to amino acid stimulus (GO:0071230)	18/34	0.00128244	0.0221696	0	0	3.02	20.1101	XBP1;UBR2;UBR1;MTOR;IPO5;RPTOR;RRAGA;SESN1;RRAGD;CAPN2;FYN;SLC38A9;LAMTOR2;LAMTOR1;CPEB3;LAMTOR4;LAMTOR3;CPEB4
positive regulation of phospholipase activity (GO:0010518)	14/24	0.00128928	0.0221818	0	0	3.757	24.9978	PDGFRB;PDGFRA;FLT1;PDPK1;ARL1;PLA2G5;GNA13;KIT;ABL2;PLAA;PLCG1;HRAS;FGFR2;FGFR1
DNA-templated transcription, initiation (GO:0006352)	64/168	0.0012909	0.0221818	0	0	1.65603	11.0166	RARG;THRB;CCNH;MAML1;RORA;NR3C1;RBPJ;MED17;UBTF;TEAD1;MED1;TBP;NCOA6;POLRMT;MED27;MED26;NRBP1;MED7;NCOR2;AR;KAT2B;TBL1XR1;TBPL1;MAML3;PPARD;NOTCH2;GTF3C1;GTF2A1;HDAC5;NOTCH1;HDAC1;MAZ;NR2C2;GTF2E1;GTF2E2;HDAC7;RXRA;POLR2A;TAF1C;POLR2D;E2F2;POLR2G;POLR2J;NR2C2AP;POLR2L;ESRRA;WWTR1;CREBBP;BRF1;TAF13;TAF10;SMARCA5;GTF2H1;NR1D1;GTF2H3;CDK9;NR4A1;CDK7;ERCC3;ERCC2;TAF7;POLR3H;TAF5;TAF2
neutrophil activation involved in immune response (GO:0002283)	162/485	0.00131327	0.0224986	0	0	1.35394	8.98372	GHDC;GMFG;RAB3D;STK10;PSMD7;PLAU;PSMD2;LAMP2;C3AR1;CPNE1;PSMD1;CPNE3;CAPN1;B2M;GOLGA7;KCMF1;ARSA;TICAM2;NHLRC3;CD93;CD300A;SLC11A1;KRT1;ATP11B;ARMC8;ATP11A;SCAMP1;RAB31;DOK3;PRTN3;DSC1;KPNB1;VCL;PSMD12;VCP;TMEM63A;PSMD13;HVCN1;C5AR1;UBR4;MGST1;PSEN1;CFP;RAP1B;SDCBP;NCSTN;DSN1;SYNGR1;RAP1A;COMMD9;ALDH3B1;PSAP;MLEC;SLC15A4;ATP6V0A1;GSDMD;CTSA;HSPA8;STK11IP;SURF4;GGH;NBEAL2;PA2G4;ARPC5;EEF2;PRDX6;NF…
production of miRNAs involved in gene silencing by miRNA (GO:0035196)	16/29	0.00133269	0.0225921	0	0	3.30339	21.8703	SMAD2;SMAD1;PUS10;SMAD3;SRRT;METTL3;DICER1;TARBP2;PUM2;ZC3H7B;AGO4;PRKRA;AGO1;AGO2;HNRNPA2B1;DGCR8
amyloid-beta metabolic process (GO:0050435)	11/17	0.00133847	0.0225921	0	0	4.91851	32.542	APH1A;BACE1;BACE2;NCSTN;ACE;APH1B;DYRK1A;PSEN2;ABCA7;IDE;PSEN1
regulation of establishment of endothelial barrier (GO:1903140)	11/17	0.00133847	0.0225921	0	0	4.91851	32.542	IKBKB;CLDN5;ROCK1;ZDHHC21;S1PR3;S1PR2;F11R;ADD1;VCL;TNFRSF1A;VEGFA
ruffle organization (GO:0031529)	11/17	0.00133847	0.0225921	0	0	4.91851	32.542	CSF1R;PLEKHA1;PLEK;TPM1;ARFIP2;INPP5K;PIP5K1A;RAC1;CORO1B;AIF1L;ARF6
vasculature development (GO:0001944)	11/17	0.00133847	0.0225921	0	0	4.91851	32.542	ACVRL1;PDGFRB;ERRFI1;PDGFRA;STK11;BMPR2;PIK3CA;FBXW7;SOX18;FLT4;APLNR
negative regulation of intrinsic apoptotic signaling pathway (GO:2001243)	29/64	0.00139325	0.0233788	0	0	2.22587	14.6376	DDX3X;TMEM161A;SRC;HTRA2;PTTG1IP;NOL3;YBX3;CCAR2;MAPK7;OPA1;CREB3L1;MCL1;CDKN2D;XBP1;SYVN1;SOD2;MMP9;SIRT1;DNAJA1;CXCL12;ARMC10;PPIF;SNAI1;ACKR3;HYOU1;ARHGEF2;BCL2L2;BCL2L1;HSPA1A
plasma membrane organization (GO:0007009)	29/64	0.00139325	0.0233788	0	0	2.22587	14.6376	TRIM72;ABCD2;DYSF;SNX33;FNBP1L;CLN3;UGCG;SERP1;MICALL1;WHAMM;STX2;ABCD1;SPTBN1;NSF;CAV3;ANK2;ABCA7;ANK3;P2RX7;EHD2;FA2H;PLSCR1;PLSCR3;COL5A1;PLSCR2;SYT11;PLSCR4;MYH9;DEGS1
ERAD pathway (GO:0036503)	37/87	0.0014181	0.0237263	0	0	1.98882	13.0435	POMT2;USP13;VCP;CCDC47;SEL1L;DERL1;DERL2;UBE2J2;UBE2J1;BAG6;DNAJB2;ATXN3;FOXRED2;RNF139;TMEM129;TRIM25;UBXN4;UGGT1;UBXN6;ANKZF1;RHBDD2;AMFR;EDEM1;RHBDD1;FBXO17;DNAJB12;SYVN1;TMUB1;DNAJB14;UBE4B;YOD1;ERLIN2;DNAJC18;TMUB2;NPLOC4;MAN1B1;STT3B
positive regulation of binding (GO:0051099)	38/90	0.00144632	0.0240578	0	0	1.9641	12.8427	GPSM1;GSK3B;RALB;LRP1;NVL;CEBPG;RPL11;DERL1;NMD3;IDE;PSEN1;STK4;PKD1;SPPL3;ADD1;HMBOX1;B2M;TRIM21;MARK3;MEN1;CDT1;DTX3L;WNT3A;AMFR;HIP1R;IGF1;PARP9;MMP9;HIPK2;FKBP1A;SKI;CLDN5;TIAM1;MED25;BAMBI;PIN1;TRIB3;MET
protein complex oligomerization (GO:0051259)	38/90	0.00144632	0.0240578	0	0	1.9641	12.8427	TRIM72;ATL3;SHMT2;ZBTB1;BCL10;NOL3;CLDN1;ELAVL1;SLC9A1;SPAST;OPA1;MAT2A;NACC2;ZC3H12A;TIFA;BEND3;LRRC8C;LRRC8A;DNM1L;ECT2;VSTM5;GSDMD;HGSNAT;MPP2;CPSF7;PNPT1;HOMER1;PRMT1;TMEM120A;EHD1;LETM1;OXA1L;EHD3;ALS2;YME1L1;RBMX;CUTC;MCU
regulation of gene silencing by miRNA (GO:0060964)	30/67	0.00146812	0.0243096	0	0	2.17826	14.2105	POM121;FMR1;LIMD1;ELAVL1;NUP160;IPO8;ZFP36;POLR2A;NUP85;NUP62;POLR2D;POLR2G;POLR2J;POLR2L;NDC1;NUP214;SEC13;NUP210;NUP155;NUP153;WTIP;PUM2;NUP93;NUP50;AGO1;AGO2;NUP98;AJUBA;TNRC6A;NUP37
mammary gland duct morphogenesis (GO:0060603)	5/5	0.00148271	0.0243096	0	0	72815	474308	CSF1R;LRP5;SCRIB;EPHA2;LRP6
peptidyl-lysine oxidation (GO:0018057)	5/5	0.00148271	0.0243096	0	0	72815	474308	LOX;LOXL3;LOXL4;LOXL1;LOXL2
PML body organization (GO:0030578)	5/5	0.00148271	0.0243096	0	0	72815	474308	SERBP1;HABP4;ETS1;PML;HIPK2
regulation of miRNA metabolic process (GO:2000628)	5/5	0.00148271	0.0243096	0	0	72815	474308	RC3H1;HRAS;NFKB1;RC3H2;RELA
negative regulation of growth (GO:0045926)	50/126	0.00152359	0.0247087	0	0	1.76924	11.4765	RB1;ACVRL1;CDKN1A;BMPR2;DDX3X;FHL1;PTPRJ;ING1;CCAR2;ING4;TCHP;ING5;GJA1;STK11;HYAL1;ENPP1;MUL1;SIRT1;ST7L;SFRP1;ADAM15;VGLL4;NOTCH2;NDRG3;NOTCH1;DCUN1D3;TMPRSS4;ACVR1B;DNAJB2;PPP2CA;WNT11;SERTAD2;APBB2;MSX1;SLIT2;CDKN2D;SMAD4;TGFB2;PNPT1;SMAD3;CDKN2C;OSGIN1;PML;DCBLD2;BST2;PPT1;CRLF3;HSPA1B;SIPA1;HSPA1A
regulation of protein autophosphorylation (GO:0031952)	19/37	0.00152644	0.0247087	0	0	2.83371	18.3761	ERRFI1;DDX3X;PDGFB;TESK1;PDGFA;PPP2R5A;PPP2R5D;PPP2R5C;VEGFA;MOB1B;RAD50;RAP2A;RASSF2;GPNMB;PDGFC;TAOK2;ENPP1;TNKS1BP1;CALM3
activation of GTPase activity (GO:0090630)	43/105	0.00152988	0.0247087	0	0	1.86451	12.0868	USP6NL;TBC1D9B;SIPA1L2;RASGRP1;SIPA1L3;CORO1C;SYDE1;ABR;ARHGAP42;TBC1D13;PIP5K1A;TBC1D14;TBC1D12;ECT2;TBC1D10A;TBC1D15;TBC1D10B;TBC1D16;ARHGEF10;RALGAPA1;GRTP1;RALGAPA2;ARHGEF16;RHOG;ARHGAP29;TBC1D9;SCRIB;TSC1;GMIP;TIAM2;TIAM1;TBCK;TBC1D4;SGSM3;ADPRH;TBC1D7;SGSM2;RUNDC1;EPHA1;ARHGEF5;SIPA1;EPHA2;SLC27A4
wound healing (GO:0042060)	31/70	0.00153638	0.0247087	0	0	2.13554	13.8347	SCARB1;TRIM72;MACF1;ITGB3;DYSF;PDGFA;PRCP;FGF1;CLDN1;PPL;CORO1B;ERBB2;KRT6A;DSP;PDGFRA;TGFB2;SMAD3;DST;SLC11A1;FZD7;TPM1;WNT5A;CFLAR;IGF1;TGFBR1;DCBLD2;COL3A1;SYT11;NF1;MYH9;RAF1
macroautophagy (GO:0016236)	48/120	0.00153679	0.0247087	0	0	1.79266	11.613	BECN1;VCP;PRKAA2;STX17;SRC;VPS4B;PIK3R4;PRKAG1;TCIRG1;TOMM20;PRKAG3;CLN3;ATG101;FUNDC1;RB1CC1;LAMP2;MFN1;PIP4K2A;PIP4K2B;VPS36;VPS39;UBXN6;ATG3;UVRAG;PRKAB2;ACBD5;CSNK2A1;VPS33B;VPS37C;YOD1;VPS37A;WIPI1;VPS37B;ATG14;PRKAB1;ATG12;CHMP2B;CHMP4C;PLEKHM1;PLAA;ATG4B;ULK1;VDAC1;PIK3C3;ATP13A2;CHMP6;STAM2;VPS25
histone modification (GO:0016570)	46/114	0.0015416	0.0247087	0	0	1.81885	11.777	HDAC4;HDAC5;HDAC2;USP16;TRRAP;PHF20;HDAC1;EHMT1;AURKB;HDAC6;RPS6KA4;MTA1;ATXN7;MIER3;SIN3A;RUVBL2;MIER2;NSD1;MIER1;BRD8;ATXN7L3;NAA50;PRMT6;KDM4A;CREBBP;PHC1;PRMT2;PRMT1;USP3;EYA3;TAF10;USP22;HUWE1;BAZ1B;SIRT1;CCNA2;PHF20L1;MORF4L1;KAT6B;TBL1XR1;MORF4L2;CDK2;UBE2N;RCOR3;RCOR1;EZH2
positive regulation of cellular component organization (GO:0051130)	46/114	0.0015416	0.0247087	0	0	1.81885	11.777	RB1;CAMK2B;GSK3B;VCP;CD151;LRP1;ABCB7;DCTN1;GBA;NEDD4L;LRP4;ASAP1;ATP10A;PTPN23;DLL1;ADD1;BCL2L11;HYAL1;RPS3;BMF;BAK1;CCL19;FNIP2;SH3GLB1;CDT1;TGFB2;TMED9;GPX1;TGFB3;INSR;SURF4;DAB2IP;TGFBR1;MPP7;RUNX1;VEGFA;AR;DAB2;PLEKHM2;BAX;AJUBA;SHANK3;TRABD2B;RAPGEF3;ANAPC2;CRB3
positive regulation of kinase activity (GO:0033674)	46/114	0.0015416	0.0247087	0	0	1.81885	11.777	DDR1;RET;CSF1R;CDKN1A;FLT1;FLT4;PRKAG1;MST1R;CAMKK1;EGFR;DSTYK;RASSF2;RAP1A;ERBB2;KDR;CCL19;EPHB2;EPHB4;EPHB3;MAP2K3;PDGFRB;PDGFRA;LMO4;RYK;INSR;TIE1;LMTK2;PTK2;CD4;RAD50;ALS2;TRAF4;KIT;TYRO3;TAB2;LCP2;ROR2;TEK;EPHA1;FGFR4;MET;FGFR2;LAT;EPHA2;FGFR1;DDR2
regulation of hydrolase activity (GO:0051336)	32/73	0.00159807	0.0249614	0	0	2.09699	13.5024	PLXND1;CAMK2A;EFNA5;FGD1;ARHGAP44;FGD3;FGD4;WRN;FGD6;TDG;PLXNA2;PLXNA1;CDK5RAP3;TBC1D15;EPHB3;TBC1D10B;PLXNA3;FBXW11;RDX;DAB2IP;ADAP1;GPR137B;PTK2;VAV2;NF1;PLXNB2;RAB3GAP2;PLXNB1;EPHA1;CRK;ARHGEF5;PAFAH1B1
transcription-coupled nucleotide-excision repair (GO:0006283)	32/73	0.00159807	0.0249614	0	0	2.09699	13.5024	CCNH;GPS1;COPS7B;COPS7A;PRPF19;POLR2A;POLD1;POLD2;POLR2D;POLR2G;RPS27A;POLR2J;HMGN1;POLR2L;RFC5;RPA1;XRCC1;LIG3;GTF2H1;GTF2H3;DDB1;CUL4A;XAB2;CDK7;ERCC3;ERCC4;UVSSA;ERCC2;ERCC8;COPS8;UBA52;CUL4B
regulation of mitotic cell cycle phase transition (GO:1901990)	70/188	0.00160696	0.0249614	0	0	1.59662	10.2717	YWHAE;CEP164;PKD1;PCM1;CDC23;PSMD7;CDC26;PSMD2;CDC27;CNTRL;CEP250;PSMD1;BTRC;APPL2;CDK5RAP2;APPL1;ANAPC7;CEP131;HAUS6;CSNK1E;TUBG1;CKAP5;DDB1;PSMA5;PSMA3;PSMA4;AKAP9;PSME4;PSME2;ANAPC5;MAPRE1;UBA52;SFI1;ANAPC1;ANAPC2;PAFAH1B1;KLHL18;DYNC1I2;PSMD12;ANAPC15;DCTN2;PSMD13;DCTN1;XPC;ANAPC10;PSMA7;ANAPC11;ZFP36L1;PSMB7;HAUS8;PRKAR2B;HAUS7;PSMF1;BUB3;RPS27A;CEP76;CLASP1;CEP78;PLK4;DYNC1H1;NDE1;INO80;TPX…
contractile actin filament bundle assembly (GO:0030038)	10/15	0.00160971	0.0249614	0	0	5.36503	34.5062	ITGB1;PDLIM1;FAM171A1;ITGB5;SRC;KCTD13;ZYX;ARRB1;TNFAIP1;FHDC1
membrane raft organization (GO:0031579)	10/15	0.00160971	0.0249614	0	0	5.36503	34.5062	CLN3;FA2H;CAV3;NPC1;RFTN1;MYADM;PPT1;FLOT2;ABCA7;EMP2
positive regulation of sprouting angiogenesis (GO:1903672)	10/15	0.00160971	0.0249614	0	0	5.36503	34.5062	TJP1;SMAD1;BMPER;PDPK1;ITGA5;FGF1;KLF4;DLL1;JMJD8;VEGFA
regulation of dephosphorylation (GO:0035303)	10/15	0.00160971	0.0249614	0	0	5.36503	34.5062	PPP1R16B;MTMR1;MTMR2;SRC;MTMR9;INPP5K;MTMR4;SMG7;CDK5RAP3;SMG6
regulation of extracellular matrix disassembly (GO:0010715)	10/15	0.00160971	0.0249614	0	0	5.36503	34.5062	DDR1;CST3;DPP4;LRP1;PDPN;FSCN1;FGFR4;CLASP1;CLASP2;DDR2
regulation of extracellular matrix organization (GO:1903053)	10/15	0.00160971	0.0249614	0	0	5.36503	34.5062	DDR1;RB1;NOTCH1;LRP1;SLC2A10;TIE1;AEBP1;FGFR4;RUNX1;DDR2
regulation of nuclear-transcribed mRNA poly(A) tail shortening (GO:0060211)	10/15	0.00160971	0.0249614	0	0	5.36503	34.5062	TNRC6C;BTG2;ZFP36;CNOT1;AGO2;POLR2G;PABPC1;CPEB3;TNRC6A;TNRC6B
regulation of phospholipase C activity (GO:1900274)	10/15	0.00160971	0.0249614	0	0	5.36503	34.5062	PDGFRB;PDGFRA;FLT1;KIT;ABL1;ABL2;PLCG1;RASGRP1;HRAS;FGFR1
stress fiber assembly (GO:0043149)	10/15	0.00160971	0.0249614	0	0	5.36503	34.5062	ITGB1;PDLIM1;FAM171A1;ITGB5;SRC;KCTD13;ZYX;ARRB1;TNFAIP1;FHDC1
zinc ion transmembrane transport (GO:0071577)	13/22	0.00163423	0.0252719	0	0	3.87582	24.8695	SLC30A6;SLC30A5;SLC30A4;SLC39A11;SLC39A10;SLC30A1;SLC39A13;SLC39A14;SLC39A6;SLC39A7;SLC39A2;SLC39A1;SLC39A3
regulation of protein kinase B signaling (GO:0051896)	76/207	0.00163857	0.0252719	0	0	1.56179	10.0172	RET;CD86;SEMA5A;ITGB1;HIP1;MSTN;IRS1;PTEN;PIK3CD;PTPRJ;IRS2;ARRB2;PIK3CB;FGF1;CX3CL1;PIK3CG;AKT2;CPNE1;DAG1;RAC2;RAC1;PHLDA3;PDGFRB;PDGFRA;PDPK1;GAB1;RHOG;MUL1;TSC2;GAB2;PPP2R5C;F3;SIRT1;TGFBR1;RNF41;PIK3CA;NRG4;KIT;TRIB3;MET;EPHA2;HBEGF;PHLPP1;SRC;MAZ;PDGFB;PDGFA;PIK3R2;MST1R;PIK3R1;EGFR;ERBB2;GCNT2;INPP5K;THEM4;RICTOR;FYN;CCL19;XDH;SH2B3;PLEKHA1;ANGPT1;INSR;IGF2;PTPN11;PTK2;MFHAS1;P2RX4;FGF18;S…
GPI anchor biosynthetic process (GO:0006506)	17/32	0.00165598	0.0254036	0	0	3.04202	19.4791	PGAP1;PIGT;PGAP2;PIGO;GPAA1;PIGN;PIGQ;PIGZ;CWH43;PIGV;PIGC;PIGB;PYURF;PIGM;PIGL;PIGG;PIGF
positive regulation of lamellipodium organization (GO:1902745)	17/32	0.00165598	0.0254036	0	0	3.04202	19.4791	AKIRIN1;MSTN;AUTS2;SRC;PIK3R1;CORO1B;CORO1C;CDC42;OCLN;PIK3CA;ENPP2;RAC2;FSCN1;RAC1;ARHGEF7;RREB1;WASF2
protein stabilization (GO:0050821)	67/179	0.00171125	0.0259259	0	0	1.60983	10.2555	RPL5;CDKN1A;HIP1;CCNH;CTNND1;PTEN;RASSF2;TMEM88;LAMP2;FLOT2;MFSD1;PIM2;GOLGA7;CCT2;FBXW7;USP2;MUL1;ANK2;TSC1;ATP1B1;HCFC1;CREB1;WDR81;CDC37;PEX6;DNLZ;IFT46;GAPDH;TELO2;USP13;GRN;SEL1L;RPL11;MTMR9;WIZ;PIK3R1;NLK;STK4;NAPG;BAG6;RAB21;FLNA;MSX1;VHL;ZSWIM7;CCT5;TRIM44;CCT4;ATF7IP;CRTAP;PEX19;USP9X;HPS4;HIP1R;SYVN1;PARVA;IGF1;HYPK;CDK7;PER3;PRKRA;AAK1;PIN1;MDM4;NAA16;HSPA1B;HSPA1A
cytoplasmic pattern recognition receptor signaling pathway (GO:0002753)	15/27	0.00171269	0.0259259	0	0	3.35462	21.3679	DDX58;NOD1;NOD2;IFIH1;CYLD;TIFA;UBE2N;TAB3;TAB2;IKBKG;TAB1;UBE2V1;RPS27A;MAP3K7;UBA52
negative regulation of insulin receptor signaling pathway (GO:0046627)	15/27	0.00171269	0.0259259	0	0	3.35462	21.3679	KANK1;PTPN1;GSK3A;PID1;IRS1;PRKCB;TSC2;PRKCZ;SOCS1;GRB10;ENPP1;INPP5K;PIP4K2A;PIP4K2B;SLC27A4
positive regulation of erythrocyte differentiation (GO:0045648)	15/27	0.00171269	0.0259259	0	0	3.35462	21.3679	MED1;STAT5B;BRD1;PRMT1;ARNT;ACVR1B;FOXO3;MAPK14;ETS1;HIF1A;ACVR2A;FAM210B;MAPK11;HSPA1B;HSPA1A
stress-activated protein kinase signaling cascade (GO:0031098)	15/27	0.00171269	0.0259259	0	0	3.35462	21.3679	FBXW11;NFKB1;IKBKB;MAPK11;MAPK8;CCDC88C;TAOK2;MAPK1;CCM2;IKBKG;BTRC;RPS27A;MAP3K7;UBA52;MAP3K5
regulation of signal transduction (GO:0009966)	73/198	0.00175866	0.0265516	0	0	1.57192	9.97102	SEMA5A;GALNT11;ZFAND2B;ZDHHC7;NUCKS1;RORA;CD3E;TSPAN12;ZDHHC3;CX3CL1;LFNG;RGS4;UBASH3B;POFUT1;NUP62;ZIC1;UBTF;IGFBP5;IGFBP4;ITGA3;TSC2;LIFR;SENP2;SIRT1;ZDHHC17;SREBF2;RUNX1;PLSCR1;ELF1;MDFIC;DGKQ;GAS1;VWA2;CRK;LLGL1;MGLL;SP100;CBFB;SRC;RGS16;RFNG;DLL1;RASGRP4;PPP2CA;SOCS2;UGCG;SHARPIN;GNG7;GRK6;RGS20;IGFBP7;CSK;FYN;SOCS5;BRAP;WWTR1;GIT2;PRNP;PTPN1;CREBBP;HOMER1;CAV3;USP20;AMFR;DTNBP1;FUZ;SULF1;SY…
retrograde transport, endosome to Golgi (GO:0042147)	37/88	0.00181433	0.02732	0	0	1.94969	12.3065	TMEM87A;TMEM87B;DCTN1;STX16;GOSR2;CLTC;SNX12;ARL1;RHOBTB3;GCC2;VPS26A;VPS26B;VPS53;VTI1A;ANKFY1;TBC1D14;VPS54;ERC1;TRIM27;SNX8;YKT6;TBC1D10A;TBC1D10B;TMED9;TRAPPC10;DENND2A;GBF1;SURF4;BET1L;RGP1;PREPL;RNF126;EHD3;PIKFYVE;HEATR5A;SGSM2;VAMP3
regulation of cell motility (GO:2000145)	52/133	0.00182518	0.0274113	0	0	1.72648	10.8873	ROBO4;PLXND1;FGF1;AMOT;SLK;AKT2;ENPP2;RAC1;LMO4;DDX58;DAPK3;MINK1;SRCIN1;RHOB;NRG4;SPATA13;RAF1;SGK1;CRK;HBEGF;CSF1R;MACF1;ROCK1;CCDC25;ARHGAP18;FBLN1;PRKX;EGFR;DUOX1;PARD6B;SPOCK2;ERBB2;ABL1;PLXNA2;ABL2;PLXNA1;FLNA;CCL19;PLXNA3;CADM4;RCC2;OSGIN1;CAMSAP3;CDK6;FES;ABI3;FGF18;PIN1;PLXNB2;PLXNB1;AMOTL1;PKN1
positive regulation of actin filament bundle assembly (GO:0032233)	24/51	0.00186735	0.0277195	0	0	2.38701	14.9981	ARHGEF10;TGFB3;FHOD1;SYNPO2;PLEK;TPM1;TESK1;LPAR1;ARHGEF10L;CX3CL1;TGFBR1;CDC42;CCDC88A;SFRP1;WNT11;SYNPO2L;ABL1;RAC1;CD47;NF2;EPHA1;ARHGEF5;RAPGEF3;FERMT2
regulation of axonogenesis (GO:0050770)	24/51	0.00186735	0.0277195	0	0	2.38701	14.9981	ROBO2;RTN4R;GSK3B;NGFR;PLXND1;METRN;AMIGO1;PTEN;LRP4;ARHGAP35;ROBO1;TIAM2;TIAM1;PLXNA2;MAP6;PLXNA1;PLXNB2;PLXNB1;SLIT2;PAK3;PAK2;MARK2;EPHB3;PLXNA3
regulation of epithelial cell migration (GO:0010632)	24/51	0.00186735	0.0277195	0	0	2.38701	14.9981	MACF1;TGFB2;BMPR2;SRC;PRKCE;DAB2IP;EMP2;PTPN23;ADIPOR1;HIF1A;HDAC6;PTK2;CORO1C;BMPER;RAB25;CAPN7;HYAL1;ENPP2;PLCG1;GLUL;DOCK1;RREB1;CLASP1;CLASP2
regulation of smoothened signaling pathway (GO:0008589)	24/51	0.00186735	0.0277195	0	0	2.38701	14.9981	TTC23;VCP;CREBBP;TUBD1;IFT122;RORA;FUZ;TXNDC15;GLI3;GLIS2;WDR11;SFRP1;EVC;SMO;KCTD21;SUFU;RAB34;DLG5;ZIC1;PDCL;GAS1;BTRC;MEGF8;FGFR2
positive regulation of gene expression (GO:0010628)	160/482	0.00187149	0.0277195	0	0	1.34097	8.42263	RPL5;PID1;FMR1;RBPJ;FGF1;ETS1;ACTG1;SCAMP5;GJA1;CDH3;ZC3H12A;HABP4;EPHB2;MED1;TLE1;SLC11A1;OSR1;METTL3;WNT5A;DYRK1A;ANK2;LARP4B;ANK3;PRKAB1;HCFC1;ADAM19;ERN1;AR;CLDN5;SFRP4;SMO;DGKQ;ERP29;ADTRP;PKP3;PLA2R1;DNMT1;DDX5;NOTCH1;MAZ;PDGFB;PIK3R3;PIK3R1;PSEN1;GATA2;HIF1A;FXR2;UBR5;DHX36;S100A13;RIPK1;ZBTB7B;SLC38A2;WNT3;SRPK2;SEC16B;SMAD1;SMAD3;WNT3A;RDX;GLMN;PCIF1;FN1;SMARCA5;BRAF;UPF3A;IGF1;LARP4;EEF…
protein maturation (GO:0051604)	40/97	0.00187962	0.0277195	0	0	1.88617	11.8389	LIPT2;NAA60;NAA40;CPXM2;TMPRSS4;PSEN2;ECE1;AEBP1;PSEN1;PCSK7;PCSK6;PCSK5;LMF2;GCSH;APH1A;CLN3;NCSTN;APH1B;PITRM1;DDI2;NNAT;LONP2;TASP1;CASP2;CPXM1;NAA50;GALNT2;TYSND1;F3;ADAM19;BACE1;TSPAN15;ADAM17;TSPAN14;CPD;BOLA2;TSPAN17;MMS19;NAA16;METAP2
regulation of MAP kinase activity (GO:0043405)	40/97	0.00187962	0.0277195	0	0	1.88617	11.8389	FLT1;GBA;PDGFB;PDGFA;PTPRJ;MST1R;PIK3CB;NOD2;FGF1;RASGRP1;PIK3CG;EGFR;ROBO1;PDGFC;ERBB2;INPP5K;HRAS;SH2B3;CDK5RAP3;PDGFRB;PTPN1;CAV3;KSR1;CD300A;DUSP1;IL34;PAQR3;DAB2IP;IRAK3;DUSP7;VEGFA;FGF18;KIT;NF1;TRIB3;SPRY1;TRIB1;TRIB2;EZH2;FGFR1
negative regulation of hippo signaling (GO:0035331)	9/13	0.00189322	0.0278483	0	0	6.03496	37.836	MAP2K3;WWC1;DLG5;LIMD1;MAPK14;WTIP;AJUBA;MARK3;VGLL4
negative regulation of cellular process (GO:0048523)	185/566	0.0019323	0.0283504	0	0	1.31117	8.19357	RB1;SEMA5A;PLXND1;ADARB1;IFI35;ETS1;CCAR2;GJA1;STK11;RPS6KA2;ADNP2;CYP1B1;ENPP1;PIM2;EPHB2;ARID2;SOX7;MEN1;F2R;MUL1;CASK;TSC2;TSC1;RUNX3;RNF41;ST7L;AR;SFRP4;SFRP1;ADAM15;PDE12;PRTN3;ROR2;SRSF6;RAF1;GPLD1;NOTCH1;NDRG3;CTBP1;SMYD5;DCUN1D3;HTRA2;UBR2;FBLN1;FOXO4;PDS5B;SCIN;PODXL;TMEM127;NACC2;PLXNA2;SMYD2;PLXNA1;IGFBP7;SRGAP2;PLXNA3;ZBTB17;SMAD4;TGFB2;SMAD3;TGFB3;GLMN;OSGIN1;FUZ;IFNLR1;CHERP;BST2;NR…
peptidyl-tyrosine dephosphorylation (GO:0035335)	18/35	0.00197481	0.0288262	0	0	2.84216	17.6989	DUSP4;DUSP5;PTPN1;DUSP2;DUSP1;PTPRO;PTPRJ;PTPN11;DUSP18;PTPN12;DUSP8;PTPN13;DUSP6;DUSP7;DUSP22;PTPRB;UBASH3B;PTPN9
regulation of phosphatidylinositol 3-kinase activity (GO:0043551)	18/35	0.00197481	0.0288262	0	0	2.84216	17.6989	PDGFRB;PDGFRA;FLT1;IRS1;PDGFB;PIK3R4;DAB2IP;PIK3R3;PIK3R2;NOD2;PIK3R1;ATG14;PTK2;PIK3IP1;WDR81;KIT;CCL19;TEK
regulation of megakaryocyte differentiation (GO:0045652)	25/54	0.0020138	0.0292715	0	0	2.3151	14.3715	KMT2E;KMT2D;CBFB;KMT2A;HDAC1;KMT2C;ITGA2B;KMT2B;SCIN;SIN3A;WDR5;PRMT6;PRMT1;MTURN;RUNX1;CNOT4;TNRC6C;KAT2B;MOV10;AGO4;AGO1;MYL9;ZFPM1;TNRC6A;TNRC6B
negative regulation of protein phosphorylation (GO:0001933)	58/152	0.00202279	0.0292715	0	0	1.65973	10.2958	RB1;ERRFI1;PID1;TESK1;PTEN;CRKL;KLHL31;RASSF2;UBASH3B;ZC3H12A;ENPP1;TRIM27;EPHB2;CDK5RAP3;MEN1;PDPK1;PAQR3;TSC2;ATG14;DNAJC3;SFRP1;DGKQ;DDIT4;AKT1S1;CNKSR3;MYADM;TERF2IP;TRIB3;EPHA1;TRIB1;TRIB2;PPP1R15B;PRKRIP1;FBLN1;PRKCZ;CORO1C;LRP6;CAMK2N1;INPP5K;SLIT2;PAK2;XDH;PRNP;WWTR1;CADM4;CAV3;DAB2IP;DTNBP1;PTPN13;TARBP2;IBTK;OCLN;NF1;TAF7;CALM3;TAB1;GPD1L;TARDBP
nucleic acid metabolic process (GO:0090304)	31/71	0.00202578	0.0292715	0	0	2.08201	12.9122	EXD2;DDX24;DDX1;HNRNPR;DUSP11;METTL14;WRN;POLR2A;POLR2D;ENPP1;POLR2G;KPNA2;POLR2J;POLR2L;HNRNPA3;RBFOX2;METTL3;TREX2;LSM1;HNRNPM;RAD50;HNRNPK;HNRNPH1;PDE12;HNRNPF;HNRNPA2B1;HNRNPH2;MMS19;DNASE1L2;RBMX;DNASE1L1
positive regulation of cellular protein localization (GO:1903829)	31/71	0.00202578	0.0292715	0	0	2.08201	12.9122	GSK3B;PRKAA2;NUMA1;TESK1;SNX33;TM9SF4;PARD6A;NUP62;ORMDL3;CEP250;FYN;STX3;CDK5RAP3;CARD10;CDT1;NGFR;WWTR1;DTX3L;LIMK2;ABCA7;PDZK1;PARP9;GPR137B;NDC80;GNL3;CCDC88A;APC;SYT11;MAP1A;GPD1L;FERMT2
endoplasmic reticulum calcium ion homeostasis (GO:0032469)	12/20	0.00206515	0.0294683	0	0	4.02442	24.8812	CAMK2D;PACS2;CCDC47;RAP1GDS1;ATP2A2;BAX;PSEN1;BAK1;KCTD17;PML;TMCO1;TGM2
establishment of epithelial cell polarity (GO:0090162)	12/20	0.00206515	0.0294683	0	0	4.02442	24.8812	CAMSAP3;CDC42;CYTH3;FERMT1;RAP2A;OPHN1;FBF1;MYO18A;MYO9A;SIPA1L3;CLASP1;CYTH1
eye morphogenesis (GO:0048592)	12/20	0.00206515	0.0294683	0	0	4.02442	24.8812	MFAP5;SKI;RARG;EFEMP1;COL5A1;COL5A2;MFAP2;NF1;IFT122;NKD1;VEGFA;FBN1
regulation of hippo signaling (GO:0035330)	12/20	0.00206515	0.0294683	0	0	4.02442	24.8812	MAP2K3;NEK8;SCHIP1;WWC1;DLG5;NF2;LIMD1;MAPK14;WTIP;AJUBA;MARK3;VGLL4
regulation of smooth muscle cell migration (GO:0014910)	12/20	0.00206515	0.0294683	0	0	4.02442	24.8812	PDGFRB;NDRG4;ACE;IGFBP5;LRP1;PLAU;PDGFB;PDGFA;IGF1;SLIT2;TRIB1;BMPR1A
microtubule polymerization (GO:0046785)	16/30	0.00214016	0.0295886	0	0	3.06723	18.8538	TUBGCP2;NDE1;TUBG1;CKAP5;GOLGA2;TPX2;TPPP3;TRPV4;AKAP9;TUBGCP5;PIN1;TUBGCP6;TUBGCP3;FGF13;CLASP1;CLASP2
angiogenesis involved in wound healing (GO:0060055)	8/11	0.00214882	0.0295886	0	0	7.15172	43.9318	ITGB3;MCAM;KDR;PRCP;GATA2;ADIPOR2;CD34;VEGFA
carnitine shuttle (GO:0006853)	8/11	0.00214882	0.0295886	0	0	7.15172	43.9318	CPT1A;PRKAB2;PRKAA2;CPT2;MID1IP1;ACACB;CPT1B;ACACA
cell-cell junction maintenance (GO:0045217)	8/11	0.00214882	0.0295886	0	0	7.15172	43.9318	TJP1;CSF1R;NLGN2;PARD6A;F2R;MYADM;PRTN3;FERMT2
protein localization to phagophore assembly site (GO:0034497)	8/11	0.00214882	0.0295886	0	0	7.15172	43.9318	PACS2;STX17;WDR45B;ATG9B;ATG9A;TRAPPC8;WIPI1;WDR45
bleb assembly (GO:0032060)	6/7	0.00216315	0.0295886	0	0	16.0876	98.7169	P2RX7;PMP22;EMP1;EMP2;EMP3;MYLK
cation homeostasis (GO:0055080)	6/7	0.00216315	0.0295886	0	0	16.0876	98.7169	SLC7A8;COX11;SLC4A11;ATP13A2;TRPM7;CNNM4
collagen-activated tyrosine kinase receptor signaling pathway (GO:0038063)	6/7	0.00216315	0.0295886	0	0	16.0876	98.7169	COL1A1;DDR1;COL4A2;UBASH3B;COL4A6;DDR2
membrane fission (GO:0090148)	6/7	0.00216315	0.0295886	0	0	16.0876	98.7169	SH3GLB1;SPAST;TMCC1;DNM1L;CORO1C;SLC25A46
nuclear-transcribed mRNA catabolic process, deadenylation-independent decay (GO:0031086)	6/7	0.00216315	0.0295886	0	0	16.0876	98.7169	EDC4;ZFP36;DCP1A;DCP1B;EDC3;ZFP36L1
positive regulation of IRE1-mediated unfolded protein response (GO:1903896)	6/7	0.00216315	0.0295886	0	0	16.0876	98.7169	PTPN1;BCL2L11;TMEM33;DAB2IP;BAX;BAK1
positive regulation of lamellipodium morphogenesis (GO:2000394)	6/7	0.00216315	0.0295886	0	0	16.0876	98.7169	SRC;ENPP2;ARHGEF7;RREB1;CORO1B;CORO1C
positive regulation of pinocytosis (GO:0048549)	6/7	0.00216315	0.0295886	0	0	16.0876	98.7169	CDC42;CLN3;PPT1;ANKFY1;APPL2;APPL1
receptor-mediated endocytosis of virus by host cell (GO:0019065)	6/7	0.00216315	0.0295886	0	0	16.0876	98.7169	PIKFYVE;CAV2;CTSL;SIGLEC1;EPS15;TPCN2
regulation of transforming growth factor beta2 production (GO:0032909)	6/7	0.00216315	0.0295886	0	0	16.0876	98.7169	SMAD4;TGFB2;CDH3;SMAD3;HIF1A;BMPR1A
skin morphogenesis (GO:0043589)	6/7	0.00216315	0.0295886	0	0	16.0876	98.7169	COL1A1;ERRFI1;CDSN;COL1A2;ITGB4;ABCA12
vascular wound healing (GO:0061042)	6/7	0.00216315	0.0295886	0	0	16.0876	98.7169	MCAM;KDR;GATA2;ADIPOR2;CD34;VEGFA
positive regulation of macromolecule metabolic process (GO:0010604)	130/384	0.00216666	0.0295886	0	0	1.37997	8.46553	RPL5;PID1;FMR1;RBPJ;FGF1;ETS1;ACTG1;GJA1;CDH3;TRIM28;ZC3H12A;EPHB2;NSF;MED1;TLE1;SLC11A1;OSR1;WNT5A;ANK2;SCRIB;ANK3;PRKAB1;HCFC1;ADAM19;AR;CLDN5;SFRP4;SMO;DGKQ;ERP29;ADTRP;PKP3;DNMT1;NOTCH1;MAZ;PDGFB;PIK3R3;PSEN1;GATA2;HIF1A;DHX36;UBR5;ZBTB7B;SLC38A2;WNT3;SRPK2;SEC16B;SMAD1;SMAD3;SETDB1;WNT3A;INSR;RDX;FN1;BRAF;IGF1;SELE;MOV10;OCLN;FUBP3;AGO4;SP1;AGO1;FUBP1;AGO2;FGF18;FGFR4;GSK3B;GSK3A;DDX3X;CELF1…
regulation of myotube differentiation (GO:0010830)	14/25	0.00220109	0.029953	0	0	3.41522	20.897	HDAC4;HDAC5;XBP1;NOTCH1;DMPK;HDAC1;MAML1;BHLHE41;ATP11A;MAPK14;PIEZO1;SMYD1;SIK1;RBM24
regulation of fibroblast proliferation (GO:0048145)	22/46	0.00220381	0.029953	0	0	2.4612	15.0566	PDGFRA;CDKN1A;CD300A;SPHK1;WNT5A;PDGFB;DAB2IP;FN1;PDGFA;PEX2;IGF1;CDC73;AQP1;SKI;MED25;SFRP1;CDK6;PDGFC;NF1;CTNNB1;WNT2;DDR2
actin-mediated cell contraction (GO:0070252)	7/9	0.00229274	0.0308684	0	0	9.38554	57.0454	CAMK2D;GSN;PIK3CA;CCDC88C;PDPN;EMP2;PARVA
anoikis (GO:0043276)	7/9	0.00229274	0.0308684	0	0	9.38554	57.0454	STK11;PIK3CA;TSC2;BMF;IKBKG;MAP3K7;MTOR
collagen-activated signaling pathway (GO:0038065)	7/9	0.00229274	0.0308684	0	0	9.38554	57.0454	COL1A1;DDR1;COL4A2;UBASH3B;ITGA11;COL4A6;DDR2
Notch receptor processing (GO:0007220)	7/9	0.00229274	0.0308684	0	0	9.38554	57.0454	APH1A;GALNT11;ADAM17;NCSTN;APH1B;PSEN2;PSEN1
regulation of lipid metabolic process (GO:0019216)	38/92	0.00232548	0.0312357	0	0	1.8911	11.4673	PANK2;CHD9;IRS2;RORA;HMGCR;ADIPOR1;ACACB;ACACA;TM7SF2;HELZ2;RXRA;SIN3A;PMVK;PSAP;FDFT1;NCOA1;MED1;CREBBP;PSAPL1;HMGCS1;NCOA6;MID1IP1;ELOVL6;ABCA7;NR1D1;LSS;SREBF2;NCOR2;SQLE;GPAM;NPC2;TBL1XR1;SP1;FASN;CCDC3;DHCR7;FGFR4;PPARD
regulation of protein kinase activity (GO:0045859)	44/110	0.00235461	0.0315529	0	0	1.79208	10.8445	RB1;CDKN1A;PRKRIP1;C5AR1;PRKAG1;SMG8;CAMKK1;CAMKK2;LRP6;TTN;RASSF2;RAP1A;UBASH3B;CAMK2N1;INPP5K;TRIM27;CCL19;ECT2;PAK2;MAP2K3;UVRAG;WWTR1;CAV3;PDPK1;DTNBP1;TSC2;SIRT1;PTK2;TARBP2;CD4;ALS2;TRAF4;AKT1S1;NF1;TAF7;TRIB3;TAB2;LCP2;TAB1;EPHA1;TRIB1;TRIB2;LAT;DDR2
cell cycle G1/S phase transition (GO:0044843)	28/63	0.00238135	0.0316151	0	0	2.14872	12.9784	RB1;CDKN1A;USP37;CUL5;CCNH;CAMK2A;ACVR1B;PPP6C;CCND1;RCC1;PIM2;CDKN2D;CDKN2C;HINFP;CCNA2;LATS1;CUL4A;CDK7;DBF4;LATS2;CDK6;CCNE2;NASP;CCNE1;CDK2;BCAT1;CRLF3;CUL4B
COPII vesicle coating (GO:0048208)	28/63	0.00238135	0.0316151	0	0	2.14872	12.9784	SEC23A;PEF1;GOSR2;CTSZ;USO1;KLHL12;GOLGA2;PPP6C;SCFD1;TFG;PPP6R1;PPP6R3;CTSC;SEC31A;NSF;ANKRD28;SEC16B;SEC13;SEC24A;TRAPPC10;TRAPPC5;SEC23IP;CNIH1;TBC1D20;GORASP1;COL7A1;SEC22B;SEC24C
vesicle coating (GO:0006901)	28/63	0.00238135	0.0316151	0	0	2.14872	12.9784	SEC23A;PEF1;GOSR2;CTSZ;USO1;KLHL12;GOLGA2;PPP6C;SCFD1;TFG;PPP6R1;PPP6R3;CTSC;SEC31A;NSF;ANKRD28;SEC16B;SEC13;SEC24A;TRAPPC10;TRAPPC5;SEC23IP;CNIH1;TBC1D20;GORASP1;COL7A1;SEC22B;SEC24C
vesicle targeting, rough ER to cis-Golgi (GO:0048207)	28/63	0.00238135	0.0316151	0	0	2.14872	12.9784	SEC23A;PEF1;GOSR2;CTSZ;USO1;KLHL12;GOLGA2;PPP6C;SCFD1;TFG;PPP6R1;PPP6R3;CTSC;SEC31A;NSF;ANKRD28;SEC16B;SEC13;SEC24A;TRAPPC10;TRAPPC5;SEC23IP;CNIH1;TBC1D20;GORASP1;COL7A1;SEC22B;SEC24C
epithelial cell migration (GO:0010631)	20/41	0.00257243	0.0337906	0	0	2.55668	15.2452	KANK1;STARD13;PLXND1;ROCK1;PLEKHG5;TNFSF12;TESK1;PRKX;FSTL1;LOXL2;DPP4;FERMT1;PTP4A3;PIK3CA;KRT16;KIT;ABL1;CYP1B1;FAT2;PKN1
import into cell (GO:0098657)	20/41	0.00257243	0.0337906	0	0	2.55668	15.2452	SLC22A4;SLC36A1;SLC27A1;SLC46A1;SLC12A4;IL10RA;SLC11A2;ATP1A2;SLC7A1;SLC39A14;NEURL1B;SLC6A6;SLC7A5;SLC7A8;LRRC8C;LRRC8A;SLC16A2;GLUL;SLC12A7;SLC29A2
response to growth factor (GO:0070848)	20/41	0.00257243	0.0337906	0	0	2.55668	15.2452	ACVRL1;STAT5B;BMPR2;SPHK1;PDGFB;HTRA2;ACVR1B;KLF4;HDAC6;ACVR2A;TGFBR1;TGFBR2;SFRP1;MAPK7;ERBB2;TBC1D7;CTNNB1;CPNE3;BMPR1A;EPHA2
positive regulation of protein localization to cell periphery (GO:1904377)	24/52	0.0025844	0.0337906	0	0	2.3016	13.7135	ITGB1;GPSM2;PRKCI;NUMA1;LRP1;ITGA3;PDPK1;PRKCE;ARHGEF16;ZDHHC5;RHOG;ATP2B4;PIK3R1;EGFR;DLG1;CNPY4;KIF5B;STAC2;PTPN9;STX3;EPHB2;SPTBN1;ARF6;EPHA2
amyloid precursor protein metabolic process (GO:0042982)	11/18	0.00259837	0.0337906	0	0	4.21558	25.0948	ADAM19;APH1A;BACE1;CLN3;ADAM17;NCSTN;APH1B;PSEN2;TMCC2;PSEN1;LDLRAP1
endothelial cell proliferation (GO:0001935)	11/18	0.00259837	0.0337906	0	0	4.21558	25.0948	ACVRL1;SEMA5A;ERN1;DLG1;BMPR2;BMPER;NRARP;PRKX;TEK;CD34;LOXL2
positive regulation of response to endoplasmic reticulum stress (GO:1905898)	11/18	0.00259837	0.0337906	0	0	4.21558	25.0948	USP13;BAG6;ERN1;ATXN3;XBP1;BCL2L11;TMEM259;BAX;PMAIP1;PIK3R1;BAK1
positive regulation of stress-activated protein kinase signaling cascade (GO:0070304)	11/18	0.00259837	0.0337906	0	0	4.21558	25.0948	TGFB2;RNF13;TAOK3;STK25;TAOK1;SEMA4C;TAOK2;ARL6IP5;NOD2;MID1;KLHDC10
pulmonary valve development (GO:0003177)	11/18	0.00259837	0.0337906	0	0	4.21558	25.0948	NOTCH2;ROBO2;TGFB2;BMPR2;JAG1;NOTCH1;NFATC1;SLIT2;TNFRSF1B;ROBO1;TNFRSF1A
negative regulation of supramolecular fiber organization (GO:1902904)	31/72	0.00264338	0.0342204	0	0	2.03109	12.0559	KANK1;SPEF1;STMN2;KATNB1;CORO1A;CAMSAP1;ATXN7;MAP2;SLIT2;CLASP1;CLASP2;ARFGEF1;HSPA8;SMAD4;CAV3;MID1IP1;DYRK1A;HIP1R;SSH2;SSH3;CAMSAP3;TPX2;PIK3CA;APC;TAOK1;MYADM;ARHGEF2;MAPRE1;FGF13;PFDN5;SHANK3
positive regulation of neurogenesis (GO:0050769)	31/72	0.00264338	0.0342204	0	0	2.03109	12.0559	ROBO2;CUL7;KDM1A;PLXND1;AMIGO1;CX3CL1;ROBO1;CUX1;RASSF10;NPTN;PLXNA2;MAP6;PLXNA1;SLIT2;TGM2;PLXNA3;SPEN;NGFR;FBXW8;METRN;VEGFA;TIAM2;TIAM1;CAPRIN1;NUMB;CTNNB1;PLXNB2;PLXNB1;OBSL1;SHANK3;FAIM
plasma membrane bounded cell projection assembly (GO:0120031)	97/278	0.00271989	0.0351314	0	0	1.44335	8.5261	GALNT11;IFT172;FNBP1L;TXNDC15;CCDC28B;MYLK;OPHN1;DZIP1L;ARFIP2;CEP250;VSTM5;ACTN2;CEP131;LZTFL1;CD2AP;TMEM138;SPATA13;FSCN1;TNIK;VCL;UNC119B;NOTCH1;FBF1;RAP1B;SDCBP;RAP1A;KIF3B;INPP5E;INPP5K;PIP5K1A;NPHP3;SRGAP2;RAB11FIP3;PIBF1;PLK4;IFT122;PARVA;FUZ;BBIP1;PARVB;FHDC1;AIF1L;EHD1;IFT20;CCDC88A;EHD2;EHD3;MKS1;CEP83;ITGB1;SPEF1;PTPRO;CEP164;PTPN23;PKD1;NUDCD3;PCM1;TCTN3;TCTN1;BBS9;RAC1;EXOC8;MINK1;EM…
regulation of gene silencing by RNA (GO:0060966)	25/55	0.00275018	0.0353602	0	0	2.23777	13.1941	POM121;FMR1;NUP160;IPO8;POLR2A;NUP85;NUP62;POLR2D;POLR2G;POLR2J;POLR2L;NDC1;NUP214;SEC13;NUP210;NUP155;NUP153;PUM2;NUP93;NUP50;AGO1;AGO2;NUP98;TNRC6A;NUP37
regulation of posttranscriptional gene silencing (GO:0060147)	25/55	0.00275018	0.0353602	0	0	2.23777	13.1941	POM121;FMR1;NUP160;IPO8;POLR2A;NUP85;NUP62;POLR2D;POLR2G;POLR2J;POLR2L;NDC1;NUP214;SEC13;NUP210;NUP155;NUP153;PUM2;NUP93;NUP50;AGO1;AGO2;NUP98;TNRC6A;NUP37
cellular response to acid chemical (GO:0071229)	15/28	0.0027685	0.0353602	0	0	3.09636	18.2359	XBP1;MTOR;IPO5;VEGFA;RPTOR;RRAGA;RRAGD;CAPN2;SLC38A9;LAMTOR2;LAMTOR1;CPEB3;LAMTOR4;LAMTOR3;CPEB4
L-amino acid transport (GO:0015807)	15/28	0.0027685	0.0353602	0	0	3.09636	18.2359	SLC36A1;CTNS;SLC1A4;SLC3A2;SLC7A1;SLC7A2;SLC7A5;SLC7A8;ARL6IP5;SFXN1;SLC25A12;SLC25A22;SLC36A4;SLC38A2;SLC25A13
regulation of microtubule polymerization or depolymerization (GO:0031110)	15/28	0.0027685	0.0353602	0	0	3.09636	18.2359	MAP1S;STMN2;CAMSAP1;SKA2;CAMSAP3;MAP2;MAP1B;MAP1A;ABL1;GAS2L1;FKBP4;MAPRE1;MAPRE2;CLASP1;CLASP2
positive regulation of cellular amide metabolic process (GO:0034250)	34/81	0.00281146	0.0358056	0	0	1.94354	11.4164	RPL5;GSK3A;DDX3X;FMR1;PLA2G6;ELAVL1;RELA;RBM3;RPS4X;SMPD3;SMPD2;METTL14;FXR2;ERBB2;ABCA2;YTHDF1;YTHDF3;NSUN5;METTL3;PCIF1;UPF3A;LARP4B;EEF2;LARP4;MTOR;SIRT3;TNFRSF1A;SP1;PLXNB2;GSAP;CPEB3;ZCCHC4;NSMAF;PICALM
blood vessel endothelial cell migration (GO:0043534)	13/23	0.00282841	0.0358056	0	0	3.488	20.4677	PIK3R3;EMP2;ROBO1;VEGFA;EFNB2;NR4A1;SOX18;KDR;MYH9;ADTRP;SLIT2;EPHB4;GPLD1
positive regulation of protein autophosphorylation (GO:0031954)	13/23	0.00282841	0.0358056	0	0	3.488	20.4677	ACE;DDX3X;PDGFB;PDGFA;VEGFA;RAD50;RAP2A;RASSF2;GPNMB;PDGFC;TAOK2;TNKS1BP1;CALM3
protein deacylation (GO:0035601)	13/23	0.00282841	0.0358056	0	0	3.488	20.4677	HDAC4;HDAC5;LYPLA1;HDAC1;SIRT5;SIRT1;HDAC6;HDAC7;SIRT3;ABHD17B;ABHD17A;SIN3A;PPT1
positive regulation of stress fiber assembly (GO:0051496)	21/44	0.002843	0.0359109	0	0	2.45119	14.3711	ARHGEF10;TGFB3;FHOD1;TPM1;LPAR1;TESK1;ARHGEF10L;TGFBR1;CDC42;CCDC88A;SFRP1;WNT11;SYNPO2L;ABL1;RAC1;CD47;NF2;EPHA1;ARHGEF5;FERMT2;RAPGEF3
membrane lipid biosynthetic process (GO:0046467)	26/58	0.00289945	0.0363034	0	0	2.18193	12.7495	SAMD8;SGMS1;SGMS2;ALDH3B2;SGPL1;SPTLC2;ALDH3B1;ST3GAL4;KDSR;ST3GAL2;CERS3;CERS4;ELOVL4;ELOVL5;SPHK1;SPNS2;ELOVL6;ELOVL7;SGPP1;ACER2;FA2H;VAPB;ACER3;PRKD2;DEGS1;CSNK1G2
muscle organ development (GO:0007517)	26/58	0.00289945	0.0363034	0	0	2.18193	12.7495	TRIM72;MSTN;LAMA2;FHL1;FHL3;ZBTB42;CHD2;SGCE;SGCD;SPEG;SOX6;MEF2D;SGCG;CAV3;NEB;IGF1;MAPK12;POU6F1;CXCL10;EVC;MRAS;ITGA11;COL6A3;MKX;UTRN;HBEGF
positive regulation of mitochondrion organization (GO:0010822)	26/58	0.00289945	0.0363034	0	0	2.18193	12.7495	GSK3B;GSK3A;RALA;HTRA2;HTT;MIEF2;MIEF1;MFF;BBC3;CAMKK2;BCL2L11;KDR;TNFSF10;PMAIP1;BMF;BAK1;DNM1L;FBXO7;HIP1R;MUL1;MMP9;MLLT11;PPIF;BAX;SPIRE1;MCU
regulation of tumor necrosis factor-mediated signaling pathway (GO:0010803)	26/58	0.00289945	0.0363034	0	0	2.18193	12.7495	RNF31;SPPL2B;TRADD;SPPL2A;IKBKB;SHARPIN;CASP4;CPNE1;RIPK1;IKBKG;FADD;RFFL;SPHK1;CFLAR;HIPK1;TNFRSF1A;CYLD;ADAM17;MADD;TAX1BP1;RBCK1;CCDC3;UBE2K;BIRC2;HSPA1B;HSPA1A
positive regulation of stress-activated MAPK cascade (GO:0032874)	40/99	0.00292778	0.0365781	0	0	1.82198	10.6285	SPI1;FLT4;SEMA3A;NOD2;RASGRP1;EDA2R;SDCBP;RASSF2;ZC3H12A;ARL6IP5;RIPK1;CCL19;HRAS;XDH;MAP3K4;MAP3K5;KLHDC10;MAP4K2;TGFB2;PRMT1;FZD7;SPHK1;MINK1;TNFRSF19;SEMA4C;DAB2IP;MID1;MTURN;HIPK2;VEGFA;DUSP22;MFHAS1;SH3RF2;TRAF4;TAOK3;STK25;TRAF3;TAOK1;TAOK2;LTBR
platelet aggregation (GO:0070527)	18/36	0.00295568	0.036766	0	0	2.68407	15.6321	PDGFRA;ITGB3;STXBP1;PLEK;FN1;PIK3CB;PIK3CG;ACTG1;UBASH3B;GNAS;TYRO3;FLNA;MYH9;TLN1;CLIC1;MYL9;VCL;FERMT3
regulation of microtubule-based process (GO:0032886)	18/36	0.00295568	0.036766	0	0	2.68407	15.6321	GSK3B;MACF1;PHLDB1;PRKAA2;ROCK1;EFNA5;BICD2;HDAC6;KLHL42;CAMSAP3;CYLD;APC;TAOK1;ERBB2;MAP6;CLASP1;MARK2;CLASP2
protein catabolic process (GO:0030163)	28/64	0.00314988	0.0390121	0	0	2.08888	12.0328	VCP;HTRA2;IDE;PRPF19;CLN8;BAG6;DDI2;LAMP2;PMAIP1;RIPK1;SOCS6;ADAMTS9;ATE1;HSPA8;SIAH2;FBXO17;DAB2IP;UBE2G1;NR1D1;CLPX;MTOR;RNF41;DDB1;RAB12;PPT1;TPP1;STT3B;CUL4B
regulation of extrinsic apoptotic signaling pathway (GO:2001236)	28/64	0.00314988	0.0390121	0	0	2.08888	12.0328	SP100;SRC;TRADD;HTT;BCL10;NOL3;RELA;TNFSF10;RIPK1;FADD;PAK2;FEM1B;SIAH2;TNFSF12;G0S2;TNFRSF10B;CFLAR;IGF1;TGFBR1;PML;AR;CYLD;MADD;FAS;BIRC6;LTBR;ZMYND11;FGFR1
positive regulation of protein kinase B signaling (GO:0051897)	60/161	0.00323155	0.0394673	0	0	1.59778	9.16296	CD86;SEMA5A;ITGB1;RET;HIP1;IRS1;PIK3CD;IRS2;PTPRJ;PIK3CB;FGF1;CX3CL1;PIK3CG;AKT2;CPNE1;RAC2;RAC1;PDGFRB;PDGFRA;PDPK1;GAB1;RHOG;GAB2;F3;TGFBR1;PIK3CA;NRG4;KIT;TRIB3;MET;HBEGF;SRC;MAZ;PDGFB;PDGFA;PIK3R2;MST1R;PIK3R1;EGFR;ERBB2;GCNT2;THEM4;FYN;RICTOR;CCL19;ANGPT1;INSR;IGF2;PTPN11;PTK2;MFHAS1;P2RX4;FGF18;STRN;TEK;FGFR4;PIK3AP1;FERMT2;FGFR2;FGFR1
filopodium assembly (GO:0046847)	10/16	0.00324871	0.0394673	0	0	4.47055	25.614	FGD3;FGD4;FGD6;SPEF1;SPATA13;ARHGEF4;S1PR2;SRGAP2;VSTM5;FGD1
Golgi to endosome transport (GO:0006895)	10/16	0.00324871	0.0394673	0	0	4.47055	25.614	SYS1;RAB14;SORT1;KIF16B;GBF1;VPS13A;WIPI1;CORO7;EPS15;KLHL20
histone H2A acetylation (GO:0043968)	10/16	0.00324871	0.0394673	0	0	4.47055	25.614	MORF4L1;NAA40;ING3;TRRAP;MORF4L2;RUVBL2;ACTL6A;EP400;EPC1;BRD8
negative regulation of anoikis (GO:2000811)	10/16	0.00324871	0.0394673	0	0	4.47055	25.614	ITGB1;NOTCH1;TLE1;PIK3CA;SRC;PTRH2;PDK4;ITGA5;PTK2;MCL1
negative regulation of immune effector process (GO:0002698)	10/16	0.00324871	0.0394673	0	0	4.47055	25.614	GRN;FER;RPS19;CD300A;SLAMF8;RC3H1;CD47;ENPP3;APPL1;HAVCR2
platelet-derived growth factor receptor signaling pathway (GO:0048008)	10/16	0.00324871	0.0394673	0	0	4.47055	25.614	PDGFRB;PDGFRA;PTPN1;FER;PDGFC;PDGFB;ABL1;PDGFA;PLAT;PTPRJ
regulation of ERBB signaling pathway (GO:1901184)	10/16	0.00324871	0.0394673	0	0	4.47055	25.614	RHBDF1;FER;RHBDF2;ERBB2;MVB12B;PTPN12;RBPJ;EGFR;WDR54;LGMN
sphingolipid catabolic process (GO:0030149)	10/16	0.00324871	0.0394673	0	0	4.47055	25.614	ACER2;SMPD2;ASAH1;SGPL1;PDXDC1;SPHK1;ACER3;ENPP2;PPT1;SMPDL3A
negative regulation of transcription, DNA-templated (GO:0045892)	295/948	0.00326215	0.0395466	0	0	1.22209	6.99693	RB1;TCERG1;SPI1;EHMT1;IKZF1;RBPJ;CCAR2;IKZF5;ELK4;EDNRB;TRIM28;SOX18;CREB3L1;EPC1;TRIM27;BTRC;SOX7;MED1;RBFOX2;SOX13;DICER1;RUNX3;DKK3;HCFC1;RUNX1;AR;SFRP1;TRIB3;CLOCK;UBA52;ZFPM1;CGGBP1;L3MBTL3;TSHZ3;CTBP1;PDGFB;ZBTB1;TWIST2;NEDD4L;ZBTB5;ZBTB4;MBTD1;MIER3;MIER2;MIER1;INPP5K;ZBTB7B;PATZ1;ZBTB7A;RREB1;HEXIM1;CREBBP;PHC2;PHC1;BCL11A;IGF2;IRF2BP1;IRF2BP2;NR2F2;NR1D1;PA2G4;PHC3;POU6F1;SNAI1;ID3;GTF2I…
G2/M transition of mitotic cell cycle (GO:0000086)	50/130	0.00327803	0.0396552	0	0	1.68032	9.61228	YWHAE;CDKN1A;CCNH;CEP164;FOXM1;PPP1CB;PCM1;CNTRL;ENSA;CEP250;BTRC;SKP2;CDK5RAP2;BORA;FBXW11;CEP131;HAUS6;CSNK1E;TUBG1;CKAP5;CDC25B;CCNA2;LATS1;AKAP9;MAPRE1;AJUBA;SFI1;PAFAH1B1;DYNC1I2;DCTN2;DCTN1;ARPP19;HAUS8;PRKAR2B;HAUS7;CEP76;CLASP1;CEP78;PLK4;DYNC1H1;NDE1;FBXL15;FBXL12;FBXL8;NEDD1;CDK7;CDK2;FBXL3;CEP41;TAF2
positive regulation of RNA splicing (GO:0033120)	16/31	0.00331672	0.0397534	0	0	2.86255	16.3417	DYRK1A;PIK3R1;PRDX6;RBM3;ERN1;SETX;POLR2A;U2AF2;TRA2B;NCL;HABP4;NUP98;SLC38A2;RBMX;HSPA1A;ZPR1
regulation of transmembrane receptor protein serine/threonine kinase signaling pathway (GO:0090092)	16/31	0.00331672	0.0397534	0	0	2.86255	16.3417	SMAD2;SMAD4;SMAD3;SMURF2;ITGA3;LTBP4;XIAP;NREP;PCSK6;FSTL1;FSTL3;DKK3;FKBP1A;LATS1;SFRP4;LATS2
amino acid transport (GO:0006865)	23/50	0.00331793	0.0397534	0	0	2.28713	13.0559	SLC36A1;SLC43A2;SLC43A1;SLC38A10;SLC1A4;SLC3A2;SLC16A10;SLC1A5;SLC7A1;SLC7A2;SLC7A5;SLC6A6;SLC7A6;SLC25A29;SLC7A8;PDPN;SLC38A7;SLC38A6;SLC38A9;SLC25A44;SLC36A4;SLC38A2;SLC38A4
endothelial cell migration (GO:0043542)	19/39	0.00332783	0.0397534	0	0	2.54999	14.5488	STARD13;PLXND1;PLEKHG5;TNFSF12;PRKX;EMP2;FSTL1;CORO1B;LOXL2;VEGFA;DPP4;NR4A1;PTP4A3;PIK3CA;SOX18;ABL1;CYP1B1;MYH9;LGALS8
protein acylation (GO:0043543)	19/39	0.00332783	0.0397534	0	0	2.54999	14.5488	CREBBP;ZDHHC20;SPHK1;ZDHHC5;ZDHHC12;ZDHHC13;ZDHHC21;ZDHHC7;ZDHHC1;ZDHHC16;ZDHHC17;ZDHHC3;ING4;ING5;KAT2B;PORCN;ZDHHC18;GLUL;CLOCK
vesicle cytoskeletal trafficking (GO:0099518)	19/39	0.00332783	0.0397534	0	0	2.54999	14.5488	FBXW11;NDE1;HTT;MYO5A;FNBP1L;TRAK1;MYO19;TANC2;TRAK2;MYO1D;CLN3;MYO1E;MYO1C;KIF5B;MYO5B;MYO6;MYO1F;MYO1G;PAFAH1B1
positive regulation of cell-substrate adhesion (GO:0010811)	30/70	0.00334029	0.0398191	0	0	2.01447	11.4859	GSK3B;ECM2;TESK1;PDGFB;NEDD9;CD3E;CX3CL1;TRIOBP;CRKL;CDC42;ABL1;FLNA;RAC1;RSU1;JAK2;RREB1;FN1;EMP2;NPNT;SFRP1;CDK6;MYADM;ARHGEF7;EPHA1;UTRN;CRK;DOCK1;FERMT2;LIMS2;LIMS1
regulation of RNA splicing (GO:0043484)	32/76	0.00347695	0.0413619	0	0	1.95361	11.0606	AHNAK;CELF1;PIK3R1;POLR2A;U2AF2;FASTK;TRA2B;HABP4;METTL16;RBM12;SLC38A2;SRSF10;SRPK2;RBM39;MBNL1;TIA1;DYRK1A;RRP1B;PTBP2;PTBP3;CLK2;ERN1;SETX;HNRNPK;SON;ESRP2;HNRNPH1;ESRP1;HNRNPF;HNRNPH2;HSPA1A;ZPR1
epidermal cell differentiation (GO:0009913)	24/53	0.00352126	0.0417001	0	0	2.22208	12.5524	CERS3;DSP;MED1;CLIC4;ASAH1;HDAC2;ST14;CDSN;JAG1;OPN3;HDAC1;SPINK5;WNT5A;KRT10;OVOL1;TGM1;SCEL;UGCG;ERCC3;KRT16;ERCC2;PIP5K1A;CTNNB1;EPHA2
positive regulation of macroautophagy (GO:0016239)	24/53	0.00352126	0.0417001	0	0	2.22208	12.5524	GPSM1;SH3GLB1;UVRAG;PRKAA2;RALB;VPS13D;GNAI3;TSC2;HTT;SIRT1;FYCO1;TBK1;LARP1;SPTLC2;SESN1;KDR;WAC;PIP4K2A;RAB3GAP2;PIP4K2B;VDAC1;IKBKG;MAP3K7;SLC25A4
mRNA 3'-end processing (GO:0031124)	33/79	0.00352724	0.0417001	0	0	1.92716	10.8831	AHCYL1;RBM8A;CSTF2;SRSF1;CDC73;U2AF1L4;LSM11;FIP1L1;PABPN1;CLP1;PCF11;U2AF2;POLR2D;PAPOLA;CSTF1;DHX38;SYMPK;RPRD1B;RPRD1A;MTPAP;CPSF7;ALYREF;CPSF3;THOC1;THOC3;THOC2;RPRD2;THOC7;WDR33;SRSF4;PABPC1;SRSF6;SRSF7
regulation of cyclin-dependent protein serine/threonine kinase activity (GO:0000079)	34/82	0.00356663	0.0420353	0	0	1.90292	10.7251	CDKN1A;CCNJ;CCNT2;CCNI;CCNT1;CCNH;CCNF;PTEN;PDGFB;PKD1;EGFR;IPO5;CCND2;CCND1;SERTAD1;CNPPD1;CDK5RAP3;MEN1;CDKN2D;HEXIM1;CDKN2C;GTF2H1;NR2F2;CCNA2;LATS1;ADAM17;CDK7;LATS2;CCNE2;APC;CCNE1;CDC37;CCNG2;CCNYL1
DNA metabolic process (GO:0006259)	96/277	0.0035728	0.0420353	0	0	1.4282	8.04707	TOP2A;DCLRE1B;MUS81;TOP2B;BTG2;SMARCB1;MCM7;TRRAP;MPG;NUDT1;ENDOV;TRIM28;LONP1;SMARCAD1;POLI;KPNA2;NUDT15;MEN1;RFC5;DFFB;UPF1;PARP3;PARP4;USP3;HUS1;LIG3;CSNK1E;INIP;TSN;DDB1;MSH6;RAD51D;DBF4;MSH3;PSME4;MCM3;TERF2IP;NEIL1;DNASE1L2;UBA52;ASF1A;DNASE1L1;EXD2;RTEL1;SP100;DNMT1;VCP;RNASEH2A;PARG;UHRF2;DOT1L;DDX23;ZBTB1;IGHMBP2;DDX21;XPC;PDS5B;SAMHD1;UNG;ORC5;PURA;WRN;SLX4;NTHL1;ORC3;POLD1;TDG;POLD2;RP…
negative regulation of cell development (GO:0010721)	14/26	0.00358497	0.0420353	0	0	3.1304	17.6273	GSK3B;GSK3A;CCL11;NOTCH1;CAV3;FBXW7;WNT3A;HOOK3;IGF1;PTHLH;PCM1;B2M;APPL2;FBN1
negative regulation of protein localization to membrane (GO:1905476)	14/26	0.00358497	0.0420353	0	0	3.1304	17.6273	PID1;CLTC;PPP2R5A;LZTFL1;MRAP;DAB2;ABI3;PPFIA1;NUMB;INPP5K;AP2M1;RHOQ;BCL2L1;PICALM
regulation of transforming growth factor beta receptor signaling pathway (GO:0017015)	40/100	0.00361804	0.0420829	0	0	1.79149	10.0714	TGFB1I1;LTBP4;NREP;MTMR4;SDCBP;STK11;ING2;RPS27A;ZBTB7A;RNF111;MEN1;BCL9L;SMAD2;CREBBP;SMAD4;SMAD3;SMURF2;ITGA3;PDPK1;SLC2A10;CIDEA;LEMD3;IL17RD;SIRT1;VASN;TGFBR1;DKK3;TGFBR2;HIPK2;LATS1;FKBP1A;SKI;ADAM17;DAB2;LATS2;BAMBI;PIN1;SPRY1;UBA52;HSPA1A
positive regulation of supramolecular fiber organization (GO:1902905)	37/91	0.00362752	0.0420829	0	0	1.84099	10.3449	RB1;SEMA5A;CCL11;NUMA1;DCTN1;SYNPO2;PLEK;LMOD1;STMN2;KATNB1;PSEN1;CX3CL1;CFL2;RPS3;RAC1;COLGALT1;CLASP1;CDK5RAP2;GPX1;CAV3;PRKCE;BAIAP2;FCHSD1;CLIP1;FER;OCLN;FCHSD2;CTTN;SYNPO2L;FES;CDC42EP4;TRPV4;AKAP9;CDC42EP1;MAPRE1;MET;ARF6
regulation of anoikis (GO:2000209)	12/21	0.00363317	0.0420829	0	0	3.57702	20.0944	ANKRD13C;ITGB1;NOTCH1;TLE1;PIK3CA;SRC;PTRH2;PDK4;SIK1;ITGA5;PTK2;MCL1
regulation of fibroblast migration (GO:0010762)	12/21	0.00363317	0.0420829	0	0	3.57702	20.0944	ITGB1;CLN3;PRKCE;GNA12;RAC1;ARHGEF7;RFFL;PTK2;APPL2;CORO1C;APPL1;DDR2
stress granule assembly (GO:0034063)	12/21	0.00363317	0.0420829	0	0	3.57702	20.0944	DDX6;DYNC1H1;YTHDF1;DDX3X;YTHDF3;CSDE1;OGFOD1;G3BP1;PRRC2C;UBAP2L;EIF2S1;LSM14A
zinc ion transport (GO:0006829)	12/21	0.00363317	0.0420829	0	0	3.57702	20.0944	SLC30A6;SLC30A5;SLC30A4;SLC39A11;SLC39A6;SLC30A1;SLC39A13;SLC39A7;SLC39A2;SLC39A14;SLC39A1;SLC39A3
ATP-dependent chromatin remodeling (GO:0043044)	20/42	0.00367049	0.0424294	0	0	2.4403	13.6838	SMARCE1;INO80B;HDAC2;PBRM1;SMARCC1;SMARCB1;SRCAP;HDAC1;ACTR6;CHD8;ACTR5;ACTL6A;RNF8;SMARCA5;INO80;SPTY2D1;ARID1B;GATAD2B;NASP;SMARCAD1
nuclear-transcribed mRNA catabolic process, deadenylation-dependent decay (GO:0000288)	25/56	0.00370214	0.0426231	0	0	2.16544	12.124	DDX6;WDR61;EDC3;EDC4;ZFP36;EXOSC5;EXOSC4;POLR2D;TNKS1BP1;EXOSC3;CNOT6L;LSM1;RC3H1;RC3H2;CNOT4;PAN2;CNOT6;LSM7;PAN3;PDE12;CNOT1;CNOT2;DCP1A;DCP2;DCP1B
positive regulation of establishment of protein localization to mitochondrion (GO:1903749)	25/56	0.00370214	0.0426231	0	0	2.16544	12.124	YWHAE;RNF31;GSK3A;PPP1R13B;UBE2D3;HTRA2;UBE2J2;BBC3;NPEPPS;MAPK8;PPP3R1;ARIH2;RAC2;PMAIP1;YWHAH;SH3GLB1;FZD5;FBXW7;HPS4;HUWE1;SREBF2;TFDP1;TFDP2;NMT1;RHOU
regulation of keratinocyte differentiation (GO:0045616)	17/34	0.00383297	0.0440407	0	0	2.68376	14.9328	ERRFI1;MED1;CBFB;NUMA1;ROCK1;NCOA3;ABCA12;AQP3;ETV4;GRHL2;SGPP1;ZFP36L1;RUNX1;ZFP36;CTSL;CTSK;SRSF6
cell cycle G2/M phase transition (GO:0044839)	50/131	0.0039238	0.044994	0	0	1.65946	9.19456	YWHAE;CDKN1A;CCNH;CEP164;FOXM1;PPP1CB;PCM1;CNTRL;ENSA;CEP250;BTRC;SKP2;CDK5RAP2;BORA;FBXW11;CEP131;HAUS6;CSNK1E;TUBG1;CKAP5;CDC25B;CCNA2;LATS1;AKAP9;MAPRE1;AJUBA;SFI1;PAFAH1B1;DYNC1I2;DCTN2;DCTN1;ARPP19;HAUS8;PRKAR2B;HAUS7;CEP76;CLASP1;CEP78;PLK4;DYNC1H1;NDE1;FBXL15;FBXL12;FBXL8;NEDD1;CDK7;CDK2;FBXL3;CEP41;TAF2
regulation of cell differentiation (GO:0045595)	58/156	0.00396815	0.0453866	0	0	1.59154	8.80038	PHLDB1;PLEKHB2;RPS6KA3;PPP1R13L;TRPS1;DAG1;FLOT2;CDK5RAP3;CDK5RAP2;YWHAH;DDX17;PRKCB;NSUN2;EMP2;RUNX3;TGFBR1;RUNX1;AR;TIAM1;SIK1;RAF1;BIRC2;CASZ1;DDX5;CBFB;ROCK1;SMYD5;LTBP4;NREP;DLL1;PTHLH;ZFP36L1;PPP2CA;PURB;SCIN;ALOX5;SPOCK2;VHL;CLASP1;CLASP2;SUZ12;CREBBP;IGF2;TRIP4;NR1D1;PA2G4;KLF4;ELL3;PTK2;CDK9;SLC6A6;CDK6;MAFB;APC;FES;NF1;FGFR2;FGFR1
positive regulation of Notch signaling pathway (GO:0045747)	21/45	0.00398184	0.0453866	0	0	2.3489	12.98	ROBO2;CREBBP;PRKCI;TGFB2;NOTCH1;JAG1;MAML1;SRC;NOD2;RBPJ;DLL1;ROBO1;DLL4;ENHO;KAT2B;TSPAN14;ZMIZ1;AAK1;BMP2K;MAML3;IL6ST
regulation of insulin receptor signaling pathway (GO:0046626)	21/45	0.00398184	0.0453866	0	0	2.3489	12.98	KANK1;PTPN1;GSK3A;PID1;IRS1;PRKCB;IGF2;TSC2;NUCKS1;PTPN11;PRKCZ;SIRT1;SOCS1;GRB10;ENPP1;INPP5K;PIP4K2A;PIP4K2B;VWA2;ZBTB7B;SLC27A4
I-kappaB kinase/NF-kappaB signaling (GO:0007249)	27/62	0.00399974	0.0455001	0	0	2.07159	11.4383	RNF31;ROCK1;TRADD;BCL10;RELA;IKBKB;TBK1;SHARPIN;NKIRAS1;NKIRAS2;TIFA;RIPK1;ERC1;IKBKG;RPS27A;MAP3K7;TICAM2;DAB2IP;TNFRSF1A;TAB3;TAB2;RBCK1;TAB1;UBA52;MAP3K14;BIRC2;FAIM
COPII-coated vesicle cargo loading (GO:0090110)	9/14	0.00402352	0.0456797	0	0	4.82763	26.6273	SEC13;SEC23A;SEC24A;SAR1A;TBC1D20;SCAP;SEC23B;SEC24C;SEC31A
positive regulation of cysteine-type endopeptidase activity involved in apoptotic process (GO:0043280)	46/119	0.00417062	0.047256	0	0	1.69369	9.2809	VCP;DDX3X;HIP1;DIABLO;TRADD;ATP2A3;HTRA2;NOD1;BCL10;GRAMD4;UACA;BBC3;ROBO1;CASP9;BCL2L13;CASP4;ARL6IP5;TNFSF10;RPS3;PMAIP1;CASP2;RIPK1;FADD;JAK2;SOX7;XDH;MAP3K5;NGFR;SMAD3;GSN;APAF1;DAPK1;F2R;HIP1R;MUL1;TNFRSF10B;CFLAR;F3;SIRT1;SENP1;ACER2;DAP;DLC1;CYCS;BAX;FAS
positive regulation of blood vessel endothelial cell migration (GO:0043536)	22/48	0.00426136	0.0476984	0	0	2.27157	12.3986	MAP2K3;STAT5A;ANGPT1;PDPK1;PDGFB;PRKCA;GATA2;MAPK14;ETS1;HIF1A;SIRT1;HDAC7;VEGFA;ADAM17;P2RX4;SP1;AKT3;FGF18;KDR;PRKD2;PLCG1;FGFR1
positive regulation of DNA-binding transcription factor activity (GO:0051091)	86/246	0.00428641	0.0476984	0	0	1.44676	7.88818	CRTC2;SMARCB1;EDA;KDM1A;TRADD;PTEN;CX3CL1;EDA2R;RPS6KA4;IKBKB;TRIM25;FLOT2;TRIM27;IKBKG;ERC1;TRIM21;IKBKE;MAP3K7;PRKCI;TRIM62;CAMK1D;RIPK3;PRKCB;DDX58;SPHK1;BUD31;RIPK4;WNT5A;IRAK3;AR;AIM2;TFDP1;SMO;KIT;TRIM14;TERF2IP;PRKD2;RBCK1;ARHGEF2;TLR6;UBE2V1;CLOCK;UBA52;CARD14;ARHGEF5;DDR2;HDAC4;RNF31;HDAC5;MTPN;CAMK2A;CEBPG;NOD1;BCL10;TNFRSF11A;NOD2;PRKCZ;RELA;LRP6;PRDX3;RPS3;DVL2;RIPK1;RPS27A;ZBTB7A;WNT…
Fc-gamma receptor signaling pathway involved in phagocytosis (GO:0038096)	30/71	0.00430213	0.0476984	0	0	1.9652	10.7077	WIPF1;SRC;WIPF2;PIK3R2;PIK3CB;PIK3R1;PLA2G6;ACTG1;PLD2;CDC42;NCKIPSD;ABL1;MAPK1;FYN;RAC1;PLCG1;WASF2;PRKCE;ARPC4;ARPC5;BAIAP2;PTK2;VAV2;MYO1C;PIK3CA;ABI1;ELMO2;CRK;DOCK1;MYO1G
myeloid leukocyte differentiation (GO:0002573)	30/71	0.00430213	0.0476984	0	0	1.9652	10.7077	CSF1R;CDKN1A;SPI1;PDE1B;PIK3CD;TNFRSF11A;CDC42;RXRA;CCL19;BATF3;IL31RA;GAB2;MAPK14;CBFA2T3;MMP9;SIRT1;PML;FOXP1;RUNX1;TGFBR2;VEGFA;CD4;EFNA2;GPR183;KIT;CDK2;PIR;MYH9;PRTN3;EPHA2
establishment of mitotic spindle localization (GO:0040001)	15/29	0.00430687	0.0476984	0	0	2.87499	15.6617	ITGB1;GPSM2;NUMA1;DCTN1;FBXW11;NDE1;HTT;NDC80;GJA1;ESPL1;CLASP1;KPNB1;CDK5RAP2;CLASP2;PAFAH1B1
positive regulation of extrinsic apoptotic signaling pathway (GO:2001238)	15/29	0.00430687	0.0476984	0	0	2.87499	15.6617	RET;TNFSF12;HTRA2;G0S2;BCL10;PML;CYLD;SFRP1;PPP2R1B;TNFSF10;PMAIP1;RIPK1;FADD;LTBR;PAK2
protein ADP-ribosylation (GO:0006471)	15/29	0.00430687	0.0476984	0	0	2.87499	15.6617	PARP6;PARP3;PARP4;TNKS;TIPARP;SIRT5;PARP14;PARP9;SIRT1;ART3;PARP12;ART4;SIRT3;PARP11;TNKS2
protein K11-linked ubiquitination (GO:0070979)	15/29	0.00430687	0.0476984	0	0	2.87499	15.6617	UBE2H;ANAPC7;RNF26;UBE2E3;UBE2D3;RNF4;ANAPC10;ANAPC11;CDC23;CDC26;CDC27;CDC16;ANAPC5;ANAPC1;ANAPC2
positive regulation of myeloid cell differentiation (GO:0045639)	18/37	0.00430969	0.0476984	0	0	2.54263	13.8494	MED1;STAT5B;BRD1;PRMT1;ARNT;ACVR1B;FOXO3;MAPK14;ETS1;HIF1A;ACVR2A;MTURN;FAM210B;MAPK11;SCIN;FES;HSPA1B;HSPA1A
regulation of glucose import (GO:0046324)	18/37	0.00430969	0.0476984	0	0	2.54263	13.8494	GSK3A;PRKCI;PID1;IRS1;INSR;IRS2;PTPN11;PIK3R1;IGF1;ARPP19;OCLN;CAPN10;AKT2;GRB10;ENPP1;APPL2;RHOQ;APPL1
regulation of microtubule cytoskeleton organization (GO:0070507)	18/37	0.00430969	0.0476984	0	0	2.54263	13.8494	GSK3B;PHLDB1;PRKAA2;ROCK1;STMN2;EFNA5;BICD2;SKA2;CAMSAP3;CYLD;TAOK1;MAP6;GAS2L1;MAPRE1;MAPRE2;CLASP1;MARK2;CLASP2
regulation of vascular associated smooth muscle cell proliferation (GO:1904705)	18/37	0.00430969	0.0476984	0	0	2.54263	13.8494	CDKN1A;DNMT1;IGFBP5;TGFB3;MMP2;TPM1;PDGFB;PTEN;FOXJ2;IGF1;SOD2;MMP9;ERN1;GJA1;P2RY6;LDLRAP1;MEF2D;BMPR1A
sphingolipid biosynthetic process (GO:0030148)	31/74	0.0043694	0.0482658	0	0	1.93635	10.5204	ASAH1;SAMD8;SGMS1;GBA;ALOX12B;SGMS2;CLN8;SMPD2;ALDH3B2;SGPL1;SPTLC2;ALDH3B1;KDSR;CERS3;CERS4;ELOVL4;ELOVL5;SPHK1;SPNS2;ELOVL6;ELOVL7;SGPP1;ACER2;FA2H;VAPB;ACER3;PRKD2;DEGS1;B4GALT6;CSNK1G2;PNPLA1
positive regulation of phosphatidylinositol 3-kinase signaling (GO:0014068)	32/77	0.00442194	0.0487522	0	0	1.91007	10.3548	BECN1;FLT1;SRC;MAZ;PDGFB;PIK3CD;PDGFA;IRS2;PIK3CB;PIK3R1;PIK3CG;PDGFC;KDR;JAK2;PDGFRB;PDGFRA;TGFB2;UNC5B;INSR;F2R;GAB1;FN1;IGF1;SIRT1;PTK2;PIK3CA;KIT;PLXNB1;ROR2;TEK;PIK3AP1;FGFR1
cellular response to chemical stress (GO:0062197)	40/101	0.00444273	0.0488871	0	0	1.762	9.54384	VKORC1L1;TMEM161A;DDX3X;PRKAA2;SRXN1;PYROXD1;KEAP1;HTRA2;FOXO3;PRDX3;ERMP1;ALDH3B1;ZC3H12A;LONP1;ABL1;ADNP2;STX2;SLC25A24;PNPT1;GPX1;TXNRD2;TXNRD1;PYCR1;SLC4A11;GPX7;FANCC;PYCR2;SOD2;EIF2S1;PRDX6;ETV5;SETX;PIK3CA;TRPV4;CAT;CYCS;FAS;ATP13A2;HSPA1B;HSPA1A
mesenchymal cell differentiation (GO:0048762)	23/51	0.00450948	0.0492428	0	0	2.20529	11.9121	DDX17;GSK3B;CUL7;DDX5;TGFB2;NOTCH1;ROCK1;WNT5A;LOXL3;RBPJ;HIF1A;HNRNPAB;TGFBR1;LOXL2;LRP6;TRIM28;DLG5;SNAI1;CTNNB1;FGFR2;WNT4;FGFR1;LIMS1
mitotic nuclear membrane organization (GO:0101024)	23/51	0.00450948	0.0492428	0	0	2.20529	11.9121	NDC1;AHCTF1;SEC13;POM121;UBE2I;NUP155;LEMD2;NUP160;NUP93;PPP2CA;SPAST;NUP85;REEP3;CHMP2B;CHMP4C;RCC1;BANF1;NUP98;CHMP6;LBR;CHMP7;KPNB1;NUP37
mitotic nuclear membrane reassembly (GO:0007084)	23/51	0.00450948	0.0492428	0	0	2.20529	11.9121	NDC1;AHCTF1;SEC13;POM121;UBE2I;NUP155;LEMD2;NUP160;NUP93;PPP2CA;SPAST;NUP85;REEP3;CHMP2B;CHMP4C;RCC1;BANF1;NUP98;CHMP6;LBR;CHMP7;KPNB1;NUP37
regulation of substrate adhesion-dependent cell spreading (GO:1900024)	23/51	0.00450948	0.0492428	0	0	2.20529	11.9121	KANK1;RCC2;TESK1;NEDD9;FBLN1;EFNA5;TRIOBP;PTK2;CRKL;CORO1C;CDC42;PDPN;MYADM;ABL1;FLNA;RAC1;ARHGEF7;CRK;DOCK1;RREB1;FERMT2;LIMS2;LIMS1
negative regulation of stress fiber assembly (GO:0051497)	13/24	0.00464738	0.0504422	0	0	3.17069	17.0312	ARHGEF18;ARAP1;PIK3R1;F11R;TJP1;DLC1;PPFIA1;INPP5K;MET;PAK2;WASF2;CLASP1;CLASP2
positive regulation of protein targeting to membrane (GO:0090314)	13/24	0.00464738	0.0504422	0	0	3.17069	17.0312	PRNP;ITGAM;ITGB2;MIEF2;ANK3;MIEF1;PDZK1;MFF;MYO1C;AKT2;ERBB2;FYN;HRAS
protein alpha-1,2-demannosylation (GO:0036508)	13/24	0.00464738	0.0504422	0	0	3.17069	17.0312	EDEM3;AMFR;EDEM1;SEL1L;SYVN1;DERL2;RNF139;MAN1A2;MAN1C1;MAN1B1;RPS27A;UBA52;UGGT1
histone H4-K16 acetylation (GO:0043984)	11/19	0.00466339	0.0504422	0	0	3.68838	19.7992	ING4;KMT2A;PHF20;KANSL2;MCRS1;KANSL3;MSL2;WDR5;JADE2;HCFC1;MSL1
regulation of bicellular tight junction assembly (GO:2000810)	11/19	0.00466339	0.0504422	0	0	3.68838	19.7992	IKBKB;TJP1;CLDN5;OCLN;MYO1C;CBFB;ROCK1;SNAI1;F11R;RUNX1;EPHA2
negative regulation of protein kinase B signaling (GO:0051898)	19/40	0.00474297	0.0510136	0	0	2.4284	12.9946	PHLPP1;MSTN;PLEKHA1;PTEN;MUL1;TSC2;PTPRJ;ARRB2;PIK3CB;PPP2R5C;SIRT1;DAG1;INPP5K;THEM4;TRIB3;SH2B3;XDH;PHLDA3;EPHA2
positive regulation of wound healing (GO:0090303)	19/40	0.00474297	0.0510136	0	0	2.4284	12.9946	ITGB1;ARFGEF1;KANK1;XBP1;PRKCE;F2R;CLDN1;MTOR;PTK2;ACTG1;MYLK;DUOX1;FERMT1;OCLN;ST3GAL4;HRAS;RREB1;FERMT2;HBEGF
regulation of microtubule polymerization (GO:0031113)	19/40	0.00474297	0.0510136	0	0	2.4284	12.9946	NUMA1;CAV3;DCTN1;STMN2;DYRK1A;CAMSAP1;CAMSAP3;CLIP1;OCLN;MAP2;FES;AKAP9;ABL1;RPS3;RAC1;MAPRE1;MET;CLASP1;CDK5RAP2
cellular response to thyroid hormone stimulus (GO:0097067)	8/12	0.00490967	0.0520916	0	0	5.36342	28.5149	MED1;THRB;CTSL;KLF9;RDX;BRD8;GAS2L1;CTSB
magnesium ion transport (GO:0015693)	8/12	0.00490967	0.0520916	0	0	5.36342	28.5149	MMGT1;NIPAL1;NIPAL2;NIPAL3;NIPA1;SLC41A1;MAGT1;CNNM4
microtubule anchoring (GO:0034453)	8/12	0.00490967	0.0520916	0	0	5.36342	28.5149	CAMSAP3;PCM1;DAG1;GCC2;BICD2;CLASP1;PEX14;CLASP2
morphogenesis of a polarized epithelium (GO:0001738)	8/12	0.00490967	0.0520916	0	0	5.36342	28.5149	LAMA5;VANGL2;LAMA3;FUZ;SCRIB;ZDHHC7;CELSR1;ACTG1
negative regulation of vascular permeability (GO:0043116)	8/12	0.00490967	0.0520916	0	0	5.36342	28.5149	CLDN5;RAMP2;ANGPT1;DDAH1;PTPRJ;SLIT2;FERMT2;VEGFA
nuclear body organization (GO:0030575)	8/12	0.00490967	0.0520916	0	0	5.36342	28.5149	SRPK2;USPL1;SERBP1;HABP4;ETS1;PML;HIPK2;ZPR1
protein mono-ADP-ribosylation (GO:0140289)	8/12	0.00490967	0.0520916	0	0	5.36342	28.5149	PARP11;PARP6;PARP3;PARP4;TIPARP;PARP14;PARP9;PARP12
carboxylic acid transport (GO:0046942)	25/57	0.00491602	0.0520916	0	0	2.09762	11.1494	SLC23A2;AQP9;SLC1A4;SLC3A2;SLC1A5;SLC7A1;CLN3;SLC25A29;PSAP;SLC38A6;SLC16A9;SLC16A2;SLC16A3;SLC15A4;SLC36A4;SLC38A2;SLC36A1;SLC16A1;SLC16A14;SLC16A13;SLC7A5;SLC6A6;SLC7A6;SLC7A8;SLC6A9
endodermal cell differentiation (GO:0035987)	16/32	0.00497745	0.0524512	0	0	2.68345	14.2299	SETD2;ITGB5;ITGA4;MMP2;COL12A1;ITGB2;LAMA3;FN1;MMP9;CDC73;COL4A2;MMP15;COL7A1;COL6A1;COL8A1;ITGA5
negative regulation of chemotaxis (GO:0050922)	16/32	0.00497745	0.0524512	0	0	2.68345	14.2299	ROBO2;SEMA5A;SEMA6C;NOTCH1;ANGPT2;SEMA6A;SEMA3C;SEMA3A;SEMA4B;SEMA3B;SEMA4C;SEMA3G;SEMA4G;CORO1B;ROBO1;SLIT2
regulation of cellular biosynthetic process (GO:0031326)	16/32	0.00497745	0.0524512	0	0	2.68345	14.2299	MED1;PRKAB2;PRKAA2;CTNS;SIRT5;FITM2;ADIPOR1;TNFRSF1B;ADIPOR2;MFSD12;SIRT1;PDK4;RAC1;CD47;JAK2;FGFR4
cellular protein catabolic process (GO:0044257)	26/60	0.00507752	0.0534073	0	0	2.0533	10.8474	CLTC;CTSZ;HTRA2;IDE;TCIRG1;VLDLR;ADAMTS12;AP2A2;CTSL;CTSK;CAPN2;LONP1;RIPK1;CTSF;AP2M1;CTSC;CTSB;RSPRY1;SIAH2;DAB2IP;UBE2G1;AP2B1;CLPX;RAB12;YME1L1;LGMN
positive regulation of cell projection organization (GO:0031346)	45/117	0.00508842	0.0534237	0	0	1.67969	8.87007	RET;ROBO2;CAMK2B;CUL7;NDRG4;PLXND1;AMIGO1;STMN2;ARHGAP35;CX3CL1;ROBO1;RAP1A;CUX1;DPYSL3;DVL2;PLXNA2;NPTN;ABL2;MAP6;PLXNA1;GPC2;SLIT2;SCARF1;MARK2;PLXNA3;NGFR;PRKCI;CAMK1D;FBXW8;METRN;KIDINS220;WNT5A;DAB2IP;CBFA2T2;TIAM2;SETX;TIAM1;FES;PTK7;CAPRIN1;RAPGEF1;PLXNB2;PLXNB1;ROR2;OBSL1
positive regulation of DNA metabolic process (GO:0051054)	27/63	0.00521354	0.0545373	0	0	2.01391	10.5861	OTUD4;RTEL1;TMEM161A;CEBPG;PDGFB;RNF8;EGFR;MECP2;SMCHD1;WRN;TRIM28;DHX36;RPS3;PDGFRB;PARP3;USP9X;EYA3;ATRX;SIRT1;PML;GNL3;RAD50;APLF;UBE2N;ERCC8;PRKD2;FGFR4
positive regulation of viral process (GO:0048524)	27/63	0.00521354	0.0545373	0	0	2.01391	10.5861	DDX3X;CTDP1;CCNT1;STAU1;ADARB1;LARP1;POLR2A;POLR2D;KPNA6;NELFB;POLR2G;NELFA;KPNA2;POLR2J;POLR2L;SRPK2;TARBP2;DDB1;CDK9;MDFIC;TBC1D20;PDE12;VAPB;TYRO3;TMEM39A;PABPC1;PPID
regulation of Wnt signaling pathway (GO:0030111)	43/111	0.00523497	0.0546615	0	0	1.69929	8.92533	MACF1;KANK1;CBFB;LRP1;PSEN1;NLK;CDC73;NKD1;PPP2CA;HMGXB4;GRB10;FAM53B;BTRC;SOX7;WLS;ATP6V1C2;RNF43;ZRANB1;TLE1;CSNK2A1;ITGA3;FZD7;CTNNBIP1;KREMEN1;TSC2;NFATC1;SENP2;SULF1;HIC1;RUNX1;SULF2;SKI;SFRP4;TIAM1;SFRP1;MDFIC;DAAM2;PTK7;CTNNB1;ATP6V0C;TRABD2B;FGFR2;VGLL4
regulation of cellular component organization (GO:0051128)	52/139	0.00532185	0.0554674	0	0	1.60675	8.41281	SETD5;HIP1;SNX12;TMEM97;MKI67;NUBP1;RPTOR;STK11;ALKBH4;OPHN1;ARHGEF11;CISH;SLC2A10;SPHK1;WNT5A;TSC2;IRAK3;ATAD3A;ARFGAP1;HCFC1;RAB33B;LATS1;ZFYVE16;RAPGEF1;SGK1;CAMK2D;ROCK1;LTBP4;RAP1B;SOCS2;RAP1A;ABL1;ABL2;STK38L;PAK4;HSPA8;PTPN1;EGLN2;WNT3A;DAB2IP;HIP1R;PTPN11;CDK11B;MTOR;CAMSAP3;NET1;TJP1;TAOK2;LAMTOR2;LAMTOR1;RAB5A;PICALM
proteolysis (GO:0006508)	98/287	0.00533226	0.0554749	0	0	1.39599	7.30658	SPPL2B;SPPL2A;PLAT;ENDOU;NPEPPS;CAPN6;CAPN7;PLAU;CAPN5;CPNE1;LONP1;CAPN2;FBXO3;LONP2;CAPN1;VASH2;CLPX;FBXW2;ADAM19;ADAM17;YME1L1;PRTN3;TRABD2B;CUL7;PSEN2;HTRA2;AEBP1;PSEN1;ADAMTS12;DPP3;APH1A;DPP4;NLN;NCSTN;APH1B;PITRM1;TASP1;CTSA;ST14;ACE;TYSND1;FAM111A;CPD;TPP1;LGMN;RET;TINAGL1;RNPEPL1;CPQ;CPXM2;CTSZ;ECE1;IDE;PCSK7;PCSK6;PRSS22;PCSK5;SPPL3;SENP6;CASP7;MMP24;CTSL;CTSK;SUFU;DDI2;CASP4;CASP2;CPXM1…
RNA 3'-end processing (GO:0031123)	29/69	0.00541645	0.0562485	0	0	1.94696	10.1599	RBM8A;CSTF2;SRSF1;U2AF1L4;FIP1L1;PABPN1;CLP1;PCF11;U2AF2;PAPOLA;CSTF1;DHX38;SYMPK;RPRD1B;RPRD1A;MTPAP;CPSF7;PNPT1;ALYREF;CPSF3;THOC1;THOC3;THOC2;RPRD2;THOC7;WDR33;SRSF4;SRSF6;SRSF7
regulation of cellular protein localization (GO:1903827)	21/46	0.00547538	0.0566548	0	0	2.25479	11.7418	ABCA2;PTPN1;SETD2;VCP;PRKAA2;RALB;KDM1A;GBF1;CSNK1E;RAB11B;VCPIP1;MAP2;GPC1;SUMO3;MAP1A;GPC2;CTNNB1;PIN1;ATP13A2;LCP1;GPC6
spliceosomal complex assembly (GO:0000245)	21/46	0.00547538	0.0566548	0	0	2.25479	11.7418	SRPK2;SRPK3;SF3A1;CELF1;SCAF11;CELF2;DDX1;DDX23;SRSF1;NOL3;PRPF19;SETX;PRPF6;PUF60;SNRPD2;LUC7L;LUC7L3;SNRNP200;SRSF6;SF3B1;SRSF10
Fc-gamma receptor signaling pathway (GO:0038094)	30/72	0.00548696	0.0566721	0	0	1.91828	9.98538	WIPF1;SRC;WIPF2;PIK3R2;PIK3CB;PIK3R1;PLA2G6;ACTG1;PLD2;CDC42;NCKIPSD;ABL1;MAPK1;FYN;RAC1;PLCG1;WASF2;PRKCE;ARPC4;ARPC5;BAIAP2;PTK2;VAV2;MYO1C;PIK3CA;ABI1;ELMO2;CRK;DOCK1;MYO1G
negative regulation of protein kinase activity (GO:0006469)	36/90	0.00557899	0.0573355	0	0	1.7909	9.29254	RB1;CDKN1A;PRKRIP1;PTPRO;TESK1;LRP5;ADARB1;CORO1C;LRP6;UBASH3B;CAMK2N1;ABL1;SH3BP5;INPP5K;TRIM27;PAK2;CDK5RAP3;PTPN1;WWTR1;CAV3;PDPK1;DAB2IP;DTNBP1;TSC2;SRCIN1;TARBP2;PTPRB;SH3BP5L;AKT1S1;NF1;TAF7;TRIB3;TAB1;EPHA1;TRIB1;TRIB2
activation of cysteine-type endopeptidase activity involved in apoptotic process (GO:0006919)	33/81	0.00559499	0.0573355	0	0	1.84661	9.57629	VCP;HIP1;DIABLO;TRADD;ATP2A3;NOD1;BBC3;ROBO1;CASP9;BCL2L13;CASP4;TNFSF10;CASP2;RIPK1;FADD;JAK2;XDH;NGFR;SMAD3;APAF1;F2R;HIP1R;MUL1;TNFRSF10B;CFLAR;F3;SENP1;ACER2;DAP;DLC1;BAX;CYCS;FAS
L-alpha-amino acid transmembrane transport (GO:1902475)	14/27	0.00560129	0.0573355	0	0	2.8894	14.9809	SLC1A4;SLC3A2;SLC7A1;SLC7A2;SLC25A38;SLC7A5;SLC25A29;SLC6A9;SLC7A8;ARL6IP5;SLC25A12;SLC25A22;SLC36A4;SLC25A13
negative regulation of actin filament bundle assembly (GO:0032232)	14/27	0.00560129	0.0573355	0	0	2.8894	14.9809	ARHGEF18;PIK3R1;ARAP1;F11R;TJP1;DLC1;PPFIA1;INPP5K;PAK2;WASF2;MET;SHANK3;CLASP1;CLASP2
positive regulation of cellular component movement (GO:0051272)	14/27	0.00560129	0.0573355	0	0	2.8894	14.9809	CSF1R;CCDC25;ETS1;TGFBR1;VEGFA;DUOX1;STK11;ADAM17;TUBB2B;RPS19;AKT2;SPOCK2;PDPN;CCL19
positive regulation of cell differentiation (GO:0045597)	89/258	0.00562302	0.0574552	0	0	1.4174	7.3434	ACVRL1;BMPR2;TGFB1I1;LOXL2;RPS6KA3;GJA1;ZFP36;PPP1R13L;SIN3A;ZC3H12A;CPNE1;KDR;FFAR4;NRCAM;HIF1AN;SOX6;CD34;CDON;ADIG;ZHX3;ATP6AP1;CTNNBIP1;NPNT;TGFBR1;TGFBR2;AR;TIAM1;SFRP1;GPRC5B;CREB1;KCTD11;ARHGEF2;IL6ST;RBM24;DDR2;PPARD;CDS1;PKDCC;LRP5;LPL;PLA2G5;ZFP36L1;CDC42;SDCBP;BLOC1S6;RAP1A;GPC1;DHX36;PDPN;GCNT2;ABL1;SMYD1;LRRC8A;VHL;ECT2;BCL9L;WNT4;SMAD2;MSR1;WWTR1;XBP1;AKIRIN1;SMAD4;TGFB2;SMAD3;TGFB3…
negative regulation of cell projection organization (GO:0031345)	22/49	0.00577629	0.0589161	0	0	2.18728	11.2733	RTN4R;KANK1;PRNP;HDAC2;WNT3A;SEMA3A;PTPRO;PAQR3;PTEN;STMN2;LPAR1;CBFA2T2;ADCY6;EFNB2;RTN4RL1;GORASP1;TRPV4;DPYSL3;PTPN9;FYN;FKBP4;YWHAH
endothelial tube morphogenesis (GO:0061154)	7/10	0.00584457	0.0591904	0	0	6.2566	32.173	ACVRL1;STARD13;CTNNB1;CCM2;PRKD2;RBPJ;RHOB
neuron projection maintenance (GO:1990535)	7/10	0.00584457	0.0591904	0	0	6.2566	32.173	PRNP;ABCD2;DCTN1;INSR;MAP1A;PSEN1;ABCD1
positive regulation of vascular endothelial growth factor receptor signaling pathway (GO:0030949)	7/10	0.00584457	0.0591904	0	0	6.2566	32.173	PRKCB;ITGB3;GRB10;ARNT;PRKD2;ITGA5;HIF1A
Wnt signaling pathway involved in midbrain dopaminergic neuron differentiation (GO:1904953)	7/10	0.00584457	0.0591904	0	0	6.2566	32.173	RYK;WNT3A;WNT5A;CTNNB1;WNT2;WNT3;LRP6
dolichol-linked oligosaccharide biosynthetic process (GO:0006488)	10/17	0.00597763	0.0601125	0	0	3.83164	19.6169	ALG9;DOLPP1;ALG14;ALG2;ALG13;ALG3;ALG12;DOLK;ALG1;DHDDS
preassembly of GPI anchor in ER membrane (GO:0016254)	10/17	0.00597763	0.0601125	0	0	3.83164	19.6169	PIGC;PIGB;PIGN;PIGQ;PIGZ;PIGM;PIGL;PIGG;PIGV;PIGF
regulation of cellular response to growth factor stimulus (GO:0090287)	10/17	0.00597763	0.0601125	0	0	3.83164	19.6169	SFRP4;ITGA3;CASK;XIAP;SLIT2;PCSK6;SULF1;FSTL1;ZDHHC17;FSTL3
RNA interference (GO:0016246)	10/17	0.00597763	0.0601125	0	0	3.83164	19.6169	CELF1;AGO4;CLP1;PRKRA;AGO1;AGO2;DICER1;NRDE2;TARBP2;TSN
mRNA modification (GO:0016556)	12/22	0.00603189	0.0603838	0	0	3.2191	16.4518	TRUB1;TRUB2;METTL14;NSUN2;METTL3;PCIF1;TRMT6;PUS7;METTL16;ZC3H13;CMTR1;TRMT61A
peptidyl-threonine dephosphorylation (GO:0035970)	12/22	0.00603189	0.0603838	0	0	3.2191	16.4518	DUSP4;PDP1;PPP2CA;DUSP5;PPP2CB;DUSP2;DUSP1;DUSP18;DUSP8;PPM1D;DUSP6;DUSP7
ameboidal-type cell migration (GO:0001667)	23/52	0.00603627	0.0603838	0	0	2.1291	10.8797	SEMA5A;SEMA6C;SEMA6A;ITGA4;PDXDC1;SEMA3C;SEMA3A;SEMA4B;SEMA3B;SEMA4C;SEMA3G;SEMA4G;AMOT;CORO1C;PDLIM1;SGPL1;FAT2;RADIL;AMOTL1;PKN1;SRGAP2;MEGF8;PHACTR4
ceramide metabolic process (GO:0006672)	24/55	0.00625784	0.062491	0	0	2.07844	10.5458	CERS3;CERS4;ABCA2;ASAH1;SAMD8;CERK;SGMS1;GBA;ALOX12B;SGMS2;ABCA12;CLN8;PLA2G15;PPP2CA;ACER2;SMPD2;FA2H;SGPL1;SPTLC2;ORMDL3;ACER3;DEGS1;PNPLA1;NSMAF
Golgi to plasma membrane protein transport (GO:0043001)	15/30	0.00647359	0.0638464	0	0	2.68314	13.5231	NSF;MACF1;SYS1;GOLPH3L;GCC2;ANK3;GGA2;PREPL;GGA3;RAB31;RAB34;GOLGA7;SPTBN1;BLZF1;VAMP2
maintenance of blood-brain barrier (GO:0035633)	15/30	0.00647359	0.0638464	0	0	2.68314	13.5231	ITGB1;SLC12A2;LAMA2;LAMC1;F11R;CLDN1;ACTG1;TJP1;CLDN5;GJA1;OCLN;PECAM1;ESAM;TJP3;VCL
negative regulation of cytoskeleton organization (GO:0051494)	15/30	0.00647359	0.0638464	0	0	2.68314	13.5231	ARFGEF1;KANK1;SMAD4;CAV3;HIP1R;SSH2;CORO1A;SSH3;TJP1;PIK3CA;MYADM;SLIT2;FKBP4;SHANK3;CLASP1
negative regulation of Notch signaling pathway (GO:0045746)	15/30	0.00647359	0.0638464	0	0	2.68314	13.5231	ARRDC1;FBXW7;METTL3;ARRB1;NRARP;WWP2;GATA2;DLL1;EGFR;DLK2;DLL4;LFNG;TSPAN15;HIF1AN;ZBTB7A
regulation of endocytosis (GO:0030100)	26/61	0.00659668	0.0638464	0	0	1.9945	10.0148	MTMR2;HIP1;CD151;LRP1;ROCK1;SRC;SNX12;NEDD4L;SNX33;DLL1;SCAMP5;OPHN1;ABL1;ABL2;CCL19;PTPN1;SPHK1;HIP1R;TSC2;ABCA7;ARFGAP1;DAB2;ZFYVE16;SYT11;RAB5A;PICALM
regulation of filopodium assembly (GO:0051489)	19/41	0.00661753	0.0638464	0	0	2.31785	11.6311	PPP1R16B;RALA;TGFB3;FMR1;PIK3R1;ARAP1;FNBP1L;ARHGAP44;CDC42;DOCK11;FXR2;CAPZB;DPYSL3;PALM;FSCN1;AGRN;RAB5A;RHOQ;ARF6
regulation of release of cytochrome c from mitochondria (GO:0090199)	19/41	0.00661753	0.0638464	0	0	2.31785	11.6311	GPX1;GHITM;TRIAP1;IGF1;MFF;NOL3;MMP9;BBC3;MLLT11;BCL2L11;OPA1;PLSCR3;TNFSF10;PPIF;PMAIP1;BAX;BMF;DNM1L;BCL2L1
regulation of viral transcription (GO:0046782)	19/41	0.00661753	0.0638464	0	0	2.31785	11.6311	HEXIM1;TRIM62;CTDP1;CCNT1;UBP1;TARBP2;CDK9;ZFP36;POLR2A;MDFIC;POLR2D;TRIM14;NELFB;POLR2G;NELFA;TRIM27;POLR2J;TRIM21;POLR2L
antigen processing and presentation of endogenous peptide antigen via MHC class I (GO:0019885)	6/8	0.00665072	0.0638464	0	0	8.04327	40.3212	ERAP1;TAP2;TAP1;ABCB9;IDE;B2M
autophagosome-lysosome fusion (GO:0061909)	6/8	0.00665072	0.0638464	0	0	8.04327	40.3212	CLN3;PLEKHM1;PIP4K2A;ATP13A2;PIP4K2B;VPS39
heparan sulfate proteoglycan biosynthetic process, polysaccharide chain biosynthetic process (GO:0015014)	6/8	0.00665072	0.0638464	0	0	8.04327	40.3212	CSGALNACT1;EXT1;NDST2;EXT2;NDST1;HS2ST1
integrin activation (GO:0033622)	6/8	0.00665072	0.0638464	0	0	8.04327	40.3212	COL16A1;CXCL12;FN1;CX3CL1;FERMT2;FERMT3
lymphatic endothelial cell differentiation (GO:0060836)	6/8	0.00665072	0.0638464	0	0	8.04327	40.3212	ACVRL1;BMPR2;SOX18;TIE1;PDPN;NR2F2
negative regulation of alpha-beta T cell differentiation (GO:0046639)	6/8	0.00665072	0.0638464	0	0	8.04327	40.3212	SOCS1;CBFB;ZBTB7B;RUNX3;GLI3;RUNX1
phosphatidylinositol-3-phosphate biosynthetic process (GO:0036092)	6/8	0.00665072	0.0638464	0	0	8.04327	40.3212	PIK3CA;PIK3CD;PIK3C3;PIK3CB;PIK3CG;PIK3C2B
plasma membrane phospholipid scrambling (GO:0017121)	6/8	0.00665072	0.0638464	0	0	8.04327	40.3212	P2RX7;PLSCR1;PLSCR3;PLSCR2;PLSCR4;ANO7
positive regulation of cell migration by vascular endothelial growth factor signaling pathway (GO:0038089)	6/8	0.00665072	0.0638464	0	0	8.04327	40.3212	MYO1C;GAB1;KDR;PIK3CD;PRKD2;VEGFA
positive regulation of myotube differentiation (GO:0010831)	6/8	0.00665072	0.0638464	0	0	8.04327	40.3212	MAML1;PIEZO1;SMYD1;ATP11A;MAPK14;RBM24
regulation of Golgi to plasma membrane protein transport (GO:0042996)	6/8	0.00665072	0.0638464	0	0	8.04327	40.3212	CLN3;CNST;PKDCC;CSK;ACSL3;ATP2C1
regulation of protein localization to chromatin (GO:1905634)	6/8	0.00665072	0.0638464	0	0	8.04327	40.3212	RB1;VCPIP1;SETD2;VCP;SPI1;CDCA5
TORC1 signaling (GO:0038202)	6/8	0.00665072	0.0638464	0	0	8.04327	40.3212	RPTOR;SMG1;LARP1;NPRL3;MLST8;MTOR
tRNA transcription (GO:0009304)	6/8	0.00665072	0.0638464	0	0	8.04327	40.3212	GTF3C1;GTF3C3;GTF3C4;BRF1;GTF3C5;POLR2L
ventricular trabecula myocardium morphogenesis (GO:0003222)	6/8	0.00665072	0.0638464	0	0	8.04327	40.3212	DLL4;TGFB2;NOTCH1;RBPJ;TGFBR1;BMPR1A
dephosphorylation (GO:0016311)	56/153	0.00666136	0.0638464	0	0	1.55204	7.77792	PTPRO;PTEN;PTPRJ;DUSP18;PTPRK;PPP1CB;DUSP11;THTPA;DUSP12;PPP6C;STK11;PPP3CB;PPP4R1;PPP2R1B;BTRC;SBF1;DUSP4;DUSP5;DUSP2;FBXW11;DUSP1;PPP2R5A;PPP2R5D;PPP2R5C;HDHD2;DUSP8;DUSP6;CTTNBP2NL;DUSP7;CTDNEP1;SDHAF2;CTDSP2;PXYLP1;MTMR2;CTDP1;PPM1H;PPM1J;MTMR4;PPM1D;PPP2CA;PPP2CB;INPP5K;LHPP;PTPN1;PPP2R3A;PTPN12;SSH2;PTPN13;PTPN14;SGPP1;PDP1;PTPRB;UBLCP1;PTPN9;TAB1;PTPN7
interleukin-1-mediated signaling pathway (GO:0070498)	37/94	0.00679901	0.0641624	0	0	1.74374	8.70295	IL1RN;PSMD12;PSMD13;PELI2;NOD1;NOD2;PSMA7;RELA;IKBKB;RPS6KA4;PSMB7;PSMD7;PSMD2;PSMD1;IKBKG;PSMF1;BTRC;RPS27A;MAP3K7;FBXW11;IL1R1;IRAK3;IRAK4;NFKB1;PSMA5;PSMA3;PSMA4;PSMC1;TOLLIP;PSME4;UBE2N;PSME2;TAB3;TAB2;UBE2V1;TAB1;UBA52
toll-like receptor signaling pathway (GO:0002224)	36/91	0.00685632	0.0641624	0	0	1.75822	8.76048	ITGAM;UNC93B1;TRIL;ITGB2;UBE2D3;PIK3R4;BCL10;IKBKB;RPS6KA3;CTSL;CTSK;RIPK1;IKBKG;LBP;FADD;RPS27A;MAP3K7;CTSB;TICAM2;RFTN1;IRAK3;CNPY3;IRAK4;TLR1;MAPKAPK3;TRAF3;MAPKAPK2;TAB3;PIK3C3;TAB2;TLR6;TAB1;PIK3AP1;UBA52;BIRC2;LGMN
3'-phosphoadenosine 5'-phosphosulfate biosynthetic process (GO:0050428)	5/6	0.00688228	0.0641624	0	0	13.4039	66.7354	SLC35B3;SLC35B2;SLC26A2;PAPSS2;PAPSS1
acetyl-CoA biosynthetic process from pyruvate (GO:0006086)	5/6	0.00688228	0.0641624	0	0	13.4039	66.7354	PDHX;PDHA1;DLAT;PDHB;DLD
activation of cysteine-type endopeptidase activity involved in apoptotic process by cytochrome c (GO:0008635)	5/6	0.00688228	0.0641624	0	0	13.4039	66.7354	CASP9;APAF1;DIABLO;BAX;CYCS
adiponectin-activated signaling pathway (GO:0033211)	5/6	0.00688228	0.0641624	0	0	13.4039	66.7354	SLC27A1;ADIPOR1;ADIPOR2;APPL2;APPL1
aromatic amino acid transport (GO:0015801)	5/6	0.00688228	0.0641624	0	0	13.4039	66.7354	SLC25A29;SLC7A8;SLC16A10;SLC3A2;SLC36A4
cellular triglyceride homeostasis (GO:0035356)	5/6	0.00688228	0.0641624	0	0	13.4039	66.7354	C1QTNF3;XBP1;DGAT2;FITM2;SIRT1
chromatin organization involved in negative regulation of transcription (GO:0097549)	5/6	0.00688228	0.0641624	0	0	13.4039	66.7354	SMCHD1;BAHD1;POLE3;SIRT1;EZH1
detection of virus (GO:0009597)	5/6	0.00688228	0.0641624	0	0	13.4039	66.7354	IFIH1;DDX58;SERINC3;ZCCHC3;SERINC5
morphogenesis of an endothelium (GO:0003159)	5/6	0.00688228	0.0641624	0	0	13.4039	66.7354	ACVRL1;CTNNB1;CCM2;PRKD2;RHOB
positive regulation of cholesterol storage (GO:0010886)	5/6	0.00688228	0.0641624	0	0	13.4039	66.7354	EHD1;MSR1;SCARB1;LPL;SREBF2
purine ribonucleoside bisphosphate biosynthetic process (GO:0034036)	5/6	0.00688228	0.0641624	0	0	13.4039	66.7354	SLC35B3;SLC35B2;SLC26A2;PAPSS2;PAPSS1
regulation of keratinocyte apoptotic process (GO:1902172)	5/6	0.00688228	0.0641624	0	0	13.4039	66.7354	PIAS4;SFRP4;ZFP36;GSN;ZFP36L1
regulation of macrophage proliferation (GO:0120040)	5/6	0.00688228	0.0641624	0	0	13.4039	66.7354	CSF1R;IL33;IL34;MAPK1;PTK2
ruffle assembly (GO:0097178)	5/6	0.00688228	0.0641624	0	0	13.4039	66.7354	INPP5K;PIP5K1A;RAC1;AIF1L;ARF6
regulation of plasma membrane bounded cell projection assembly (GO:0120032)	29/70	0.00688495	0.0641624	0	0	1.89935	9.45573	USP6NL;TBC1D19;TBC1D9B;FMR1;CDC42;FXR2;CAPZB;PODXL;TBC1D13;TBC1D14;RAC1;TBC1D10A;TBC1D15;TBC1D10B;TBC1D16;PPP1R16B;ATG3;ATP8B1;RDX;IFT20;CYLD;FER;P2RX4;TBC1D20;SGSM3;FSCN1;RAB5A;ARF6;EPHA2
negative regulation of cell adhesion (GO:0007162)	30/73	0.00693257	0.0643625	0	0	1.87354	9.31435	ACVRL1;SEMA5A;NOTCH1;PLXND1;PDE3B;PTPRO;FBLN1;CX3CL1;SPN;PODXL;GCNT2;PLXNA2;CYP1B1;PLXNA1;EPHB2;PLXNA3;SEMA6A;JAG1;ANGPT1;DUSP1;FZD7;CORO2B;PTK2;ACER2;RASA1;PLXNB2;PLXNB1;NF2;TGFBI;SIPA1
G1/S transition of mitotic cell cycle (GO:0000082)	34/85	0.00693873	0.0643625	0	0	1.79061	8.90047	RB1;CDKN1A;USP37;CUL5;CCNH;CAMK2A;ACVR1B;PPP6C;CCND1;RCC1;PIM2;BRD4;CDK17;CDKN2D;CDT1;CDKN2C;HINFP;LATS1;CUL4A;DHFR;CDK7;DBF4;LATS2;TFDP1;CDK6;CCNE2;TFDP2;NASP;CCNE1;CDK2;BCAT1;CRLF3;CDK16;CUL4B
cell-cell junction organization (GO:0045216)	33/82	0.00696103	0.0643625	0	0	1.8088	8.98507	CSF1R;NLGN2;CTNND1;CLDN1;PVR;ARVCF;PARD6B;CDH3;PARD6A;MARVELD2;GJA4;CSK;DSP;PRKCI;TGFB2;CXADR;SMAD3;TGFB3;F2R;TJP1;CLDN5;OCLN;TRPV4;FSCN1;MYADM;DSG2;PRTN3;PKP3;TLN2;TLN1;LIMS2;TJP3;LIMS1
regulation of gene expression, epigenetic (GO:0040029)	33/82	0.00696103	0.0643625	0	0	1.8088	8.98507	HDAC4;PHF2;HDAC5;DNMT1;SPI1;SMYD5;DDX21;PPM1D;HDAC6;MECP2;MTA1;TAF1C;TDG;EPC1;TRIM27;JARID2;SF3B1;POLR2L;SUZ12;TFAP2C;GPX1;TBP;DNMT3A;GLMN;IGF2;SMARCA5;BAZ1B;KAT2B;MYO1C;AEBP2;MTF2;CGGBP1;EZH2
regulation of MAPK cascade (GO:0043408)	60/166	0.00696266	0.0643625	0	0	1.52189	7.55953	RET;FLT1;WWC1;FLT4;PTPRJ;CX3CL1;LBH;DAG1;KDR;HRAS;KSR1;DUSP1;F2R;MINK1;ZDHHC17;RNF41;KIT;ROR2;TNIK;ARHGEF5;EPHA2;PHLPP1;ROCK1;PELI2;LPAR1;PDGFB;PDGFA;PIK3R2;ALOX12B;STK4;RASGRP1;EGFR;ERBB2;MAPK1;PAK6;PAK3;PAK2;MAP4K4;PAK4;CAV3;CAV2;RYK;INSR;FN1;IGF2;DAB2IP;ABCA7;IGF1;WDR54;P2RX7;CD4;TAOK3;TAOK1;TAOK2;NF1;FAS;LAMTOR1;TEK;FGFR2;FGFR1
mRNA catabolic process (GO:0006402)	20/44	0.00703844	0.0648533	0	0	2.23663	11.0856	UPF1;DDX5;RNH1;PNPT1;METTL3;RC3H1;ERN1;ZFP36;EXOSC4;DHX34;AGO4;PDE12;AGO1;MRTO4;NUDT16;METTL16;DCP2;HSPA1B;DIS3L2;HSPA1A
positive regulation of cell-matrix adhesion (GO:0001954)	20/44	0.00703844	0.0648533	0	0	2.23663	11.0856	GSK3B;COL16A1;ROCK1;PTPRJ;EMP2;TSC1;CD3E;CX3CL1;VEGFA;SFRP1;CDK6;ABL1;KDR;RAC1;TEK;EPHA1;UTRN;FERMT2;MAP4K4;LIMS1
positive regulation of histone modification (GO:0031058)	16/33	0.00725487	0.066633	0	0	2.52543	12.4405	SAP30BP;PAXIP1;KDM1A;CTBP1;FMR1;ARRB1;RPS6KA4;CDK9;TADA2B;ING2;RUVBL2;APLNR;UBE2N;BRD7;ZBTB7B;GLYR1
regulation of protein localization to cell surface (GO:2000008)	16/33	0.00725487	0.066633	0	0	2.52543	12.4405	ABCA2;CAV3;ACTN2;GBF1;NEDD4L;ABCA7;SNX33;TM9SF4;RAB11B;MAP1A;CTNNB1;GOPC;STX3;GPD1L;GPM6B;PICALM
receptor catabolic process (GO:0032801)	13/25	0.00729754	0.0669175	0	0	2.90627	14.2995	SH3GLB1;BECN1;RNF43;UVRAG;CLTC;PIK3R4;VLDLR;AP2B1;AP2A2;ZNRF3;KIF16B;AP2M1;LGMN
positive regulation of cellular catabolic process (GO:0031331)	52/141	0.00735166	0.0673059	0	0	1.57042	7.71521	GSK3B;ABCD2;GSK3A;IRS1;ZBTB20;IRS2;PIK3CB;STK11;AKT2;KHSRP;ZC3H12A;PIM2;TRIM27;TRIM21;ABCD1;SH3D19;SH3GLB1;UPF1;DTX3L;DAPK1;TFEB;RC3H1;ARNT;TNFRSF1B;GTPBP1;TRIM14;ULK1;ATF6;GPLD1;VGLL4;PFKFB2;PFKFB3;PRKAA2;ROCK1;ABHD5;PSEN1;PTTG1IP;SNX33;FOXO3;HIF1A;ORMDL3;PTPN1;PNPT1;INSR;RDX;IGF1;SVIP;TPCN1;P2RX7;MOV10;AADAC;CNOT1
epithelial to mesenchymal transition (GO:0001837)	21/47	0.00740059	0.0674302	0	0	2.16791	10.6362	DDX17;GSK3B;CUL7;DDX5;TGFB2;NOTCH1;ROCK1;WNT5A;LOXL3;RBPJ;HIF1A;HNRNPAB;TGFBR1;LOXL2;TRIM28;DLG5;SNAI1;CTNNB1;WNT4;FGFR1;LIMS1
positive regulation of neuron death (GO:1901216)	21/47	0.00740059	0.0674302	0	0	2.16791	10.6362	SRPK2;GSK3B;PRNP;GRN;TGFB2;ITGAM;ITGB2;WNT5A;FOS;FOXO3;EIF2S1;EFNB2;BACE1;DDIT4;NF1;BAX;CTNNB1;FYN;TLR6;MAP3K5;PICALM
regulation of protein localization to nucleus (GO:1900180)	21/47	0.00740059	0.0674302	0	0	2.16791	10.6362	GSK3B;CARD10;NGFR;WWTR1;DTX3L;NVL;LIMK2;TESK1;OTUD7B;PARP9;LATS1;MFHAS1;LATS2;SIN3A;SUMO3;ORMDL3;PIN1;ATP13A2;GLUL;CDK5RAP3;FERMT2
GTP metabolic process (GO:0046039)	9/15	0.00764425	0.0685586	0	0	4.02275	19.6061	OPA1;IMPDH1;RAB23;GNAI3;MFN1;AK3;AK4;GTPBP1;RHOQ
mammary gland epithelium development (GO:0061180)	9/15	0.00764425	0.0685586	0	0	4.02275	19.6061	LATS1;CSF1R;AKT2;SCRIB;JAK2;WNT2;WNT3;EPHA2;WNT4
mRNA methylation (GO:0080009)	9/15	0.00764425	0.0685586	0	0	4.02275	19.6061	METTL14;NSUN2;METTL3;PCIF1;TRMT6;METTL16;ZC3H13;CMTR1;TRMT61A
myoblast differentiation (GO:0045445)	9/15	0.00764425	0.0685586	0	0	4.02275	19.6061	DDX17;RB1;DDX5;MBNL1;JAG1;IGF1;MAPK12;PLEKHM3;HINFP
positive regulation of endothelial cell chemotaxis (GO:2001028)	9/15	0.00764425	0.0685586	0	0	4.02275	19.6061	SEMA5A;P2RX4;FGF18;KDR;PRKD2;MET;VEGFA;FGFR1;LGMN
positive regulation of histone H3-K4 methylation (GO:0051571)	9/15	0.00764425	0.0685586	0	0	4.02275	19.6061	KMT2E;DNMT1;SMAD4;PAXIP1;AUTS2;KMT2A;WDR5;CTNNB1;WDR61
positive regulation of nuclear-transcribed mRNA catabolic process, deadenylation-dependent decay (GO:1900153)	9/15	0.00764425	0.0685586	0	0	4.02275	19.6061	TNRC6C;ZFP36;CNOT1;AGO2;DHX36;PABPC1;CPEB3;ZFP36L1;TNRC6B
protein localization to cell-cell junction (GO:0150105)	9/15	0.00764425	0.0685586	0	0	4.02275	19.6061	DSP;TJP1;ARHGEF18;SCRIB;F11R;PAK2;MPP7;TJP3;ACTG1
regulation of clathrin-dependent endocytosis (GO:2000369)	9/15	0.00764425	0.0685586	0	0	4.02275	19.6061	NEU3;DAB2;DGKD;TNK2;HIP1R;AAK1;BMP2K;PIK3CB;SNAP91
regulation of nuclear-transcribed mRNA catabolic process, deadenylation-dependent decay (GO:1900151)	9/15	0.00764425	0.0685586	0	0	4.02275	19.6061	TNRC6C;ZFP36;CNOT1;AGO2;DHX36;PABPC1;CPEB3;ZFP36L1;TNRC6B
cortical actin cytoskeleton organization (GO:0030866)	11/20	0.00783903	0.0697588	0	0	3.27833	15.8954	FMNL3;IKBKB;DLG1;FMNL1;ROCK1;FHOD1;PLEK;LCP1;LLGL1;RHOQ;ARF6
early endosome to late endosome transport (GO:0045022)	11/20	0.00783903	0.0697588	0	0	3.27833	15.8954	BECN1;ANKRD27;WDR81;HOOK1;KIF16B;LMTK2;EMP2;PIK3C3;HOOK3;PTPN23;RAB5A
fatty acid transport (GO:0015908)	11/20	0.00783903	0.0697588	0	0	3.27833	15.8954	SLC27A1;FABP3;SLC5A8;SLC25A17;FABP5;ACSL1;SLC27A6;SLC27A3;CPT1B;PPARD;SLC27A4
microtubule nucleation (GO:0007020)	11/20	0.00783903	0.0697588	0	0	3.27833	15.8954	GOLGA2;TPX2;TUBGCP2;NDE1;AKAP9;TUBGCP5;TUBGCP6;TUBGCP3;TUBG1;CLASP1;CLASP2
regulation of nuclear division (GO:0051783)	11/20	0.00783903	0.0697588	0	0	3.27833	15.8954	PRMT5;CUL7;BORA;CAV2;CCDC8;DAPK3;PIN1;RCC1;MKI67;CDK13;OBSL1
intrinsic apoptotic signaling pathway by p53 class mediator (GO:0072332)	17/36	0.00794307	0.0703564	0	0	2.40093	11.6096	DDX5;DYRK2;PPP1R13B;HIPK1;USP28;SIRT1;RRP8;PML;HIPK2;BAG6;STK11;DDIT4;JMY;PMAIP1;TMEM109;CDIP1;PHLDA3
mitochondrion disassembly (GO:0061726)	17/36	0.00794307	0.0703564	0	0	2.40093	11.6096	BECN1;ATG3;WDR45B;ATG9B;ATG9A;CISD2;WIPI1;WDR45;ATG12;CTSK;FUNDC1;RB1CC1;ULK2;ULK1;FBXO7;MARK2;ATG2B
regulation of receptor internalization (GO:0002090)	17/36	0.00794307	0.0703564	0	0	2.40093	11.6096	ATAD1;ANKRD13B;MTMR2;ANGPT1;WNT3A;FMR1;INSR;ARRB1;ARRB2;SELE;WDR54;VEGFA;SDCBP;MKLN1;SFRP4;RIN3;ANKRD13A
Rho protein signal transduction (GO:0007266)	24/56	0.00817462	0.0722955	0	0	2.01335	9.6776	ARHGEF11;NGFR;RTKN;ROCK1;PLEKHG5;RHOG;ARHGAP29;MYO9B;ARHGAP5;CELSR1;ARHGAP4;RHOB;EPS8;CDC42;GNA13;COL1A2;CDC42EP4;GNA12;PDPN;ARHGEF3;CDC42EP1;ARHGEF1;RHOU;PHACTR4
cellular response to epidermal growth factor stimulus (GO:0071364)	14/28	0.00843407	0.0740181	0	0	2.68283	12.8118	MED1;STAT5B;PDPK1;DAB2IP;PTPN11;PTPN12;EGFR;ZFP36L1;DUSP22;ZFP36;ERBB2;INPP5K;PLCG1;ZPR1
neutral amino acid transport (GO:0015804)	14/28	0.00843407	0.0740181	0	0	2.68283	12.8118	SLC36A1;SLC43A2;SLC43A1;CTNS;SLC1A4;SLC3A2;SLC1A5;SLC6A6;SLC7A5;SLC6A9;SLC7A8;SLC38A6;SLC36A4;SLC38A2
positive regulation of response to wounding (GO:1903036)	14/28	0.00843407	0.0740181	0	0	2.68283	12.8118	ITGB1;ARFGEF1;KANK1;GRN;PRKCE;CLDN1;PTK2;ACTG1;MYLK;DUOX1;OCLN;HRAS;SCARF1;HBEGF
protein localization to cell surface (GO:0034394)	14/28	0.00843407	0.0740181	0	0	2.68283	12.8118	ANGPT1;USP4;ANK2;EMP2;PTPRK;FBLN5;GGA2;GGA3;WNT11;UNC50;FLNA;CTNNB1;VCL;ARF6
protein localization to Golgi apparatus (GO:0034067)	14/28	0.00843407	0.0740181	0	0	2.68283	12.8118	GBP5;SYS1;GBF1;PAQR3;VPS13D;ARL1;VPS13A;GCC2;BICD2;RAB33B;IFT20;ARL5B;ARL5C;OBSL1
transport across blood-brain barrier (GO:0150104)	34/86	0.00853142	0.0746089	0	0	1.75605	8.36584	SLC27A1;SLC22A5;SLC24A3;SLC44A1;LRP1;ATP2A3;SLC2A1;ATP1A2;SLC1A4;SLC2A4;SLC1A5;SLC5A1;SLC4A3;SLC7A1;SLC7A2;SLCO2B1;SLC16A2;SLC38A2;ABCC3;SLC12A2;ABCA2;SLC16A1;SLC2A10;ABCC5;INSR;ATP2B4;SLC7A5;SLC6A6;SLC7A8;FABP5;SLC6A9;SLCO3A1;SLC27A4;SLC29A2
cellular response to ketone (GO:1901655)	18/39	0.00854052	0.0746089	0	0	2.30016	10.9555	PTGER4;SRC;NCOA4;ADCY3;AHR;NR3C1;ADCY6;ADCY5;AQP1;AR;SFRP1;GNG2;LARP1;NDOR1;ADAM15;GNB1;KLF9;PCK2
organophosphate biosynthetic process (GO:0090407)	18/39	0.00854052	0.0746089	0	0	2.30016	10.9555	AGPAT5;PCYT2;TPK1;IPMK;LPCAT1;FITM2;AGPAT3;GK5;ITPKB;ITPKC;NFS1;PPIP5K1;GPAM;PPIP5K2;PIP5K1A;IP6K1;TKT;IP6K3
positive regulation of protein localization to nucleus (GO:1900182)	28/68	0.00863175	0.075291	0	0	1.87948	8.93186	MEPCE;TESK1;NMD3;PIK3R2;PIK3R1;PSEN1;IPO5;TRIM28;ZC3H12A;ZIC1;ORMDL3;UBR5;FLNA;ECT2;CDK5RAP3;CCT5;CCT4;CARD10;CCT2;NGFR;WWTR1;SMAD3;DTX3L;LIMK2;MCRS1;PARP9;FERMT2;ZPR1
regulation of glycolytic process (GO:0006110)	29/71	0.00866833	0.0753688	0	0	1.85399	8.80291	HDAC4;PFKFB2;POM121;PFKFB3;PRKAA2;PRKAG1;ZBTB20;PSEN1;HIF1A;NUP160;NUP85;NUP62;ZBTB7A;NDC1;NUP214;SEC13;NUP210;NUP155;INSR;ARNT;NUP153;IGF1;CBFA2T3;JMJD8;NUP93;P2RX7;NUP50;NUP98;NUP37
Fc receptor mediated stimulatory signaling pathway (GO:0002431)	30/74	0.00868019	0.0753688	0	0	1.83083	8.69044	WIPF1;SRC;WIPF2;PIK3R2;PIK3CB;PIK3R1;PLA2G6;ACTG1;PLD2;CDC42;NCKIPSD;ABL1;MAPK1;FYN;RAC1;PLCG1;WASF2;PRKCE;ARPC4;ARPC5;BAIAP2;PTK2;VAV2;MYO1C;PIK3CA;ABI1;ELMO2;CRK;DOCK1;MYO1G
mitotic nuclear division (GO:0140014)	30/74	0.00868019	0.0753688	0	0	1.83083	8.69044	CTDP1;NCAPG2;CDCA8;SMC3;EPS8;GOLGA2;DSN1;SPAST;KIF3B;NUP62;FLNA;PIBF1;CLASP1;CLASP2;ARHGEF10;NDE1;SPICE1;KLHDC8B;INO80;TUBG1;NDC80;TPX2;STAG1;STAG2;ESPL1;PPP2R2D;CHMP7;LSM14A;KPNB1;CCDC61
T cell receptor signaling pathway (GO:0050852)	57/158	0.00873401	0.0757213	0	0	1.51705	7.19162	DENND1B;PIK3CD;PTPRJ;PIK3CB;CD3E;SPPL3;IKBKB;PSMD7;PSMD2;ZC3H12A;PSMD1;IKBKG;BTRC;EIF2B1;MAP3K7;FBXW11;PDPK1;RC3H1;RC3H2;PSMA5;PSMA3;PSMA4;PIK3CA;PSME4;PSME2;PRKD2;LCP2;RBCK1;TNFRSF21;RNF31;PSMD12;PSMD13;PIK3R2;BCL10;PIK3R1;PSMA7;RELA;PSMB7;INPP5D;CSK;FYN;PLCG1;PSMF1;PAK3;PAK2;CD276;EIF2B4;EIF2B3;RFTN1;BTNL2;NFKB1;CD4;WNK1;PSMC1;UBE2N;TAB2;LAT
regulation of extrinsic apoptotic signaling pathway via death domain receptors (GO:1902041)	19/42	0.00905203	0.0783597	0	0	2.21693	10.4301	GSK3B;SP100;DDX3X;GPX1;FEM1B;TRADD;TNFRSF10B;CFLAR;SFRP1;MADD;TNFSF10;PMAIP1;FAS;RIPK1;FADD;ARHGEF2;RFFL;BCL2L1;FAIM
negative regulation of response to DNA damage stimulus (GO:2001021)	15/31	0.00943316	0.0809973	0	0	2.51527	11.73	CDKN2D;RTEL1;TMEM161A;KDM1A;DYRK1A;THOC1;PTTG1IP;SIRT1;CCAR2;CXCL12;RPS3;SNAI1;ACKR3;CD44;BCL2L1
organelle transport along microtubule (GO:0072384)	15/31	0.00943316	0.0809973	0	0	2.51527	11.73	FBXW11;MAP1S;NDE1;HTT;TRAK1;BICD2;PEX14;TRAK2;CDC42;ARHGAP21;CLN3;TMEM201;RHOT1;KIF5B;PAFAH1B1
positive regulation of protein targeting to mitochondrion (GO:1903955)	15/31	0.00943316	0.0809973	0	0	2.51527	11.73	RNF31;SH3GLB1;GSK3A;FZD5;FBXW7;UBE2D3;HPS4;HUWE1;HTRA2;UBE2J2;SREBF2;NPEPPS;ARIH2;RAC2;RHOU
protein palmitoylation (GO:0018345)	15/31	0.00943316	0.0809973	0	0	2.51527	11.73	ZDHHC20;ZDHHC5;ZDHHC12;ZDHHC24;ZDHHC13;ZDHHC21;ZDHHC7;ZDHHC1;ZDHHC16;ZDHHC17;ZDHHC3;PORCN;ZDHHC18;GLUL;GOLGA7
regulation of G2/M transition of mitotic cell cycle (GO:0010389)	54/149	0.0094769	0.0809973	0	0	1.52776	7.11766	AVEN;YWHAE;CEP164;FHL1;MECP2;PCM1;PSMD7;CCND1;PSMD2;CNTRL;CEP250;PSMD1;CDK5RAP2;USP47;CEP131;HAUS6;CSNK1E;TUBG1;CKAP5;CDC25B;PSMA5;PSMA3;PSMA4;AKAP9;PSME4;PSME2;MAPRE1;SFI1;PAFAH1B1;DYNC1I2;PSMD12;DCTN2;PSMD13;DCTN1;VPS4B;PSMA7;PSMB7;HAUS8;PRKAR2B;HAUS7;PSMF1;CEP76;CLASP1;CEP78;BRD4;PLK4;DYNC1H1;RCC2;NDE1;TPX2;NEDD1;PSMC1;CDK2;CEP41
protein deacetylation (GO:0006476)	20/45	0.00948372	0.0809973	0	0	2.14702	10.0012	HDAC4;HDAC5;HDAC2;HDAC1;SIRT5;SIRT1;HDAC6;HDAC7;SIRT3;MORF4L1;MTA1;MIER3;SIN3A;TBL1XR1;MIER2;MORF4L2;MIER1;FLNA;RCOR3;RCOR1
regulation of pri-miRNA transcription by RNA polymerase II (GO:1902893)	20/45	0.00948372	0.0809973	0	0	2.14702	10.0012	NGFR;DDX5;TGFB2;SPI1;SMAD3;PDGFB;NFATC3;FOS;FOXO3;GATA2;NR3C1;KLF4;ETS1;HIF1A;RELA;GNL3;NFATC4;NFIB;TEAD1;PPARD
nucleotide-excision repair (GO:0006289)	40/105	0.0095117	0.0809973	0	0	1.65311	7.69562	CCNH;GPS1;COPS7B;COPS7A;XPC;PRPF19;ATXN3;SLX4;POLR2A;POLD1;POLD2;POLR2D;POLR2G;RPS27A;POLR2J;RNF111;HMGN1;POLR2L;RFC5;RPA1;HUS1;XRCC1;LIG3;FANCC;GTF2H1;GTF2H3;SIRT1;DDB1;CUL4A;XAB2;CDK7;ERCC3;ERCC4;UVSSA;ERCC2;ERCC8;MMS19;COPS8;UBA52;CUL4B
regulation of neuron projection development (GO:0010975)	59/165	0.00951868	0.0809973	0	0	1.49625	6.96428	RET;GSK3B;GSK3A;PTPRO;STMN2;PTEN;ARHGAP35;CX3CL1;ARHGAP44;DPYSL3;NCS1;NPTN;FBXO7;SCARF1;EPHB3;LZTS3;PRKCI;CAMK1D;PAQR3;WNT5A;CBFA2T2;SRCIN1;TANC2;RTN4RL1;RAPGEF1;ROR2;FKBP4;SHANK3;RTN4R;CAMK2B;KANK1;NDRG4;HDAC2;SEMA3A;LPAR1;PSEN1;ADCY6;EFNB2;RAP1A;ABL2;GPC2;PAK3;PDLIM5;CAMK2G;PAK2;MARK2;NTNG2;WNT3A;KIDINS220;DAB2IP;SETX;CCDC88A;FES;PTK7;ABI3;TRPV4;PLXNB2;PTPN9;RTN4IP1
negative regulation of GTPase activity (GO:0034260)	12/23	0.0095266	0.0809973	0	0	2.92625	13.6178	ARFGEF1;GPSM1;FICD;WNK1;RCC2;RDX;DAB2IP;FZD10;RRP1B;F11R;GMIP;HRAS
regulation of supramolecular fiber organization (GO:1902903)	12/23	0.0095266	0.0809973	0	0	2.92625	13.6178	CAMSAP3;HSPA8;AKAP13;GPX1;PIK3CA;MAP1S;MAP2;MAP1B;MAP1A;ABL1;AEBP1;CAMSAP1
vesicle transport along microtubule (GO:0047496)	12/23	0.0095266	0.0809973	0	0	2.92625	13.6178	DYNC1H1;CLN3;FYCO1;KIF3B;FBXW11;NDE1;KIF5B;HTT;KIF1C;TRAK1;TRAK2;PAFAH1B1
regulation of protein catabolic process (GO:0042176)	39/102	0.00968017	0.0815658	0	0	1.66287	7.71187	GSK3B;VCP;GSK3A;SERPINB12;SF3B3;SNX12;NEDD4L;ASB11;IDE;HMGCR;OAZ1;OAZ2;EGFR;NKD1;FLNA;BANP;NSF;CTSA;AREL1;EGLN2;CSNK2A1;SMURF2;TIPARP;TNFSF12;WNT5A;DAB2IP;HUWE1;IRAK3;WWP2;AZIN1;RNF41;DDB1;APC;PIN1;MDM4;ATP13A2;ASB5;CHMP6;SEC22B
regulation of mRNA stability (GO:0043488)	53/146	0.00973474	0.0815658	0	0	1.53164	7.09463	CELF1;FMR1;ELAVL1;ZFP36;METTL14;PSMD7;KHSRP;PSMD2;PSMD1;METTL16;NUP214;PCID2;SLC11A1;METTL3;RC3H1;PRKCA;RC3H2;PSMA5;CARHSP1;PSMA3;PSMA4;PDE12;MAPKAPK2;PSME4;PSME2;PABPC1;UBA52;RBM24;DCP2;PSMD12;ROCK1;PSMD13;GIGYF2;PSMA7;ZFP36L1;TBRG4;PSMB7;EXOSC5;FXR2;LARP1;EXOSC4;DHX36;PSMF1;EXOSC3;RPS27A;HSPA8;YTHDF1;YTHDF3;PUM2;PSMC1;SERBP1;DCP1A;HSPA1A
glucose import (GO:0046323)	8/13	0.00973601	0.0815658	0	0	4.29044	19.873	SLC27A1;SLC2A10;SORT1;SLC2A1;ZDHHC7;SLC2A4;SLC5A1;SLC27A4
Golgi ribbon formation (GO:0090161)	8/13	0.00973601	0.0815658	0	0	4.29044	19.873	GOLGA2;PRMT5;STX16;MYO18A;VTI1A;TRIP11;GCC2;FHDC1
oligosaccharide-lipid intermediate biosynthetic process (GO:0006490)	8/13	0.00973601	0.0815658	0	0	4.29044	19.873	ALG9;ALG14;ALG2;ALG13;ALG3;ALG12;ALG1;ALG11
positive regulation of mRNA metabolic process (GO:1903313)	8/13	0.00973601	0.0815658	0	0	4.29044	19.873	UPF1;MOV10;PNPT1;CNOT1;KHSRP;ZC3H12A;RC3H1;GTPBP1
positive regulation of vascular endothelial cell proliferation (GO:1905564)	8/13	0.00973601	0.0815658	0	0	4.29044	19.873	ADAM17;ITGA4;PDPK1;SP1;AKT3;IGF2;PLCG1;FGFR1
purine ribonucleoside triphosphate metabolic process (GO:0009205)	8/13	0.00973601	0.0815658	0	0	4.29044	19.873	OPA1;RAB23;GNAI3;MFN1;AK3;AK4;GTPBP1;RHOQ
response to thyroid hormone (GO:0097066)	8/13	0.00973601	0.0815658	0	0	4.29044	19.873	MED1;THRB;CTSL;RDX;KLF9;BRD8;GAS2L1;CTSB
semaphorin-plexin signaling pathway involved in neuron projection guidance (GO:1902285)	8/13	0.00973601	0.0815658	0	0	4.29044	19.873	NRP2;PLXND1;SEMA3A;PLXNA2;PLXNA1;PLXNB2;PLXNB1;PLXNA3
positive regulation of cell population proliferation (GO:0008284)	152/474	0.00978857	0.0818863	0	0	1.27199	5.88491	CD86;PID1;KDM1A;IRS1;CD81;IRS2;RBPJ;FGF1;AQP1;CCAR1;CRKL;GJA1;CCND2;AKT2;KDR;CAPN1;IL13RA1;KRT6A;PDGFRB;PDGFRA;PRKCI;CSNK2A1;OSR1;CEP131;F2R;WNT5A;LIFR;WDR77;CDC25B;FOXP1;AR;CLDN5;TIAM1;SFRP1;ADAM17;PRTN3;IL6ST;EPHA1;CSF1R;KMT2D;NOTCH1;MAZ;C5AR1;PDGFB;CHRD;PDGFA;TNFRSF11A;MST1R;PRDX3;DPP4;EFNB2;SDCBP;PDGFC;NACC1;S100A13;SSR1;RPRD1B;WNT2;SRPK2;WWTR1;XBP1;TGFB2;TSLP;TGFB3;WNT3A;INSR;FN1;IL31RA;IGF2…
myelination (GO:0042552)	21/48	0.00984221	0.0820949	0	0	2.08748	9.64639	ARHGEF10;EIF2B4;ABCD2;GAL3ST1;LGI4;AMIGO1;FAM126A;SKI;MARVELD1;GPC1;MPZ;ACER3;MALL;NF1;PLP1;PMP22;DEGS1;B4GALT6;ABCD1;SBF2;TNFRSF21
purine ribonucleotide biosynthetic process (GO:0009152)	21/48	0.00984221	0.0820949	0	0	2.08748	9.64639	SLC35B3;SLC35B2;PANK2;SLC26A2;PANK3;PANK1;NPR2;DCAKD;ADCY4;GMPS;ADCY3;AMPD2;AMPD3;ADCY7;ADCY6;PAPSS2;COASY;ADCY5;PAPSS1;SLC25A16;IMPDH1
nitrogen compound transport (GO:0071705)	52/143	0.00999756	0.0830439	0	0	1.53569	7.07251	SLC48A1;SLC44A1;SLC44A2;AQP9;AQP1;SCAMP5;SCAMP4;ARL6IP5;ARRDC4;NDC1;SLC36A1;ARRDC1;SLC11A1;ARRDC3;VPS33B;ATP11B;SCAMP1;SLC7A5;SLC7A6;SLC7A8;MYH9;VAMP2;SLC22A4;RAMP2;CALCRL;SLC22A5;ABCB6;SLC43A2;SLC43A1;SLC1A4;SLC3A2;SLC1A5;SLC7A1;SLC7A2;SNX4;SLC25A29;PDPN;SLC15A4;SLC38A2;SLC19A2;SLC38A4;SLC12A2;SLC52A2;SLC52A3;CMTM6;SLC16A10;SLC6A6;SLC6A8;CHMP2B;PPT1;RAMP1;CD320
receptor-mediated endocytosis (GO:0006898)	52/143	0.00999756	0.0830439	0	0	1.53569	7.07251	ITGB1;LMBR1L;SCARB1;SPARC;ITGAM;CD81;CLTC;ITGB2;AP4E1;ARRB2;VLDLR;FNBP1L;AP2A2;AP1G2;AP1G1;CTSL;AP1S1;LDLRAP1;SCARF1;AP2M1;HSPG2;RAB31;FCHSD2;CTTN;CANX;RAMP2;CALCRL;LRP1;DLL1;LRP6;CLN3;HSPH1;FCHO1;MICALL1;PIP5K1C;EPS15;MSR1;CAV2;INSR;HIP1R;AP2B1;SNAP91;TPCN2;DAB2;PIKFYVE;CD207;PPT1;ACKR3;GPR107;HYOU1;RAMP1;PICALM
regulation of vesicle-mediated transport (GO:0060627)	37/96	0.00999951	0.0830439	0	0	1.68439	7.757	SCARB1;RALA;HIP1;SRC;RAB3D;SNX12;CPLX2;RAB21;SCFD1;OPHN1;RAB25;RNF139;ABL1;ABL2;MAPK1;STXBP5;ATP9A;NSF;MBTPS1;PTPN1;SPHK1;LGI3;HIP1R;TSC2;ARFGAP1;BET1L;RAB33B;RAB11B;RINT1;ZFYVE16;FES;RAB15;RAB12;GAS1;RAB5A;VAMP2;PICALM
cell migration involved in sprouting angiogenesis (GO:0002042)	10/18	0.0102017	0.0844778	0	0	3.35245	15.3717	EFNB2;NR4A1;KDR;PIK3R3;ADTRP;SLIT2;EPHB4;GPLD1;ROBO1;VEGFA
positive chemotaxis (GO:0050918)	10/18	0.0102017	0.0844778	0	0	3.35245	15.3717	SEMA5A;ANGPT1;GPNMB;TSC2;PTPRJ;SCRIB;CORO1A;MET;CX3CL1;VEGFA
regulation of mRNA splicing, via spliceosome (GO:0048024)	35/90	0.0102868	0.0846507	0	0	1.70906	7.8222	DDX5;RBM8A;CELF1;SFSWAP;CELF2;FMR1;RBM3;RBM15B;FXR2;PUF60;U2AF2;TRA2B;SAP18;METTL16;SRSF10;ZBTB7A;DDX17;SRPK2;ZC3H10;RBM39;MBNL1;RBFOX1;TIA1;RBFOX2;PRDX6;HNRNPK;SON;NOVA1;NCL;SRSF4;NUP98;SRSF6;RBM24;SRSF7;RBMX
histone lysine methylation (GO:0034968)	16/34	0.0102966	0.0846507	0	0	2.38496	10.9135	N6AMT1;KMT2D;PAXIP1;KMT2A;SETDB1;SUV39H1;SETD1B;DOT1L;KMT2B;WDR82;SMYD2;WDR5;SMYD1;KDM6A;MEN1;EZH2
regulation of lamellipodium assembly (GO:0010591)	16/34	0.0102966	0.0846507	0	0	2.38496	10.9135	AKIRIN1;MSTN;AUTS2;PIK3R1;CDC42;FER;OCLN;CAPZB;PIK3CA;ABI3;RAC2;FSCN1;RAC1;SLIT2;WASF2;EPHA2
tRNA export from nucleus (GO:0006409)	16/34	0.0102966	0.0846507	0	0	2.38496	10.9135	NDC1;NUP214;POM121;SEC13;SSB;NUP155;NUP210;NUP153;NUP160;NUP93;XPOT;NUP85;NUP50;NUP62;NUP98;NUP37
tRNA-containing ribonucleoprotein complex export from nucleus (GO:0071431)	16/34	0.0102966	0.0846507	0	0	2.38496	10.9135	NDC1;NUP214;POM121;SEC13;SSB;NUP155;NUP210;NUP153;NUP160;NUP93;XPOT;NUP85;NUP50;NUP62;NUP98;NUP37
nuclear membrane reassembly (GO:0031468)	23/54	0.0103663	0.0849796	0	0	1.99147	9.09941	NDC1;AHCTF1;SEC13;POM121;UBE2I;NUP155;LEMD2;NUP160;NUP93;PPP2CA;SPAST;NUP85;REEP3;CHMP2B;CHMP4C;RCC1;BANF1;NUP98;CHMP6;LBR;CHMP7;KPNB1;NUP37
regulation of proteolysis (GO:0030162)	23/54	0.0103663	0.0849796	0	0	1.99147	9.09941	HDAC2;FBXW11;LTBP4;PLAT;CLN8;HDAC6;BAG6;CST3;CLN3;DNAJC1;ASPH;RNF139;TRAF3;CAMK2N1;PERP;SPOP;SPOPL;GSAP;BAK1;FADD;BTRC;FGFR4;TBC1D10A
anaphase-promoting complex-dependent catabolic process (GO:0031145)	33/84	0.0105294	0.0860707	0	0	1.73762	7.91241	RB1;PSMD12;ANAPC15;PSMD13;ANAPC10;AURKB;PSMA7;ANAPC11;PSMB7;CDC23;PSMD7;CDC26;PSMD2;CDC27;PSMD1;BUB3;PSMF1;SKP2;RPS27A;ANAPC7;FBXO31;PSMA5;PSMA3;PSMA4;PSMC1;PSME4;CDC16;CDK2;PSME2;ANAPC5;UBA52;ANAPC1;ANAPC2
vascular transport (GO:0010232)	33/84	0.0105294	0.0860707	0	0	1.73762	7.91241	SLC27A1;SLC22A5;SLC24A3;SLC44A1;LRP1;ATP2A3;SLC2A1;ATP1A2;SLC1A4;SLC2A4;SLC1A5;SLC5A1;SLC4A3;SLC7A1;SLC7A2;SLCO2B1;SLC16A2;SLC38A2;ABCC3;SLC12A2;ABCA2;SLC16A1;SLC2A10;ABCC5;INSR;ATP2B4;SLC7A5;SLC6A6;SLC7A8;SLC6A9;SLCO3A1;SLC27A4;SLC29A2
nucleic acid phosphodiester bond hydrolysis (GO:0090305)	30/75	0.0107742	0.0879459	0	0	1.79003	8.10989	MUS81;EXD2;DDX1;EDC3;EDC4;POLD1;ZC3H12A;POLD2;ENPP1;RPS27A;RFC5;TREX2;RPA1;RNASE4;GTF2H1;DICER1;GTF2H3;DDB1;CUL4A;RAD50;ERCC3;PDE12;ERCC4;ERCC2;DNASE1L2;DCP1A;UBA52;DNASE1L1;CUL4B;DCP1B
DNA modification (GO:0006304)	13/26	0.0110101	0.0886544	0	0	2.68252	12.0953	ACD;PARP3;MPG;UNG;SMUG1;EXOSC5;EXOSC4;NTHL1;TDG;TERF2IP;EXOSC3;NEIL1;MUTYH
hippo signaling (GO:0035329)	13/26	0.0110101	0.0886544	0	0	2.68252	12.0953	YWHAE;WWTR1;WWC1;STK4;AMOT;LATS1;MOB1B;TJP1;MOB1A;LATS2;DVL2;AMOTL1;TEAD1
negative regulation of receptor-mediated endocytosis (GO:0048261)	13/26	0.0110101	0.0886544	0	0	2.68252	12.0953	ANKRD13B;ABCA2;MTMR2;ITGB3;PSEN1;WDR54;NEU3;SDCBP;RIN3;RAC1;ANKRD13A;ARF6;PICALM
positive regulation of filopodium assembly (GO:0051491)	13/26	0.0110101	0.0886544	0	0	2.68252	12.0953	RALA;TGFB3;FMR1;PIK3R1;ARAP1;FNBP1L;CDC42;DOCK11;DPYSL3;PALM;FSCN1;AGRN;RHOQ
positive regulation of G1/S transition of mitotic cell cycle (GO:1900087)	13/26	0.0110101	0.0886544	0	0	2.68252	12.0953	ANKRD17;KMT2E;DDX3X;RDX;EGFR;RPTOR;MTBP;ADAM17;CCND2;LSM11;TFDP1;CCND1;HYAL1
positive regulation of glucose import (GO:0046326)	13/26	0.0110101	0.0886544	0	0	2.68252	12.0953	PRKCI;IRS1;INSR;IRS2;PTPN11;PIK3R1;IGF1;ARPP19;OCLN;CAPN10;AKT2;RHOQ;APPL1
regulation of glycogen biosynthetic process (GO:0005979)	13/26	0.0110101	0.0886544	0	0	2.68252	12.0953	GSK3B;GSK3A;DYRK2;IRS1;INSR;IGF2;IRS2;IGF1;PPP1R3B;AKT2;PPP1R3D;ENPP1;INPP5K
regulation of potassium ion transmembrane transporter activity (GO:1901016)	13/26	0.0110101	0.0886544	0	0	2.68252	12.0953	ITGB1;YWHAE;CAB39;CAV3;ACTN2;FHL1;NEDD4L;ANK2;WWP2;ATP1B1;DLG1;AKAP9;VAMP2
phagosome maturation (GO:0090382)	17/37	0.0110314	0.0886544	0	0	2.28073	10.2793	ATP6V1A;TCIRG1;MCOLN1;CORO1A;RAB43;RAB32;PIKFYVE;RAB31;RAB14;RAB34;SLAMF8;ATP6V1B2;ATP6V0E2;ATP6V0C;ATP6V1C1;ATP6V0A1;ATP6V1C2
phospholipid biosynthetic process (GO:0008654)	17/37	0.0110314	0.0886544	0	0	2.28073	10.2793	AGPAT5;SAMD8;PCYT2;SGMS1;LPCAT1;FITM2;DOLK;SGMS2;AGPAT3;DHDDS;CLN3;GPAM;DOLPP1;CPNE1;PIP5K1A;CPNE3;FAR1
tRNA transport (GO:0051031)	17/37	0.0110314	0.0886544	0	0	2.28073	10.2793	NDC1;NUP214;POM121;SEC13;SSB;NUP155;NUP210;NUP153;TOMM20;NUP160;NUP93;XPOT;NUP85;NUP50;NUP62;NUP98;NUP37
RNA processing (GO:0006396)	63/179	0.011083	0.0889438	0	0	1.46003	6.57357	TCERG1;CELF1;CELF2;HNRNPR;ADARB1;CCAR2;TSEN54;DUSP11;RBM3;SYNCRIP;ALKBH5;SNRPD2;CLP1;KHSRP;DHX16;MTPAP;DDX17;MBNL1;SCAF11;METTL3;THOC1;PRPF4B;DICER1;SFPQ;PRPF6;HNRNPUL1;HNRNPH1;PRPF3;LUC7L3;RBMS1;SRSF4;SRSF7;RBMS2;ZCCHC8;RNASEL;SF3B3;DHX8;RBM8A;DDX23;SRSF1;WBP4;DDX20;RNPC3;NOL3;PPP2CA;ATXN1;PABPN1;U2AF2;SF3B1;SRPK2;RBM39;SF3A1;NONO;LSM1;USB1;SETX;HNRNPK;SON;NOVA1;HNRNPF;HNRNPA2B1;NRDE2;TARDBP
lipid transport (GO:0006869)	41/109	0.0111124	0.0890548	0	0	1.61965	7.28793	SCARB1;SLC27A1;ABCD2;ABCD3;PITPNB;PITPNA;TRIAP1;ABCA12;CLN8;UGCG;CLN3;RXRA;SLCO2B1;OSBP;LBP;ABCD1;ABCC3;NCOA1;ABCA2;SLC10A6;STARD5;PEX19;ABCA5;OSBPL5;ACSL1;ATP8B1;ABCA3;SPNS2;ABCA9;ABCA7;PLEKHA8;FABP3;SLC25A17;PITPNM1;FABP5;SLCO3A1;NPC2;SLCO2A1;SLC27A3;SLC27A4;PPARD
negative regulation of programmed cell death (GO:0043069)	124/381	0.0112066	0.0896845	0	0	1.29917	5.83491	UBE2Z;AQP1;RPS6KA3;CCND2;AKT2;KDR;PIM3;PIM2;MED1;PRKCI;PCID2;AREL1;OSR1;WNT5A;ATAD3A;SFRP1;PPIF;YME1L1;VDAC1;IL6ST;RAF1;UBA52;CARD14;NOTCH2;PSEN2;PIK3R1;PSEN1;PRDX3;SOCS2;RIPK1;MCL1;NGFR;XBP1;CDSN;OPN3;TSLP;CBX4;SIAH2;RHBDD1;IL31RA;BRAF;BFAR;DHCR24;IGF1;PA2G4;PTK2;NFKB1;KLHL20;SETX;DAB2;HNRNPK;SON;PPT1;BCL2L2;BCL2L1;AVEN;GSK3B;TNFAIP8;DDX3X;FLT4;TRIAP1;CX3CL1;IKBKB;DSTYK;OPA1;AIFM2;NUP62;FFAR4;MY…
positive regulation of protein serine/threonine kinase activity (GO:0071902)	40/106	0.0113432	0.0906505	0	0	1.62795	7.29182	CSF1R;SLC27A1;DDX3X;FLT1;RALB;CAB39;SRC;PDGFB;PDGFA;MST1R;NOD2;FGF1;RASGRP1;PKD1;PIK3CG;EGFR;ROBO1;RPTOR;PPP2CA;CCND2;CCND1;PDGFC;ERBB2;HRAS;PDGFRB;IL34;WNT5A;ATP2B4;DAB2IP;SIRT1;VEGFA;ADAM17;FGF18;KIT;CCNYL1;CALM3;TELO2;FERMT2;EZH2;FGFR1
autophagy of mitochondrion (GO:0000422)	18/40	0.0116476	0.0925661	0	0	2.19546	9.77561	BECN1;ATG3;WDR45B;ATG9B;ATG9A;CISD2;WIPI1;WDR45;ATG14;ATG12;CTSK;FUNDC1;RB1CC1;ULK2;ULK1;FBXO7;MARK2;ATG2B
bone development (GO:0060348)	18/40	0.0116476	0.0925661	0	0	2.19546	9.77561	PTGER4;VKORC1;LRP5;STC1;SULF1;LRP6;SULF2;SKI;AKAP13;SFRP4;CYP26B1;GJA1;SH3PXD2B;GNAS;DYM;FGFR2;MBTPS2;TGM2
negative regulation of cell-substrate adhesion (GO:0010812)	18/40	0.0116476	0.0925661	0	0	2.19546	9.77561	KANK1;NOTCH1;JAG1;FZD7;RCC2;PTPRO;CASK;FBLN1;EFNA5;CORO2B;CX3CL1;CORO1C;ACER2;ADAM15;RASA1;GCNT2;NF2;MAP4K4
positive regulation of catalytic activity (GO:0043085)	18/40	0.0116476	0.0925661	0	0	2.19546	9.77561	XRCC4;MID1IP1;PSEN2;IGF2;NOD2;PSEN1;MAPK14;APH1A;MSH6;MAPK8;NCSTN;WRN;MSH3;ABL1;ABL2;SSBP1;FGFR4;PHACTR4
positive regulation of translation (GO:0045727)	38/100	0.0117952	0.0936089	0	0	1.64618	7.30913	RPL5;TRUB2;DDX3X;USP16;FMR1;RMND1;MPV17L2;ELAVL1;YBX3;RBM3;RPS4X;METTL14;FXR2;LARP1;DHX36;ERBB2;POLR2D;HABP4;POLR2G;EIF5A;JMJD4;YTHDF1;MRPS27;YTHDF3;NSUN5;METTL3;PCIF1;UPF3A;LARP4B;EEF2;LARP4;MTOR;AGO2;RPUSD3;RPS6KB2;PLXNB2;CPEB3;ZCCHC4
cellular response to glucose starvation (GO:0042149)	19/43	0.0121559	0.0953316	0	0	2.12441	9.36852	SH3GLB1;BECN1;SZT2;XBP1;PRKAA2;PIK3R4;PRKAG1;FOXO3;ATG14;PRKAG3;RRP8;NUAK1;TBL2;SESN1;ZC3H12A;PMAIP1;PIK3C3;SIK1;CPEB4
establishment of endothelial barrier (GO:0061028)	14/29	0.0122861	0.0953316	0	0	2.5038	11.0149	PPP1R16B;ROBO4;RDX;F11R;RAP1B;TJP1;RAP1A;MARVELD2;SOX18;MYADM;PECAM1;RAPGEF1;RAPGEF3;TJP3
mismatch repair (GO:0006298)	14/29	0.0122861	0.0953316	0	0	2.5038	11.0149	SETD2;RNASEH2A;MCM9;RPA1;XPC;MLH3;MSH6;MSH3;POLD1;TDG;POLD2;ABL1;PMS2;MUTYH
positive regulation of viral genome replication (GO:0045070)	14/29	0.0122861	0.0953316	0	0	2.5038	11.0149	TOP2A;SRPK2;TOP2B;DDX3X;STAU1;ADARB1;TARBP2;DDB1;LARP1;PDE12;VAPB;TMEM39A;PABPC1;PPID
regulation of protein targeting to membrane (GO:0090313)	14/29	0.0122861	0.0953316	0	0	2.5038	11.0149	PRNP;ITGAM;ITGB2;MIEF2;MIEF1;ANK3;PDZK1;MFF;MYO1C;AKT2;ERBB2;INPP5K;FYN;HRAS
calcineurin-NFAT signaling cascade (GO:0033173)	7/11	0.0123121	0.0953316	0	0	4.69213	20.6321	NFAT5;PPP3CB;PPP3R1;NFATC3;NFATC2;NFATC1;NFATC4
inositol phosphate biosynthetic process (GO:0032958)	7/11	0.0123121	0.0953316	0	0	4.69213	20.6321	ITPKB;ITPKC;PPIP5K1;PPIP5K2;IPMK;IP6K1;IP6K3
lipoprotein biosynthetic process (GO:0042158)	7/11	0.0123121	0.0953316	0	0	4.69213	20.6321	UGCG;PORCN;WDR45B;ALOX12B;PIK3C3;WIPI1;WDR45
mitochondrion morphogenesis (GO:0070584)	7/11	0.0123121	0.0953316	0	0	4.69213	20.6321	PID1;PNPT1;NUBPL;MYH14;SLIRP;DNM1L;MFF
negative regulation of protein localization to cell surface (GO:2000009)	7/11	0.0123121	0.0953316	0	0	4.69213	20.6321	CAV3;ACTN2;NEDD4L;GOPC;SNX33;GPM6B;PICALM
negative regulation of sprouting angiogenesis (GO:1903671)	7/11	0.0123121	0.0953316	0	0	4.69213	20.6321	SEMA6A;ALOX5;CREB3L1;E2F2;PIK3CB;SYNJ2BP;ADAMTS9
Notch signaling involved in heart development (GO:0061314)	7/11	0.0123121	0.0953316	0	0	4.69213	20.6321	DLL4;NOTCH2;GALNT11;JAG1;NOTCH1;SNAI1;RBPJ
positive regulation of DNA-dependent DNA replication (GO:2000105)	7/11	0.0123121	0.0953316	0	0	4.69213	20.6321	CDT1;DBF4;ATRX;WIZ;INO80;SSBP1;E2F8
protein oxidation (GO:0018158)	7/11	0.0123121	0.0953316	0	0	4.69213	20.6321	CHCHD4;PRDX3;LOX;LOXL3;LOXL4;LOXL1;LOXL2
regulation of mesenchymal cell proliferation (GO:0010464)	7/11	0.0123121	0.0953316	0	0	4.69213	20.6321	CTNNBIP1;WNT5A;CHRD;LRP5;PDGFA;FGFR2;TGFBR2
response to sterol (GO:0036314)	7/11	0.0123121	0.0953316	0	0	4.69213	20.6321	SMAD2;ABCA2;INSIG1;PMVK;RORA;TGFBR1;TGFBR2
sphingomyelin metabolic process (GO:0006684)	7/11	0.0123121	0.0953316	0	0	4.69213	20.6321	SMPD3;ABCA2;SMPD2;SAMD8;SGMS1;SGMS2;SMPDL3A
telomere maintenance via recombination (GO:0000722)	7/11	0.0123121	0.0953316	0	0	4.69213	20.6321	RAD50;RAD51D;ERCC4;TEP1;NSMCE2;TPRKB;SMC5
extrinsic apoptotic signaling pathway in absence of ligand (GO:0097192)	11/21	0.0124655	0.0961288	0	0	2.95029	12.9364	CASP9;GSK3B;GSK3A;BAX;CASP2;FAS;BAK1;BCL2L2;APPL1;BCL2L1;MCL1
intrinsic apoptotic signaling pathway in response to DNA damage by p53 class mediator (GO:0042771)	11/21	0.0124655	0.0961288	0	0	2.95029	12.9364	BAG6;DYRK2;DDIT4;CDIP1;TMEM109;HIPK1;USP28;SIRT1;PML;HIPK2;PHLDA3
positive regulation of lipid storage (GO:0010884)	11/21	0.0124655	0.0961288	0	0	2.95029	12.9364	EHD1;MSR1;SCARB1;ZC3H12A;CIDEA;LPL;FITM2;OSBPL11;IKBKE;NFKB1;SREBF2
response to unfolded protein (GO:0006986)	21/49	0.0128917	0.0992813	0	0	2.01279	8.75799	HSPA8;PTPN1;HSPA4;RHBDD1;HSPA4L;DERL1;DAB2IP;HSPA14;TOR1B;ERN1;DNAJB2;DNAJA1;DNAJB1;ERP44;HSPH1;SERPINH1;BAX;BAK1;STT3B;HSPA1B;HSPA1A
glycolipid metabolic process (GO:0006664)	22/52	0.0131394	0.100918	0	0	1.96815	8.5263	CTSA;ARSA;ABCA2;ASAH1;PGAP1;CERK;HEXB;HEXA;GBA;SUMF2;SMPD3;GALC;SMPD2;NEU3;UGCG;PSAP;ST3GAL4;ESYT3;ESYT2;ESYT1;ST6GALNAC4;ST3GAL2
sprouting angiogenesis (GO:0002040)	22/52	0.0131394	0.100918	0	0	1.96815	8.5263	ACVRL1;SEMA5A;RAMP2;ANGPT1;FLT4;PIK3R3;NRARP;PARVA;DLL1;LOXL2;ROBO1;VEGFA;EFNB2;NR4A1;BMPER;KDR;ADTRP;SLIT2;TEK;EPHB4;GPLD1;E2F8
actomyosin structure organization (GO:0031032)	30/76	0.0132619	0.101033	0	0	1.75099	7.56929	ITGB1;ITGB5;ROCK1;SRC;FLII;LMOD1;ARRB1;TNFAIP1;F11R;MYOM2;TTN;PDLIM1;FAM171A1;ALKBH4;CSRP2;MYO18A;MYH14;MYH10;ACTN2;TMOD3;TPM1;CDC42BPA;FHDC1;TJP1;OBSCN;SYNPO2L;KCTD13;ZYX;MYH9;CASQ1
gene expression (GO:0010467)	116/356	0.0132691	0.101033	0	0	1.30103	5.62346	RPL5;ADARB1;RPL10A;YARS2;GLE1;ALKBH5;RPL18A;RPS19;CLP1;EPC1;AGFG1;DDX17;NUP214;NUP210;RPL21;RPL22;THOC1;THOC3;THOC2;THOC7;NUP93;HNRNPUL1;SRSF4;NUP98;SRSF6;SRSF7;POM121;DHX8;RBM8A;NUP160;MRPL11;ATXN1;NUP85;DHX38;SYMPK;TASP1;NUP155;ALYREF;CPSF3;NUP153;MRPL24;SETX;HNRNPK;FUBP3;HNRNPF;AGO2;MMS19;RPS20;RPS24;NFKBIB;SMG1;THRB;MRPS14;RPLP1;CELF2;RPLP0;MRPL37;SMG7;MRPL35;MRPL32;SMG6;DUSP11;RBM3;RPS4X;SYN…
basement membrane organization (GO:0071711)	9/16	0.0132957	0.101033	0	0	3.44784	14.8957	NTNG2;RAMP2;FLRT2;LAMB2;COL4A1;PXDN;NTN4;NID1;NID2
neuron projection organization (GO:0106027)	9/16	0.0132957	0.101033	0	0	3.44784	14.8957	GSK3B;PRNP;ABCD2;DCTN1;INSR;MAP1A;PSEN1;ABCD1;LGMN
nucleotide catabolic process (GO:0009166)	9/16	0.0132957	0.101033	0	0	3.44784	14.8957	VCP;GPX1;GDA;NT5C2;SAMHD1;NUDT15;XDH;NUDT3;DERA
polyol biosynthetic process (GO:0046173)	9/16	0.0132957	0.101033	0	0	3.44784	14.8957	ITPKB;ITPKC;ISYNA1;PPIP5K1;PPIP5K2;IPMK;ACER3;IP6K1;IP6K3
regulation of ceramide biosynthetic process (GO:2000303)	9/16	0.0132957	0.101033	0	0	3.44784	14.8957	SMPD3;SMPD2;SAMD8;SPHK1;ORMDL3;PLA2G6;SIRT3;TNFRSF1A;NSMAF
regulation of intrinsic apoptotic signaling pathway in response to DNA damage (GO:1902229)	9/16	0.0132957	0.101033	0	0	3.44784	14.8957	CDKN2D;TMEM161A;CXCL12;NACC2;RPS3;SNAI1;ACKR3;CCAR2;BCL2L1
negative regulation of cysteine-type endopeptidase activity involved in apoptotic process (GO:0043154)	23/55	0.0133192	0.101077	0	0	1.9291	8.33092	YWHAE;CDKN2D;USP47;NGFR;DDX3X;GPX1;CSNK2A1;SRC;SIAH2;XIAP;DHCR24;TRIAP1;NOL3;KLF4;MMP9;AQP1;VEGFA;RPS6KA3;DNAJB6;RAF1;RFFL;PAK2;CD44
cellular response to topologically incorrect protein (GO:0035967)	15/32	0.0133647	0.101077	0	0	2.36715	10.2146	HSPA8;PTPN1;RHBDD1;DAB2IP;DNAJB12;DNAJB14;HSPA14;HDAC6;DNAJC18;ERN1;ATXN3;BAX;BAK1;HSPA1B;HSPA1A
negative regulation of cell-matrix adhesion (GO:0001953)	15/32	0.0133647	0.101077	0	0	2.36715	10.2146	ACVRL1;JAG1;SRC;RCC2;PTEN;CASK;CORO1C;ACER2;DUSP22;ADAM15;DLC1;RASA1;NF2;CLASP2;MAP4K4
ubiquitin-dependent ERAD pathway (GO:0030433)	29/73	0.0133721	0.101077	0	0	1.76948	7.63457	VCP;SEL1L;DERL1;DERL2;UBE2J2;UBE2J1;BAG6;DNAJB2;FOXRED2;TMEM129;TRIM25;UBXN4;ANKZF1;RHBDD2;AMFR;EDEM1;FBXO17;DNAJB12;SYVN1;TMUB1;DNAJB14;UBE4B;YOD1;ERLIN2;DNAJC18;TMUB2;NPLOC4;MAN1B1;STT3B
autophagosome assembly (GO:0000045)	24/58	0.0134392	0.101316	0	0	1.89465	8.16516	ATG3;BECN1;TMEM41B;STX17;WDR45B;ATG9B;ATG9A;ATP2A2;WIPI1;TRAPPC8;WDR45;ATG14;ATG12;RAB43;VMP1;PACS2;ATG16L2;ATG101;RB1CC1;RAB23;ULK2;PIK3C3;ULK1;ATG2B
receptor metabolic process (GO:0043112)	24/58	0.0134392	0.101316	0	0	1.89465	8.16516	ITGB1;SH3GLB1;BECN1;ARFGEF2;UVRAG;RAMP2;CALCRL;LRP1;CD81;CLTC;ITGB2;PIK3R4;LMTK2;ARRB2;RAB11B;EHD3;RAB31;KIF16B;ACKR3;LDLRAP1;RAMP1;AP2M1;LGMN;PICALM
transcription elongation from RNA polymerase II promoter (GO:0006368)	27/67	0.0135096	0.101713	0	0	1.81202	7.79958	SETD2;CCNT2;CTDP1;CCNT1;ELL;CCNH;MLLT1;WDR61;AFF4;CDC73;POLR2A;POLR2D;NELFB;POLR2G;NELFA;POLR2J;POLR2L;PCID2;EAF1;GTF2H1;GTF2H3;ELL3;CDK9;CDK7;ERCC3;ERCC2;CDK13
tRNA processing (GO:0008033)	26/64	0.0135282	0.101719	0	0	1.83666	7.9031	TRUB1;ANKRD16;POP1;DDX1;URM1;WDR4;CSTF2;ZBTB8OS;THUMPD1;TSEN54;FARS2;CLP1;LCMT2;TRDMT1;TRMT10A;SSB;ELAC2;NSUN2;RPP40;CDKAL1;TRNT1;ELP5;ADAT3;CTU1;TRMT6;TRMT61A
negative regulation of apoptotic process (GO:0043066)	154/485	0.0135545	0.101783	0	0	1.25337	5.39078	RB1;UBE2Z;AQP1;FOXQ1;NRBP2;RPS6KA3;MAEA;CCND2;AKT2;ZC3H12A;KDR;PDK4;PIM3;PIM2;TRIM27;MED1;PRKCI;PCID2;AREL1;TLE1;CSNK2A1;UNC5B;OSR1;F2R;WNT5A;PRKCA;ATAD3A;SFRP1;TYRO3;PPIF;YME1L1;VDAC1;IL6ST;RAF1;UBA52;CARD14;NOTCH2;NOTCH1;MAZ;PSEN2;PIK3R1;PSEN1;PRDX3;SOCS2;RIPK1;MCL1;NGFR;XBP1;OPN3;TSLP;CBX4;TGFB3;SIAH2;RHBDD1;IL31RA;CIDEA;BRAF;DHCR24;BFAR;PA2G4;IGF1;NFKB1;PTK2;NFATC4;KLHL20;SETX;DAB2;HNRNPK;SON…
protein localization to organelle (GO:0033365)	51/142	0.0137806	0.103346	0	0	1.50588	6.45194	YWHAE;TRAM1;SYS1;DDX3X;CCDC47;GCC2;TRAM2;BICD2;SERP1;SEC61G;LAMP2;CEP250;BBS9;CEP68;GBP5;PAQR3;ANK2;WDR35;RAB33B;CTDNEP1;OBSCN;OBSL1;VAMP2;ARF6;DDX1;RPL11;ARL1;UBE2J2;FAM83H;MICALL1;MSX1;ZBTB7A;BANP;PRNP;CYB5A;TIA1;SSB;GBF1;RPA1;IFT122;ABCA7;TOR1B;COL1A1;EHD1;IFT20;DNAJA1;PIKFYVE;TOLLIP;TSPAN17;DCP1A;CD68
cellular response to interleukin-1 (GO:0071347)	55/155	0.0141007	0.105608	0	0	1.47801	6.29858	IL1RN;CX3CL1;RPS6KA4;IKBKB;PSMD7;HYAL1;PSMD2;ZC3H12A;PSMD1;IKBKG;BTRC;MAP3K7;UPF1;FBXW11;IL1R1;RC3H1;IRAK3;IRAK4;PSMA5;SFRP1;PSMA3;PSMA4;PSME4;PSME2;UBE2V1;CD47;UBA52;PSMD12;CCL11;PSMD13;USP10;PELI2;NOD1;NOD2;ADAMTS12;HIF1A;PSMA7;RELA;PSMB7;HAS2;PSMF1;CCL19;RPS27A;CCL22;DAB2IP;NR1D1;NFKB1;MAPK11;TOLLIP;PSMC1;UBE2N;TAB3;TAB2;TAB1;RBMX
cellular response to virus (GO:0098586)	16/35	0.0142617	0.105951	0	0	2.25928	9.60235	EIF5A;DDX3X;DDX58;FMR1;GBF1;RRP1B;MAPK14;HIF1A;IFIH1;CXCL10;MAPK11;IRF3;ZC3H12A;BAX;CCL19;LGALS8
negative regulation of cell cycle G1/S phase transition (GO:1902807)	16/35	0.0142617	0.105951	0	0	2.25928	9.60235	RB1;CDKN2D;CDKN1A;CDKN2C;PRMT2;DCUN1D3;SUSD2;FHL1;PTEN;KLF4;CDC73;DLG1;CDK6;GPNMB;APC;BRD7
regulation of autophagosome assembly (GO:2000785)	16/35	0.0142617	0.105951	0	0	2.25928	9.60235	SH3GLB1;RALB;NPRL3;IFT20;SCFD1;PIKFYVE;FEZ1;ADPRH;PIP4K2A;TBC1D14;RAB3GAP2;PIP4K2B;TMEM39A;TBC1D12;SEC22B;RAB5A
regulation of mitotic spindle organization (GO:0060236)	16/35	0.0142617	0.105951	0	0	2.25928	9.60235	GPSM2;DYNC1H1;PARP3;BORA;NUMA1;DCTN1;VPS4B;CLTC;EML3;TPX2;NUP62;CHMP2B;CHMP4C;TACC3;HSPA1B;HSPA1A
amino acid import across plasma membrane (GO:0089718)	12/24	0.0144058	0.105951	0	0	2.68221	11.3729	SLC22A4;SLC36A1;SLC6A6;SLC7A5;SLC6A9;SLC7A8;SLC1A4;SLC3A2;SLC1A5;SLC16A2;SLC7A1;SLC7A2
axon extension (GO:0048675)	12/24	0.0144058	0.105951	0	0	2.68221	11.3729	SEMA5A;NRP2;PPP3CB;AUTS2;SLC9A6;USP9X;SEMA3A;MAP1B;ULK2;ULK1;SLIT2;SPG11
negative regulation of NIK/NF-kappaB signaling (GO:1901223)	12/24	0.0144058	0.105951	0	0	2.68221	11.3729	C1QTNF3;CYLD;DDX3X;SPI1;TSPAN6;ZC3H12A;CPNE1;IFI35;ADIPOR1;UACA;RELA;HDAC7
nucleotide-binding domain, leucine rich repeat containing receptor signaling pathway (GO:0035872)	12/24	0.0144058	0.105951	0	0	2.68221	11.3729	CYLD;UBE2N;TAB3;NOD1;TAB2;NOD2;IKBKG;TAB1;UBE2V1;RPS27A;MAP3K7;UBA52
positive regulation of carbohydrate metabolic process (GO:0045913)	12/24	0.0144058	0.105951	0	0	2.68221	11.3729	PFKFB2;P2RX7;PFKFB3;PRKAA2;INSR;PDGFB;ARNT;ZBTB20;IGF1;PSEN1;HIF1A;NFKB1
positive regulation of cellular response to transforming growth factor beta stimulus (GO:1903846)	12/24	0.0144058	0.105951	0	0	2.68221	11.3729	SDCBP;CREBBP;SMAD4;ADAM17;DAB2;ING2;STK11;SLC2A10;TGFB1I1;RNF111;HIPK2;MEN1
positive regulation of neuron apoptotic process (GO:0043525)	12/24	0.0144058	0.105951	0	0	2.68221	11.3729	SRPK2;BACE1;PRNP;GRN;TGFB2;ITGAM;FBXW7;NF1;BAX;CTNNB1;FOXO3;MCL1
positive regulation of transforming growth factor beta receptor signaling pathway (GO:0030511)	12/24	0.0144058	0.105951	0	0	2.68221	11.3729	SDCBP;CREBBP;SMAD4;ADAM17;DAB2;ING2;STK11;SLC2A10;TGFB1I1;RNF111;HIPK2;MEN1
regulation of axon extension involved in axon guidance (GO:0048841)	12/24	0.0144058	0.105951	0	0	2.68221	11.3729	SEMA5A;SEMA6C;SEMA6A;SEMA3C;SEMA3A;SEMA4B;SEMA3B;SEMA4C;SEMA3G;SEMA4G;MEGF8;VEGFA
regulation of cell size (GO:0008361)	12/24	0.0144058	0.105951	0	0	2.68221	11.3729	RPTOR;MTPN;RARG;CAV3;PLEK;RDX;AKT1S1;PTEN;RAC1;LAMTOR4;MTOR;VAV2
organelle assembly (GO:0070925)	136/425	0.0149204	0.109595	0	0	1.26715	5.32841	GALNT11;TMEM41B;IFT172;FNBP1L;TXNDC15;CCDC28B;EDC3;RAB43;GOLGA2;OGFOD1;POGZ;DZIP1L;CEP250;RCC1;UBAP2L;VPS36;ATG3;ATG9B;TMOD3;CEP131;ATG9A;RC3H1;ATG14;ATG12;LZTFL1;BSCL2;RAB32;TMEM138;CHMP4C;ULK2;ULK1;VPS25;STAM2;CDS1;UNC119B;DDX6;NOTCH1;ABCB6;TNKS;TUBGCP2;FLII;FBF1;CORO1A;KIF3B;ATG101;G3BP1;INPP5E;DHX37;NPHP3;RAB11FIP3;PIBF1;PLK4;ABCA3;HPS1;HPS4;PRRC2C;IFT122;FUZ;PARVA;BBIP1;INO80;FHDC1;EIF2S1;EH…
ncRNA export from nucleus (GO:0097064)	17/38	0.0149955	0.109724	0	0	2.17197	9.1223	NDC1;NUP214;POM121;SEC13;SSB;NUP155;NUP210;NUP153;TSC1;NUP160;NUP93;XPOT;NUP85;NUP50;NUP62;NUP98;NUP37
negative regulation of G0 to G1 transition (GO:0070317)	17/38	0.0149955	0.109724	0	0	2.17197	9.1223	SUZ12;PCGF6;CBX5;PHC1;APAF1;CBX3;MGA;DAB2IP;EHMT1;FOXO4;PHC3;RYBP;TFDP1;TFDP2;EPC1;E2F6;EZH2
negative regulation of TOR signaling (GO:0032007)	17/38	0.0149955	0.109724	0	0	2.17197	9.1223	GSK3A;SZT2;PRKAA2;NPRL3;TSC2;UBR2;TSC1;UBR1;SIRT1;STK11;TMEM127;SESN1;AKT1S1;DDIT4;TBC1D7;TNFAIP8L1;DEPDC5
regulation of type I interferon production (GO:0032479)	34/89	0.0152029	0.110741	0	0	1.65993	6.9489	OTUD5;NLRX1;UBA7;NLRC5;DTX4;RELA;IFIH1;TBK1;DHX36;G3BP1;TRIM25;STAT6;IKBKE;TRIM21;POLR2L;CREBBP;DDX58;RNF26;NFKB1;NFKB2;CYLD;NPLOC4;IRF3;POLR3B;TRAF3;POLR3C;IRF1;POLR3E;TAX1BP1;IRF8;CTNNB1;PIN1;POLR3H;GAPDH
mitochondrion organization (GO:0007005)	61/175	0.0152446	0.110741	0	0	1.43815	6.01653	PID1;ALAS1;GABPB1;TOMM20;CHCHD4;CHCHD3;OPA1;AIFM2;AKT3;LONP1;DNM1L;FBXO7;GABPA;CXADR;CLUH;VPS13D;MUL1;SIRT5;BCS1L;POLRMT;ATAD3A;HCFC1;SIRT3;RAB32;OXA1L;POLG2;WDR81;YME1L1;SLC25A4;ATPAF1;MTFP1;GBA;TIMM13;MIEF2;NRF1;MIEF1;MFF;TRAK1;TRAK2;PRDX3;RHOT1;PITRM1;MSTO1;MFN1;MYH14;ESRRA;PNPT1;CAV2;MTX2;NUBPL;TIMM44;TIMM10B;TMEM11;CYCS;BAX;PYROXD2;SLIRP;SSBP1;SLC25A33;SLC25A36;BCL2L1
inositol metabolic process (GO:0006020)	6/9	0.0153667	0.110741	0	0	5.36181	22.3885	ISYNA1;IMPA1;PPIP5K1;IMPA2;PPIP5K2;ITPK1
peroxisomal transport (GO:0043574)	6/9	0.0153667	0.110741	0	0	5.36181	22.3885	PEX16;PEX19;PEX6;LONP2;HACL1;ABCD1
peroxisome fission (GO:0016559)	6/9	0.0153667	0.110741	0	0	5.36181	22.3885	SEC16B;PEX19;PEX11B;DNM1L;MFF;PEX11G
phosphorylation of RNA polymerase II C-terminal domain (GO:0070816)	6/9	0.0153667	0.110741	0	0	5.36181	22.3885	CDK9;CDK7;CCNH;GTF2H1;CDK13;GTF2H3
positive regulation of autophagy of mitochondrion (GO:1903599)	6/9	0.0153667	0.110741	0	0	5.36181	22.3885	VPS13D;HTT;VDAC1;FBXO7;SLC25A4;CAMKK2
positive regulation of tumor necrosis factor-mediated signaling pathway (GO:1903265)	6/9	0.0153667	0.110741	0	0	5.36181	22.3885	ADAM17;CASP4;CPNE1;UBE2K;HSPA1B;HSPA1A
protein hexamerization (GO:0034214)	6/9	0.0153667	0.110741	0	0	5.36181	22.3885	LETM1;SPAST;MAT2A;LRRC8C;YME1L1;LRRC8A
regulation of ER to Golgi vesicle-mediated transport (GO:0060628)	6/9	0.0153667	0.110741	0	0	5.36181	22.3885	RINT1;SCFD1;PGAP1;RNF139;TBC1D20;GAS1
semaphorin-plexin signaling pathway involved in axon guidance (GO:1902287)	6/9	0.0153667	0.110741	0	0	5.36181	22.3885	PLXND1;PLXNA2;PLXNA1;PLXNB2;PLXNB1;PLXNA3
small RNA loading onto RISC (GO:0070922)	6/9	0.0153667	0.110741	0	0	5.36181	22.3885	AGO4;CLP1;AGO1;AGO2;DICER1;TARBP2
positive regulation of MAPK cascade (GO:0043410)	91/274	0.0155619	0.112007	0	0	1.33758	5.56826	RET;FLT1;WWC1;FLT4;PTPRJ;ARRB1;ARRB2;FGF1;CX3CL1;PIK3CG;CRKL;ROBO1;DSTYK;BMPER;ARL6IP5;KDR;FFAR4;HRAS;PDGFRB;PDGFRA;ATP6AP1;KSR1;FBXW7;F2R;PRKCA;NPNT;MID1;MTURN;KIT;PRKD2;ROR2;CD44;NOTCH2;CSF1R;NDRG4;CCL11;NOTCH1;ROCK1;PELI2;C5AR1;LPAR1;PDGFB;PDGFA;ALOX12B;MST1R;PLA2G5;NOD2;PRKCZ;RASGRP1;EGFR;P2RY6;RAP1A;GPNMB;PDGFC;ERBB2;P2RY1;GCNT2;CCL19;KLHDC10;CCR1;TGFB2;CCL22;ANGPT1;RYK;CAV2;INSR;IL34;SEMA4C…
regulation of protein dephosphorylation (GO:0035304)	18/41	0.0155842	0.112026	0	0	2.09986	8.73855	PPP1R16B;GBA;HTT;PPP2R5A;TSC1;ARPP19;SPPL3;PPP1R2;MFHAS1;PPP6R1;PPP1R7;DLC1;ENSA;PPP6R3;CAMTA1;SYMPK;PIN1;CALM3
positive regulation of gene silencing by miRNA (GO:2000637)	13/27	0.0160326	0.114619	0	0	2.49074	10.2946	DDX6;DDX5;FMR1;LIMD1;WTIP;EGFR;PUM2;ZFP36;AGO2;RIPK1;EIF4E2;AJUBA;TNRC6B
cation transmembrane transport (GO:0098655)	19/44	0.0160451	0.114619	0	0	2.03929	8.42707	SLC22A5;ATP1A2;SLC3A2;ATP1B1;SLC7A1;MFSD12;SLC7A2;SLC25A38;SLC7A5;SLC25A29;SLC6A9;SLC7A8;SLC25A19;SFXN3;TRPM7;ATP13A2;SFXN1;SFXN2;SLC36A4
homotypic cell-cell adhesion (GO:0034109)	19/44	0.0160451	0.114619	0	0	2.03929	8.42707	PDGFRA;ITGB3;STXBP1;PLEK;FN1;PIK3CB;PIK3CG;ACTG1;UBASH3B;GNAS;TYRO3;FLNA;MYH9;TLN1;CLIC1;MYL9;DSC2;VCL;FERMT3
intracellular protein transmembrane transport (GO:0065002)	19/44	0.0160451	0.114619	0	0	2.03929	8.42707	PEX16;ZFAND2B;PEX10;PEX2;TIMM44;TIMM21;TOMM20;PEX14;PEX26;CHCHD4;SEC61A1;AKT2;SEC61G;PEX6;GRPEL2;PEX5;DNLZ;SEC62;SEC63
positive regulation of receptor-mediated endocytosis (GO:0048260)	19/44	0.0160451	0.114619	0	0	2.03929	8.42707	ATAD1;DGKD;HIP1;ANGPT1;WNT3A;FMR1;INSR;ARRB1;ARRB2;SELE;VEGFA;RAB21;SFRP4;DAB2;HNRNPK;PPT1;CCL19;LDLRAP1;B2M
fatty acid metabolic process (GO:0006631)	45/124	0.0163025	0.115823	0	0	1.53011	6.29863	FAAH;ABCD2;ABCD3;AASDH;LPL;ALOX12B;CROT;ADIPOR1;ADIPOR2;ACACA;SGPL1;CPT2;ALOX5;THEM4;HACL1;MLYCD;CPT1A;ACBD5;XBP1;GPX1;ELOVL4;ACSL1;OXSM;ACAD9;ACSL4;PEX2;ACSL3;CPT1B;ACADSB;ACSF3;ACSF2;PLA2G15;FA2H;GPAM;FASN;ACOT2;CYP1A1;PNPLA3;SLC27A6;ECHDC3;SLC27A3;LPIN1;CRAT;SLC27A4;PPARD
actin filament capping (GO:0051693)	10/19	0.0163554	0.115823	0	0	2.97975	12.2563	EPS8;SVIL;GSN;SCIN;CAPZB;FLII;CAPZA1;ADD3;ADD1;TRIOBP
barbed-end actin filament capping (GO:0051016)	10/19	0.0163554	0.115823	0	0	2.97975	12.2563	EPS8;SVIL;GSN;SCIN;CAPZB;FLII;CAPZA1;ADD3;ADD1;TRIOBP
negative regulation of RNA splicing (GO:0033119)	10/19	0.0163554	0.115823	0	0	2.97975	12.2563	SFSWAP;U2AF2;SAP18;SRSF4;SRSF6;RBMX;SRSF10;SRSF7;PTBP2;PTBP3
regulation of histone H3-K4 methylation (GO:0051569)	10/19	0.0163554	0.115823	0	0	2.97975	12.2563	DNMT1;SMAD4;PAXIP1;AUTS2;KDM1A;KMT2A;WDR5;CTNNB1;WDR61;BCOR
vesicle transport along actin filament (GO:0030050)	10/19	0.0163554	0.115823	0	0	2.97975	12.2563	MYO1D;MYO1E;MYO1C;MYO5B;MYO6;MYO5A;FNBP1L;MYO19;MYO1F;MYO1G
polyol metabolic process (GO:0019751)	20/47	0.0163941	0.115823	0	0	1.98771	8.17113	ISYNA1;IPMK;ITPK1;PTEN;PLD4;NUDT3;ITPKB;INPP4B;ITPKC;PLCB4;IMPA1;PPIP5K1;IMPA2;PPIP5K2;INPP5D;PLCG1;PLCH2;IP6K1;PLCD3;IP6K3
regulation of wound healing (GO:0061041)	20/47	0.0163941	0.115823	0	0	1.98771	8.17113	ITGB1;ARFGEF1;KANK1;CADM4;PRKCE;F2R;CASK;CLDN1;PTK2;ACTG1;MYLK;DUOX1;OCLN;PLAU;ALOX5;EPHB2;SRSF6;HRAS;CRK;HBEGF
DNA damage response, signal transduction by p53 class mediator (GO:0030330)	29/74	0.0163957	0.115823	0	0	1.73004	7.11173	BTG2;CDKN1A;SP100;PAXIP1;USP10;TRIAP1;FOXM1;NDRG1;ING4;RPS6KA6;MYO6;CASP2;TNKS1BP1;E2F4;E2F8;CNOT6L;PRMT1;ATRX;PML;HIPK2;ACER2;CNOT4;CNOT6;TFDP1;TFDP2;CNOT1;CNOT2;BAX;MDM4
positive regulation of cell morphogenesis involved in differentiation (GO:0010770)	21/50	0.0166454	0.117297	0	0	1.94325	7.9588	CUL7;FBXW8;TESK1;NEDD9;TRIOBP;CRKL;CDC42;CUX1;CAPRIN1;MYADM;ABL1;FLNA;RAC1;ARHGEF7;CRK;DOCK1;OBSL1;RREB1;FERMT2;LIMS2;LIMS1
regulation of generation of precursor metabolites and energy (GO:0043467)	21/50	0.0166454	0.117297	0	0	1.94325	7.9588	NDC1;NUP214;SEC13;POM121;PNPT1;NUP210;NUP155;PRKAG1;NUP153;JMJD8;HIF1A;NUP160;KHK;NUP93;NOA1;NUP85;NUP50;NUP62;NUP98;ZBTB7A;NUP37
regulation of translational initiation (GO:0006446)	27/68	0.0167218	0.11769	0	0	1.7677	7.23174	EIF4A2;PPP1R15B;DDX3X;FMR1;DDX1;MTIF2;GLE1;PAIP2B;LARP1;POLR2D;HABP4;EIF4H;POLR2G;PAIP2;EIF4B;EIF5B;YTHDF1;KLHL25;YTHDF3;MIF4GD;DNAJC3;EIF5;CSDE1;AGO2;RPS6KB2;EIF4G3;EIF3B
bicellular tight junction assembly (GO:0070830)	22/53	0.0168119	0.118179	0	0	1.90453	7.78128	PRKCI;RAMP2;F11R;CLDN1;GRHL2;MPP7;CLDN10;CLDN5;PARD6B;DLG1;OCLN;PARD6A;POF1B;MARVELD2;APC;CLDN23;PECAM1;ESAM;STRN;ECT2;PAK2;CRB3
autophagosome organization (GO:1905037)	23/56	0.0169048	0.118276	0	0	1.87052	7.632	ATG3;BECN1;TMEM41B;WDR45B;ATG9B;ATG9A;ATP2A2;WIPI1;WDR45;ATG14;ATG12;RAB43;VMP1;PACS2;ATG16L2;ATG101;RB1CC1;RAB23;ULK2;PIK3C3;ULK1;ATP13A2;ATG2B
regulation of ATP metabolic process (GO:1903578)	23/56	0.0169048	0.118276	0	0	1.87052	7.632	NDC1;NUP214;SEC13;POM121;NUP210;NUP155;SHMT2;PRKAG1;AK4;NUP153;JMJD8;HIF1A;NUP160;NUP93;NUP85;NUP50;NUP62;BEND3;NUP98;ABCD1;ZBTB7A;SLC25A33;NUP37
tight junction assembly (GO:0120192)	23/56	0.0169048	0.118276	0	0	1.87052	7.632	PRKCI;RAMP2;F11R;CLDN1;GRHL2;MPP7;ACTG1;CLDN10;CLDN5;PARD6B;DLG1;OCLN;PARD6A;POF1B;MARVELD2;APC;CLDN23;PECAM1;ESAM;STRN;ECT2;PAK2;CRB3
negative regulation of kinase activity (GO:0033673)	25/62	0.0169083	0.118276	0	0	1.81354	7.39914	RB1;PRKRIP1;IRS2;LRP6;PRDX3;UBASH3B;CAMK2N1;INPP5K;TRIM27;PAK2;WWTR1;CAV3;PDPK1;DTNBP1;PPP2R5A;TSC2;TARBP2;AKT1S1;NF1;TAF7;TRIB3;TAB1;EPHA1;TRIB1;TRIB2
positive regulation of apoptotic signaling pathway (GO:2001235)	24/59	0.016934	0.118311	0	0	1.84039	7.50592	BECN1;TNFSF12;DAB2IP;G0S2;BCL10;TGFBR1;PML;BBC3;ING5;CYLD;BCLAF1;BCL2L11;TNFSF10;RPS3;PMAIP1;BAX;FAS;BMF;RIPK1;FADD;LTBR;DNM1L;PAK2;BCL2L1
phosphate-containing compound metabolic process (GO:0006796)	72/212	0.0171874	0.118761	0	0	1.38258	5.61823	PANK2;PANK3;CERK;GDE1;PTEN;PIK3CD;DUSP18;PIK3CB;LIMD1;NUDT3;PIK3CG;THTPA;DUSP12;HK3;PPP3CB;IMPA1;PPIP5K1;IMPA2;PPIP5K2;PIP4K2A;ENPP1;PIP4K2B;ENPP3;EPHB2;DUSP4;DUSP5;SPHK1;ITPK1;IPMK;HDHD2;DUSP8;PGM2L1;ITPKB;PLA2G15;INPP4B;ITPKC;PLCB4;PIK3CA;SHPK;PLAA;PXYLP1;PFKFB2;ISYNA1;PFKFB3;LPL;PLD4;PLA2G5;CLN8;GK5;INPP5D;INPP5K;PLCG1;IP6K1;PAK2;IP6K3;LHPP;PLA2G2F;PLA2G2D;TNK2;LIMK2;GFPT1;MTOR;PTPRB;PFKL;G6PC…
aorta development (GO:0035904)	8/14	0.0173527	0.118761	0	0	3.57512	14.4936	PDGFRB;ROBO2;JAG1;HECTD1;LRP1;APLNR;ADAMTS9;ROBO1
atrioventricular valve development (GO:0003171)	8/14	0.0173527	0.118761	0	0	3.57512	14.4936	TGFB2;BMPR2;NOTCH1;APLNR;MDM4;ZFPM1;TGFBR2;BMPR1A
cell junction maintenance (GO:0034331)	8/14	0.0173527	0.118761	0	0	3.57512	14.4936	CSF1R;NLGN2;PARD6A;DCTN1;F2R;MYADM;PRTN3;CLDN1
endothelial cell differentiation (GO:0045446)	8/14	0.0173527	0.118761	0	0	3.57512	14.4936	ACVRL1;KDM6B;BMPR2;JAG1;SOX18;TIE1;KDR;FSTL1
histone H3-K4 trimethylation (GO:0080182)	8/14	0.0173527	0.118761	0	0	3.57512	14.4936	KMT2D;KMT2A;WDR82;SETD1B;TET3;TET2;BEND3;WDR61
negative regulation of mRNA splicing, via spliceosome (GO:0048025)	8/14	0.0173527	0.118761	0	0	3.57512	14.4936	SFSWAP;U2AF2;SAP18;SRSF4;SRSF6;RBMX;SRSF10;SRSF7
negative regulation of smooth muscle cell migration (GO:0014912)	8/14	0.0173527	0.118761	0	0	3.57512	14.4936	NDRG4;IGFBP5;LRP1;TPM1;SLIT2;TRIB1;CORO1B;BMPR1A
nuclear migration (GO:0007097)	8/14	0.0173527	0.118761	0	0	3.57512	14.4936	DYNC1H1;PCM1;TMEM201;DCTN1;FBXW11;CEP120;HOOK3;PAFAH1B1
positive regulation of alpha-beta T cell differentiation (GO:0046638)	8/14	0.0173527	0.118761	0	0	3.57512	14.4936	SOCS1;CBFB;NKAP;ZBTB7B;RUNX3;GLI3;RUNX1;TGFBR2
positive regulation of glucose metabolic process (GO:0010907)	8/14	0.0173527	0.118761	0	0	3.57512	14.4936	DDB1;IRS1;AKT2;PMAIP1;IRS2;ARPP19;SIRT1;GPLD1
positive regulation of glycoprotein biosynthetic process (GO:0010560)	8/14	0.0173527	0.118761	0	0	3.57512	14.4936	GOLGA2;ABCA2;IL33;SOAT1;SLC2A10;IGF1;CCL19;RAMP1
positive regulation of SMAD protein signal transduction (GO:0060391)	8/14	0.0173527	0.118761	0	0	3.57512	14.4936	NUP93;SMAD4;DAB2;TGFB3;JAK2;TGFBR1;BMPR1A;SH2B1
regulation of cAMP-dependent protein kinase activity (GO:2000479)	8/14	0.0173527	0.118761	0	0	3.57512	14.4936	PRKAR1A;PRKAR2B;PKIA;PRKAR2A;MST1;ATP2B4;HTT;SIRT1
regulation of IRE1-mediated unfolded protein response (GO:1903894)	8/14	0.0173527	0.118761	0	0	3.57512	14.4936	PTPN1;BCL2L11;FICD;TMEM33;DAB2IP;BAX;BFAR;BAK1
histone H3-K4 methylation (GO:0051568)	14/30	0.0173721	0.118761	0	0	2.34716	9.51276	KMT2D;PAXIP1;KMT2A;KMT2C;SETD1B;KMT2B;TET2;WDR61;WDR82;TET3;BEND3;WDR5;KDM6A;MEN1
regulation of type I interferon-mediated signaling pathway (GO:0060338)	14/30	0.0173721	0.118761	0	0	2.34716	9.51276	PTPN1;RNASEL;YTHDF3;METTL3;WNT5A;NLRC5;MUL1;PTPN11;SAMHD1;CDC37;FADD;TTLL12;ABCE1;UBE2K
TRIF-dependent toll-like receptor signaling pathway (GO:0035666)	14/30	0.0173721	0.118761	0	0	2.34716	9.51276	TICAM2;UBE2D3;IKBKB;TBK1;IRF3;TRAF3;RIPK1;FADD;IKBKG;TLR6;RPS27A;IKBKE;UBA52;BIRC2
positive regulation of autophagy (GO:0010508)	34/90	0.0181876	0.122578	0	0	1.63017	6.53212	GPSM1;GSK3B;GSK3A;PRKAA2;ROCK1;GNAI3;HTT;PIK3CB;FOXO3;CAMKK2;STK11;TBK1;LARP1;SESN1;ZC3H12A;ORMDL3;KDR;IKBKG;PIM2;TRIM27;FBXO7;MAP3K7;TRIM21;SH3GLB1;DAPK1;TFEB;TSC2;SIRT1;SVIP;TPCN1;WAC;TRIM14;ULK1;ATF6
antigen processing and presentation of peptide antigen via MHC class I (GO:0002474)	15/33	0.0184562	0.122578	0	0	2.23549	8.92488	SEC23A;SEC13;ACE;SEC24A;ERAP1;TAP2;TAP1;ABCB9;IDE;IFI30;TAPBP;CANX;B2M;SEC24C;SEC31A
lytic vacuole organization (GO:0080171)	15/33	0.0184562	0.122578	0	0	2.23549	8.92488	MBTPS1;VPS18;GRN;GBA;HPS1;HPS4;TFEB;HOOK3;MTOR;TPCN2;CLN3;HOOK1;ZKSCAN3;TPP1;LAMTOR1
cellular protein complex disassembly (GO:0043624)	5/7	0.0186802	0.122578	0	0	6.70149	26.6739	N6AMT1;VPS4B;ETF1;ABCE1;PEX14
cellular response to prostaglandin E stimulus (GO:0071380)	5/7	0.0186802	0.122578	0	0	6.70149	26.6739	PTGER4;SFRP1;GNG2;GNB1;ADCY6
delamination (GO:0060232)	5/7	0.0186802	0.122578	0	0	6.70149	26.6739	CDSN;SPI1;TRPV4;METTL3;ABCA12
endosome to lysosome transport via multivesicular body sorting pathway (GO:0032510)	5/7	0.0186802	0.122578	0	0	6.70149	26.6739	VCP;VPS4B;CHMP2B;LYST;UBXN6
late nucleophagy (GO:0044805)	5/7	0.0186802	0.122578	0	0	6.70149	26.6739	ATG9B;ATG9A;ULK2;ULK1;ATG2B
macropinocytosis (GO:0044351)	5/7	0.0186802	0.122578	0	0	6.70149	26.6739	MAPKAPK3;RAB34;MAPKAPK2;SNX33;DOCK2
miRNA loading onto RISC involved in gene silencing by miRNA (GO:0035280)	5/7	0.0186802	0.122578	0	0	6.70149	26.6739	AGO4;AGO1;AGO2;DICER1;TARBP2
mitochondrion-endoplasmic reticulum membrane tethering (GO:1990456)	5/7	0.0186802	0.122578	0	0	6.70149	26.6739	VMP1;AHCYL1;PACS2;PSEN2;ATP2A2
monoacylglycerol catabolic process (GO:0052651)	5/7	0.0186802	0.122578	0	0	6.70149	26.6739	ABHD12;FAAH;ABHD6;MGLL;ABHD12B
negative regulation of cytoplasmic translation (GO:2000766)	5/7	0.0186802	0.122578	0	0	6.70149	26.6739	UNK;FMR1;CPEB3;RBM24;CPEB4
negative regulation of DNA repair (GO:0045738)	5/7	0.0186802	0.122578	0	0	6.70149	26.6739	OTUB2;RNF169;UBR5;RPS3;TRIP12
negative regulation of neurotransmitter secretion (GO:0046929)	5/7	0.0186802	0.122578	0	0	6.70149	26.6739	RAP1B;RAP1A;SYT11;FMR1;SLC30A1
Notch receptor processing, ligand-dependent (GO:0035333)	5/7	0.0186802	0.122578	0	0	6.70149	26.6739	APH1A;NCSTN;APH1B;PSEN2;PSEN1
positive regulation of cardiac epithelial to mesenchymal transition (GO:0062043)	5/7	0.0186802	0.122578	0	0	6.70149	26.6739	TGFB2;JAG1;NOTCH1;TGFBR1;TGFBR2
positive regulation of integrin-mediated signaling pathway (GO:2001046)	5/7	0.0186802	0.122578	0	0	6.70149	26.6739	LOXL3;FLNA;EMP2;LIMS2;LIMS1
positive regulation of microtubule nucleation (GO:0090063)	5/7	0.0186802	0.122578	0	0	6.70149	26.6739	MECP2;DCTN1;CKAP5;HSPA1B;HSPA1A
positive regulation of miRNA metabolic process (GO:2000630)	5/7	0.0186802	0.122578	0	0	6.70149	26.6739	PNPT1;ZC3H12A;HRAS;NFKB1;RELA
positive regulation of protein localization to centrosome (GO:1904781)	5/7	0.0186802	0.122578	0	0	6.70149	26.6739	GSK3B;PARD6A;APC;NUP62;CEP250
positive regulation of trophoblast cell migration (GO:1901165)	5/7	0.0186802	0.122578	0	0	6.70149	26.6739	SYDE1;SMURF2;AGO2;ACVR1B;VEGFA
protein localization to cytoplasmic stress granule (GO:1903608)	5/7	0.0186802	0.122578	0	0	6.70149	26.6739	TIA1;DDX3X;SSB;DDX1;DCP1A
regulation of blood-brain barrier permeability (GO:1905603)	5/7	0.0186802	0.122578	0	0	6.70149	26.6739	TJP1;OCLN;ANGPT1;TJP3;VEGFA
regulation of CD8-positive, alpha-beta T cell differentiation (GO:0043376)	5/7	0.0186802	0.122578	0	0	6.70149	26.6739	SOCS1;CBFB;ZBTB7B;RUNX3;RUNX1
regulation of hemoglobin biosynthetic process (GO:0046984)	5/7	0.0186802	0.122578	0	0	6.70149	26.6739	SLC25A37;SLC6A9;PRMT1;EIF2AK1;KLF4
regulation of microtubule binding (GO:1904526)	5/7	0.0186802	0.122578	0	0	6.70149	26.6739	PPP2CA;PPP2CB;MAP2;ABL1;MARK2
regulation of morphogenesis of an epithelium (GO:1905330)	5/7	0.0186802	0.122578	0	0	6.70149	26.6739	CXCL10;GJA1;ADAMTS12;FGF1;FOXP1
regulation of Rab protein signal transduction (GO:0032483)	5/7	0.0186802	0.122578	0	0	6.70149	26.6739	DENND4B;DENND4A;SGSM3;DENND4C;MADD
regulation of vascular associated smooth muscle cell differentiation (GO:1905063)	5/7	0.0186802	0.122578	0	0	6.70149	26.6739	KIT;NFATC3;PDGFB;NFATC2;NFATC1
regulation of vesicle size (GO:0097494)	5/7	0.0186802	0.122578	0	0	6.70149	26.6739	ALS2;RIN3;RAB5A;AP2M1;PICALM
serine transport (GO:0032329)	5/7	0.0186802	0.122578	0	0	6.70149	26.6739	SFXN3;SFXN1;SLC1A4;SFXN2;SLC38A2
SMAD protein complex assembly (GO:0007183)	5/7	0.0186802	0.122578	0	0	6.70149	26.6739	FKBP1A;SMAD2;SMAD1;SMAD4;SMAD3
smooth muscle cell migration (GO:0014909)	5/7	0.0186802	0.122578	0	0	6.70149	26.6739	DDR1;PDGFRB;ITGB3;PARVA;PLAT
tRNA transcription by RNA polymerase III (GO:0042797)	5/7	0.0186802	0.122578	0	0	6.70149	26.6739	GTF3C1;GTF3C3;GTF3C4;GTF3C5;POLR2L
amino acid import (GO:0043090)	11/22	0.0188991	0.123307	0	0	2.6819	10.6435	SLC22A4;SLC36A1;SLC25A38;SLC6A6;SLC7A5;SLC7A8;SFXN3;SFXN1;SFXN2;SLC16A2;SLC7A1
cell projection assembly (GO:0030031)	11/22	0.0188991	0.123307	0	0	2.6819	10.6435	CDC42;GSN;SCIN;RHOG;RAC2;PDGFA;PARVA;RHOU;PARVB;RAC1;RHOQ
fatty-acyl-CoA metabolic process (GO:0035337)	11/22	0.0188991	0.123307	0	0	2.6819	10.6435	DGAT2;FASN;PPT1;HSD17B4;ACSL4;FITM2;FAR1;ACSL3;FAR2;PPT2;ACACA
regulation of response to cytokine stimulus (GO:0060759)	11/22	0.0188991	0.123307	0	0	2.6819	10.6435	IFIH1;ELF1;MAPK7;CBFB;DDX58;WNT5A;LIFR;KLF4;PARP9;SH2B3;RUNX1
ubiquitin-dependent protein catabolic process via the multivesicular body sorting pathway (GO:0043162)	11/22	0.0188991	0.123307	0	0	2.6819	10.6435	RNF126;VPS4B;MVB12B;VPS37C;PLAA;UBAP1;VPS37A;PTPN23;VPS37B;VPS25;VPS36
cellular response to oxygen-containing compound (GO:1901701)	105/323	0.0189392	0.123429	0	0	1.29582	5.13988	CD86;PID1;IRS1;AQP9;RORA;FZD10;AHR;AQP1;IPO5;ZFP36;RUVBL2;ZC3H12A;PDK4;CAPN2;ADNP2;TGM2;PDGFRA;TICAM2;IGFBP5;DAPK1;CD180;TPM1;WNT5A;RRAGA;SFRP1;SHPK;AKAP9;RRAGD;PLAA;GPLD1;VCP;INSIG1;PDGFB;HTRA2;LPL;AGAP3;BCL10;ZFP36L1;PRDX3;RAP1B;RAP1A;DHX36;INPP5K;ABL2;SLC38A9;WNT2;WNT3;XBP1;WNT3A;FZD7;NR1D1;NFKB1;SETX;CXCL10;FER;PTK7;FES;CDK2;GNB1;CPEB3;SLC26A6;CPEB4;NFKBIB;RET;PTPRK;CDC73;RPTOR;LBP;UPF1;NCOA3…
embryonic limb morphogenesis (GO:0030326)	16/36	0.0193167	0.125176	0	0	2.14617	8.47048	FBXW4;HDAC2;RARG;CREBBP;MBNL1;TGFB2;HDAC1;OSR1;ECE1;AFF3;GLI3;LRP6;SKI;CYP26B1;CTNNB1;MEGF8
establishment of protein localization to plasma membrane (GO:0061951)	16/36	0.0193167	0.125176	0	0	2.14617	8.47048	NSF;MACF1;SYS1;GOLPH3L;GCC2;ANK3;GGA2;PREPL;GGA3;RAB31;GORASP1;RAB34;GOLGA7;SPTBN1;BLZF1;VAMP2
positive regulation of cytokine-mediated signaling pathway (GO:0001961)	16/36	0.0193167	0.125176	0	0	2.14617	8.47048	TICAM2;TSLP;WNT5A;NLRC5;PARP14;PARP9;HIF1A;ADAM17;CASP4;CPNE1;RIPK1;FADD;UBE2K;TRIM44;HSPA1B;HSPA1A
positive regulation of mitotic nuclear division (GO:0045840)	16/36	0.0193167	0.125176	0	0	2.14617	8.47048	RB1;PDGFRB;ANAPC7;INSR;NSMCE2;LRP5;PDGFB;IGF2;IGF1;ANAPC11;CDC23;ESPL1;CDC27;NUP62;CDC16;ANAPC5
positive regulation of substrate adhesion-dependent cell spreading (GO:1900026)	16/36	0.0193167	0.125176	0	0	2.14617	8.47048	TESK1;NEDD9;TRIOBP;CRKL;CDC42;ABL1;MYADM;FLNA;RAC1;ARHGEF7;RREB1;CRK;DOCK1;FERMT2;LIMS2;LIMS1
protein modification process (GO:0036211)	30/78	0.0196186	0.126988	0	0	1.6778	6.5959	UBA7;UBE2D3;RPN1;PLAT;LOXL2;TGM1;DUSP12;SERP1;AKT2;ABL1;ABL2;SEPHS1;ATG3;CSNK1G3;SLC35A1;PARP4;ICMT;UBE2I;RIPK3;MCRS1;WWP2;FBXO11;PHKA2;FBXW2;LOX;MMP15;ADPRH;MAN2B1;UBA52;UBE2M
regulation of receptor-mediated endocytosis (GO:0048259)	17/39	0.0199835	0.129204	0	0	2.0731	8.11175	HIP1;TNK2;HIP1R;PIK3CB;SNAP91;RAB21;MKLN1;HNRNPK;AAK1;BMP2K;PPT1;CCL19;RAC1;LDLRAP1;B2M;ARF6;PICALM
negative regulation of protein catabolic process (GO:0042177)	18/42	0.0204833	0.129991	0	0	2.01223	7.82382	CTSA;SERPINB12;SF3B3;ROCK1;SNX12;DAB2IP;IRAK3;HMGCR;EGFR;AZIN1;CST3;RGP1;TIMP2;FLNA;PIN1;MDM4;CDK5RAP3;BANP
DNA-templated transcription, elongation (GO:0006354)	27/69	0.020511	0.129991	0	0	1.7255	6.70665	SETD2;CCNT2;CTDP1;CCNT1;ELL;CCNH;MLLT1;WDR61;AFF4;CDC73;POLR2A;POLR2D;NELFB;POLR2G;NELFA;POLR2J;POLR2L;PCID2;EAF1;GTF2H1;GTF2H3;ELL3;CDK9;CDK7;ERCC3;ERCC2;CDK13
ERBB signaling pathway (GO:0038127)	26/66	0.0207508	0.129991	0	0	1.74459	6.76057	DGKD;CUL5;SRC;PIK3R1;EGFR;EFEMP1;ERBB2;REPS2;MAPK1;CPNE3;PLCG1;FAM83B;PDPK1;GAB1;PRKCA;BRAF;PTPN11;PTPN12;PTK2;ADAM17;PIK3CA;KIF16B;NRG4;CDC37;SOS1;HBEGF
positive regulation of RNA metabolic process (GO:0051254)	19/45	0.02084	0.129991	0	0	1.96072	7.58973	DDX5;PNPT1;DIMT1;DYRK1A;NMD3;PIK3R1;EGFR;RELA;NFKB1;ERN1;SETX;POLR2A;U2AF2;HABP4;RIPK1;HRAS;SLC38A2;HSPA1A;ZPR1
negative regulation of cell junction assembly (GO:1901889)	12/25	0.0209673	0.129991	0	0	2.47572	9.56813	ACVRL1;ROBO2;IKBKB;DUSP22;ACE;ROCK1;SRC;RCC2;DLC1;PTEN;CORO1C;CLASP2
phosphatidylglycerol metabolic process (GO:0046471)	12/25	0.0209673	0.129991	0	0	2.47572	9.56813	PGS1;PLA2G2F;PLA2G15;SLC27A1;PLA2G2D;LPGAT1;GPAM;LPCAT4;ABCA3;LPCAT1;PLA2G5;SERAC1
positive regulation of DNA-templated transcription, elongation (GO:0032786)	12/25	0.0209673	0.129991	0	0	2.47572	9.56813	TCERG1;CCNT2;CCNT1;ELL;ALYREF;THOC1;CDK13;EAPP;CDC73;ELL3;BRD4;HMGN1
regulation of cardiac muscle cell action potential (GO:0098901)	12/25	0.0209673	0.129991	0	0	2.47572	9.56813	DSP;CAMK2D;DLG1;CXADR;CAV3;AKAP9;ATP2A2;ANK2;CALM3;DSG2;FGF13;DSC2
RNA splicing, via transesterification reactions (GO:0000375)	12/25	0.0209673	0.129991	0	0	2.47572	9.56813	SF3B3;PRPF6;SCAF11;KHSRP;TRA2B;PRPF3;DDX23;LSM1;WDR83;SRSF4;SF3B1;SRSF10
cellular response to interleukin-12 (GO:0071349)	20/48	0.021074	0.129991	0	0	1.91659	7.39747	RALA;SERPINB2;PITPNA;RPLP0;TYK2;SOD2;LMNB1;CDC42;RAP1B;HNRNPDL;CAPZA1;HNRNPF;BOLA2;HNRNPA2B1;PSME2;CD47;LCP1;JAK2;PAK2;IL12RB2
inositol phosphate metabolic process (GO:0043647)	20/48	0.021074	0.129991	0	0	1.91659	7.39747	ISYNA1;IPMK;ITPK1;PTEN;PLD4;NUDT3;ITPKB;INPP4B;ITPKC;PLCB4;IMPA1;PPIP5K1;IMPA2;PPIP5K2;INPP5D;PLCG1;PLCH2;IP6K1;PLCD3;IP6K3
nucleus organization (GO:0006997)	20/48	0.021074	0.129991	0	0	1.91659	7.39747	NDC1;SUN1;NUMA1;DMPK;NUP155;PITPNB;VPS4B;LEMD3;LEMD2;SYNE1;CTDNEP1;NUP93;RPS19;ATXN7;REEP3;CHMP2B;CHMP4C;NUP98;CHMP6;CHMP7
apical junction assembly (GO:0043297)	24/60	0.0211069	0.129991	0	0	1.78915	6.90281	PRKCI;RAMP2;FBF1;F11R;CLDN1;GRHL2;MPP7;CLDN10;CLDN5;PARD6B;DLG1;OCLN;PARD6A;POF1B;MARVELD2;APC;CLDN23;PECAM1;ESAM;STRN;ECT2;PAK2;VCL;CRB3
regulation of protein modification process (GO:0031399)	21/51	0.0212033	0.129991	0	0	1.87834	7.23838	PPP1R16B;ABCA2;PARG;CADM4;FN1;IGF2;ATG14;CCAR2;PML;PTK2;CORO1C;PPP2CA;CDK9;KAT2B;CCDC88A;FER;SOCS1;CCDC88C;PIN1;PLXNB2;FNIP2
regulation of cyclin-dependent protein kinase activity (GO:1904029)	22/54	0.0212433	0.129991	0	0	1.84489	7.10597	CDKN2D;CDKN1A;CCNJ;CCNT2;CDKN2C;CCNI;CCNT1;CCNH;CCNF;GTF2H1;CCNA2;CDK7;CCND2;CCND1;CCNE2;SERTAD1;CCNE1;CAMK2N1;CDC37;CCNG2;CNPPD1;CDK5RAP3
cadmium ion transmembrane transport (GO:0070574)	4/5	0.0213548	0.129991	0	0	10.7211	41.2387	SLC11A1;SLC11A2;SLC30A1;SLC39A14
cadmium ion transport (GO:0015691)	4/5	0.0213548	0.129991	0	0	10.7211	41.2387	SLC11A1;SLC11A2;SLC30A1;SLC39A14
deadenylation-independent decapping of nuclear-transcribed mRNA (GO:0031087)	4/5	0.0213548	0.129991	0	0	10.7211	41.2387	EDC4;DCP1A;DCP1B;EDC3
dephosphorylation of RNA polymerase II C-terminal domain (GO:0070940)	4/5	0.0213548	0.129991	0	0	10.7211	41.2387	CTDP1;RPRD1B;RPRD1A;RPAP2
glucose import in response to insulin stimulus (GO:0044381)	4/5	0.0213548	0.129991	0	0	10.7211	41.2387	SLC27A1;ZDHHC7;SLC2A4;SLC27A4
heparin metabolic process (GO:0030202)	4/5	0.0213548	0.129991	0	0	10.7211	41.2387	CSGALNACT1;ANGPT1;IDUA;GLCE
histone H3-K27 demethylation (GO:0071557)	4/5	0.0213548	0.129991	0	0	10.7211	41.2387	KDM6B;UTY;KDM7A;KDM6A
immature B cell differentiation (GO:0002327)	4/5	0.0213548	0.129991	0	0	10.7211	41.2387	KIT;SYVN1;IRF2BP2;LRRC8A
lymph node development (GO:0048535)	4/5	0.0213548	0.129991	0	0	10.7211	41.2387	RIPK3;PDPN;FADD;TNFRSF11A
mRNA cleavage (GO:0006379)	4/5	0.0213548	0.129991	0	0	10.7211	41.2387	ERN1;PCF11;CPSF3;RNASE4
mRNA cleavage involved in gene silencing by miRNA (GO:0035279)	4/5	0.0213548	0.129991	0	0	10.7211	41.2387	MOV10;AGO4;AGO1;AGO2
negative regulation of anion transmembrane transport (GO:1903960)	4/5	0.0213548	0.129991	0	0	10.7211	41.2387	SLC43A2;SLC43A1;ARL6IP5;GOPC
negative regulation of CD4-positive, alpha-beta T cell differentiation (GO:0043371)	4/5	0.0213548	0.129991	0	0	10.7211	41.2387	CBFB;RC3H1;RUNX3;RUNX1
negative regulation of histone H4 acetylation (GO:0090241)	4/5	0.0213548	0.129991	0	0	10.7211	41.2387	SPI1;CTBP1;TAF7;SIRT1
negative regulation of macrophage cytokine production (GO:0010936)	4/5	0.0213548	0.129991	0	0	10.7211	41.2387	CUEDC2;TGFB2;TGFB3;IRAK3
neutral lipid catabolic process (GO:0046461)	4/5	0.0213548	0.129991	0	0	10.7211	41.2387	ABHD12;ABHD2;ABHD6;MGLL
ornithine transport (GO:0015822)	4/5	0.0213548	0.129991	0	0	10.7211	41.2387	SLC25A29;SLC7A6;SLC7A1;SLC7A2
p38MAPK cascade (GO:0038066)	4/5	0.0213548	0.129991	0	0	10.7211	41.2387	MAP2K3;ZFP36;MAPK14;ZFP36L1
positive regulation of basement membrane assembly involved in embryonic body morphogenesis (GO:1904261)	4/5	0.0213548	0.129991	0	0	10.7211	41.2387	PHLDB1;DAG1;CLASP1;CLASP2
positive regulation of blood-brain barrier permeability (GO:1905605)	4/5	0.0213548	0.129991	0	0	10.7211	41.2387	TJP1;OCLN;ANGPT1;TJP3
positive regulation of fibroblast growth factor receptor signaling pathway (GO:0045743)	4/5	0.0213548	0.129991	0	0	10.7211	41.2387	DSTYK;NPTN;PRKD2;FGFBP3
positive regulation of Golgi to plasma membrane protein transport (GO:0042998)	4/5	0.0213548	0.129991	0	0	10.7211	41.2387	CLN3;CNST;ACSL3;ATP2C1
positive regulation of macrophage proliferation (GO:0120041)	4/5	0.0213548	0.129991	0	0	10.7211	41.2387	CSF1R;IL34;MAPK1;PTK2
positive regulation of transcription from RNA polymerase II promoter in response to hypoxia (GO:0061419)	4/5	0.0213548	0.129991	0	0	10.7211	41.2387	NOTCH1;RBPJ;HIF1A;VEGFA
regulation of adherens junction organization (GO:1903391)	4/5	0.0213548	0.129991	0	0	10.7211	41.2387	RDX;PTPN23;ADD1;VEGFA
regulation of basement membrane assembly involved in embryonic body morphogenesis (GO:1904259)	4/5	0.0213548	0.129991	0	0	10.7211	41.2387	PHLDB1;DAG1;CLASP1;CLASP2
regulation of cellular response to vascular endothelial growth factor stimulus (GO:1902547)	4/5	0.0213548	0.129991	0	0	10.7211	41.2387	ATP2B4;ADAMTS12;TSPAN12;DLL1
regulation of endothelial tube morphogenesis (GO:1901509)	4/5	0.0213548	0.129991	0	0	10.7211	41.2387	CXCL10;ADAMTS12;FGF1;FOXP1
regulation of Fc-gamma receptor signaling pathway involved in phagocytosis (GO:1905449)	4/5	0.0213548	0.129991	0	0	10.7211	41.2387	PTPRJ;CD47;APPL2;APPL1
regulation of growth rate (GO:0040009)	4/5	0.0213548	0.129991	0	0	10.7211	41.2387	NOTCH2;NOTCH1;RFTN1;TMPRSS4
regulation of guanyl-nucleotide exchange factor activity (GO:1905097)	4/5	0.0213548	0.129991	0	0	10.7211	41.2387	GPSM1;CCPG1;PBXIP1;MET
regulation of metaphase plate congression (GO:0090235)	4/5	0.0213548	0.129991	0	0	10.7211	41.2387	DYNC1H1;NUMA1;TTL;MAD1L1
regulation of mitophagy (GO:1901524)	4/5	0.0213548	0.129991	0	0	10.7211	41.2387	VPS13D;TSC2;VDAC1;SLC25A4
regulation of phosphatidylinositol dephosphorylation (GO:0060304)	4/5	0.0213548	0.129991	0	0	10.7211	41.2387	MTMR1;MTMR2;MTMR9;MTMR4
regulation of platelet-derived growth factor receptor-beta signaling pathway (GO:2000586)	4/5	0.0213548	0.129991	0	0	10.7211	41.2387	HIP1;LRP1;HIP1R;PTPN12
regulation of respiratory burst involved in inflammatory response (GO:0060264)	4/5	0.0213548	0.129991	0	0	10.7211	41.2387	GRN;RPS19;SLAMF8;LBP
retina vasculature development in camera-type eye (GO:0061298)	4/5	0.0213548	0.129991	0	0	10.7211	41.2387	ACVRL1;PDGFRB;PDGFRA;BMPR2
succinyl-CoA metabolic process (GO:0006104)	4/5	0.0213548	0.129991	0	0	10.7211	41.2387	SUCLA2;OGDH;DLST;SUCLG2
transcription initiation from RNA polymerase III promoter (GO:0006384)	4/5	0.0213548	0.129991	0	0	10.7211	41.2387	GTF3C1;BRF1;POLR3H;BDP1
tricuspid valve morphogenesis (GO:0003186)	4/5	0.0213548	0.129991	0	0	10.7211	41.2387	BMPR2;ZFPM1;BMPR1A;TGFBR2
activation of protein kinase A activity (GO:0034199)	9/17	0.0215285	0.13008	0	0	3.01665	11.579	PRRC1;PRKAR1A;PRKAR2B;PRKAR2A;ADCY4;ADCY3;ADCY7;ADCY6;ADCY5
aorta morphogenesis (GO:0035909)	9/17	0.0215285	0.13008	0	0	3.01665	11.579	ACVRL1;PDGFRB;DLL4;JAG1;LRP1;RBPJ;ADAMTS9;MYLK;BMPR1A
diol biosynthetic process (GO:0034312)	9/17	0.0215285	0.13008	0	0	3.01665	11.579	ACER2;DHFR;ABCA2;ASAH1;SPR;SPTLC2;SPHK1;GBA;ACER3
embryo development ending in birth or egg hatching (GO:0009792)	9/17	0.0215285	0.13008	0	0	3.01665	11.579	CAMSAP3;SCEL;STOX2;TGFB2;CELF1;USP22;UBR3;RICTOR;FGFR1
epithelial cell morphogenesis (GO:0003382)	9/17	0.0215285	0.13008	0	0	3.01665	11.579	COL18A1;COL15A1;POF1B;RAB25;CCDC88C;STC1;GRHL2;SIPA1L3;MET
positive regulation of transcription of Notch receptor target (GO:0007221)	9/17	0.0215285	0.13008	0	0	3.01665	11.579	KAT2B;CREBBP;NOTCH1;PLXND1;MAML1;WWC1;MAML3;RBPJ;PBX1
regulation of transferase activity (GO:0051338)	9/17	0.0215285	0.13008	0	0	3.01665	11.579	HMBOX1;PARP4;FEM1A;FEM1B;NLRC5;SLAMF8;EMP2;JMJD8;SMG6
metal ion transport (GO:0030001)	33/88	0.0221225	0.133529	0	0	1.61081	6.13904	RYR1;RAMP2;CALCRL;CAMK2A;ATP2A3;ITPR1;PSEN2;SLC41A1;SLC3A2;MAGT1;PSEN1;ATP2C1;PANX1;CACNG6;NIPAL1;NIPAL2;NIPAL3;FYN;TRPM7;CACNA1S;SLC39A2;CNNM4;CCR1;NDFIP2;MMGT1;CACNA2D1;SLC11A1;SLC30A5;NIPA1;SLC30A1;CACNB3;TRPV4;RAMP1
cellular component assembly (GO:0022607)	86/261	0.0223094	0.134178	0	0	1.32137	5.02485	SPEF1;WIPF1;GPAA1;SLC2A1;LAMC1;CD3E;ACTG1;EPS8;ZFYVE27;CHAF1A;OPHN1;DPYSL3;RAC2;QSOX1;IKBKG;RAC1;DNM1L;TEAD1;CARD10;WNT5A;RHOG;ANK3;CD2AP;TAPBP;FSCN1;RHOU;LCP1;LLGL1;RHOQ;VAMP2;PPID;VAMP3;RTN3;NLGN2;KMT2A;FBLIM1;TUBGCP2;PDGFA;NEDD9;NAPG;CORO1B;ADD1;BAG6;CDC42;SYCE2;VCPIP1;PARD6B;SCIN;MICAL1;TSPAN4;REPS2;FLNA;HAS2;FLNC;GPM6B;SPTBN1;ACD;CREBBP;YTHDF1;GSN;YTHDF3;NIFK;WNT3A;ABCA3;PARVA;FANCC;PARVB;BA…
nucleotide-binding oligomerization domain containing signaling pathway (GO:0070423)	13/28	0.022618	0.134178	0	0	2.32453	8.80768	NOD1;NOD2;RELA;CYLD;UBE2N;TAB3;TAB2;IKBKG;TAB1;UBE2V1;RPS27A;MAP3K7;UBA52
positive regulation of fibroblast proliferation (GO:0048146)	13/28	0.022618	0.134178	0	0	2.32453	8.80768	PDGFRA;CDKN1A;SPHK1;WNT5A;PDGFB;FN1;PDGFA;IGF1;AQP1;CDK6;PDGFC;WNT2;DDR2
RNA phosphodiester bond hydrolysis (GO:0090501)	13/28	0.022618	0.134178	0	0	2.32453	8.80768	TOE1;KHNYN;POP1;CPSF3;RNASE4;DICER1;NYNRIN;ERN1;PCF11;LACTB2;PDE12;ZC3H12A;NUDT16
positive regulation of protein catabolic process (GO:0045732)	32/85	0.0226197	0.134178	0	0	1.62086	6.14133	GSK3B;GSK3A;VCP;NEDD4L;ASB11;IDE;PTTG1IP;SNX33;OAZ1;NKD1;OAZ2;SH3D19;NSF;AREL1;EGLN2;CSNK2A1;SMURF2;TIPARP;TNFSF12;WNT5A;RDX;DAB2IP;HUWE1;WWP2;TNFRSF1B;RNF41;DDB1;APC;ASB5;SEC22B;GPLD1;VGLL4
actin crosslink formation (GO:0051764)	7/12	0.0226756	0.134178	0	0	3.75344	14.2123	EPS8;GAS2L3;DPYSL3;FLNA;LCP1;BAIAP2;GAS2L1
adipose tissue development (GO:0060612)	7/12	0.0226756	0.134178	0	0	3.75344	14.2123	XBP1;DGAT2;PGRMC2;SPTLC2;SH3PXD2B;LRP5;DYRK1B
axonal fasciculation (GO:0007413)	7/12	0.0226756	0.134178	0	0	3.75344	14.2123	SEMA5A;AMIGO1;NRCAM;EPHB2;MEGF8;ARHGAP35;EPHB3
calcineurin-mediated signaling (GO:0097720)	7/12	0.0226756	0.134178	0	0	3.75344	14.2123	NFAT5;PPP3CB;PPP3R1;NFATC3;NFATC2;NFATC1;NFATC4
exit from mitosis (GO:0010458)	7/12	0.0226756	0.134178	0	0	3.75344	14.2123	EPS8;CTDP1;SPAST;PPP2R2D;CHMP7;CLASP1;CLASP2
hemidesmosome assembly (GO:0031581)	7/12	0.0226756	0.134178	0	0	3.75344	14.2123	COL17A1;CD151;DST;ITGB4;LAMA3;KRT5;LAMC1
histone H3-K9 demethylation (GO:0033169)	7/12	0.0226756	0.134178	0	0	3.75344	14.2123	KDM4A;KDM4B;KDM3B;KDM1A;JMJD1C;HR;KDM7A
negative regulation of cellular response to vascular endothelial growth factor stimulus (GO:1902548)	7/12	0.0226756	0.134178	0	0	3.75344	14.2123	CADM4;SEMA6A;ATP2B4;DAB2IP;PIK3CB;ADAMTS12;XDH
negative regulation of glucose transmembrane transport (GO:0010829)	7/12	0.0226756	0.134178	0	0	3.75344	14.2123	GSK3A;PID1;PRKCB;GRB10;ENPP1;INPP5K;APPL2
positive regulation of vascular permeability (GO:0043117)	7/12	0.0226756	0.134178	0	0	3.75344	14.2123	TJP1;OCLN;ANGPT1;TRPV4;FGFBP3;TJP3;VEGFA
protein auto-ADP-ribosylation (GO:0070213)	7/12	0.0226756	0.134178	0	0	3.75344	14.2123	PARP11;PARP6;PARP3;TNKS2;TIPARP;TNKS;PARP12
protein import into peroxisome matrix (GO:0016558)	7/12	0.0226756	0.134178	0	0	3.75344	14.2123	PEX16;PEX6;PEX5;PEX10;PEX2;PEX14;PEX26
regulation of alcohol biosynthetic process (GO:1902930)	7/12	0.0226756	0.134178	0	0	3.75344	14.2123	ABCA2;MBTPS1;H6PD;DGKQ;KPNB1;MBTPS2;SREBF2
regulation of amyloid precursor protein catabolic process (GO:1902991)	7/12	0.0226756	0.134178	0	0	3.75344	14.2123	FKBP1A;ABCA2;PRNP;ROCK1;FLOT2;ABCA7;PICALM
positive regulation of proteasomal ubiquitin-dependent protein catabolic process (GO:0032436)	30/79	0.0235918	0.139455	0	0	1.64345	6.15776	GSK3B;GSK3A;VCP;KEAP1;RNF19B;RCHY1;HSPBP1;DDA1;DNAJB2;HECTD1;RNF19A;RNF217;ARIH2;ARIH1;SOCS5;ZYG11B;ZER1;ANKIB1;CSNK1A1;CSNK1E;CBFA2T3;KLHL40;RNF144B;SH3RF2;DAB2;TRIB3;TRIB1;TRIB2;HSPA1B;HSPA1A
MyD88-independent toll-like receptor signaling pathway (GO:0002756)	14/31	0.0239101	0.141045	0	0	2.20894	8.24696	TICAM2;UBE2D3;IKBKB;TBK1;IRF3;TRAF3;RIPK1;FADD;IKBKG;TLR6;RPS27A;IKBKE;UBA52;BIRC2
positive regulation of Rho protein signal transduction (GO:0035025)	14/31	0.0239101	0.141045	0	0	2.20894	8.24696	RTN4R;F2R;LPAR1;ARRB1;GPR4;F11R;ROBO1;NET1;AKAP13;COL3A1;SYNPO2L;LPAR6;ARHGEF3;RAC1
cellular response to hormone stimulus (GO:0032870)	29/76	0.0240601	0.141492	0	0	1.65619	6.17296	ROBO2;RAMP2;THRB;SRC;ATP1A2;ATP1A1;NR3C1;ZFP36L1;SOCS2;CTSL;CYP11A1;INPP5K;BRD8;SLIT2;GAS2L1;CTSB;NCOA1;MED1;STAT5B;XBP1;NCOA3;NCOA4;RDX;ARID5A;AR;SFRP1;KLF9;ADTRP;RAMP1
establishment of protein localization to organelle (GO:0072594)	29/76	0.0240601	0.141492	0	0	1.65619	6.17296	IPO13;POM121;RALA;PTTG1IP;IPO4;IPO5;NEURL1B;IPO8;NUP85;LAMP2;NUP62;FAM53B;HEATR3;FAM53A;TNPO2;APPL2;APPL1;NUP214;SEC13;PEX19;NUP155;IL10RA;TSC2;NUP153;NUP93;NUP50;TSPAN17;CD68;KPNB1
RNA transport (GO:0050658)	29/76	0.0240601	0.141492	0	0	1.65619	6.17296	POM121;RBM8A;FMR1;SRSF1;U2AF1L4;ZFP36L1;NXF1;ZFP36;U2AF2;NUP62;DHX38;NUP214;RBFOX1;PNPT1;NUP155;ALYREF;RFTN1;THOC1;THOC3;NUP153;THOC2;CKAP5;THOC7;TGFBR2;HNRNPA2B1;SRSF4;SRSF6;SRSF7;SIDT2
negative regulation of DNA-binding transcription factor activity (GO:0043433)	50/143	0.02454	0.144166	0	0	1.44414	5.35407	RB1;SPI1;KDM1A;KEAP1;ARRB1;ARRB2;PKD1;SUFU;ZC3H12A;CYP1B1;BTRC;TNFRSF4;TRIM21;CDK5RAP3;MEN1;HAVCR2;PRMT2;CTNNBIP1;IRAK3;COMMD7;SIRT1;MTURN;SIGIRR;SFRP4;AIM2;TRAF3;TAX1BP1;SIK1;RBCK1;TRIB1;HDAC4;HDAC2;SP100;PAXIP1;CEBPG;NLRC5;GLIS2;FLNA;PRNP;FZD6;DAB2IP;WWP2;KLF4;PEX14;CYLD;DAP;BHLHE40;ID3;TRIM37;NFKBIE
branched-chain amino acid catabolic process (GO:0009083)	10/20	0.0248718	0.144491	0	0	2.68159	9.90586	ECHS1;AUH;IVD;BCKDHB;DBT;BCAT1;ACADSB;DLD;SLC25A44;BCAT2
branched-chain amino acid metabolic process (GO:0009081)	10/20	0.0248718	0.144491	0	0	2.68159	9.90586	ECHS1;AUH;IVD;BCKDHB;DBT;BCAT1;ACADSB;DLD;SLC25A44;BCAT2
cellular response to misfolded protein (GO:0071218)	10/20	0.0248718	0.144491	0	0	2.68159	9.90586	POMT2;BAG6;ATXN3;VCP;RNF126;DERL1;DNAJB12;DNAJB14;UGGT1;DNAJC18
negative regulation of axon extension involved in axon guidance (GO:0048843)	10/20	0.0248718	0.144491	0	0	2.68159	9.90586	SEMA5A;SEMA6C;SEMA6A;SEMA3C;SEMA3A;SEMA4B;SEMA3B;SEMA4C;SEMA3G;SEMA4G
purine ribonucleoside monophosphate metabolic process (GO:0009167)	10/20	0.0248718	0.144491	0	0	2.68159	9.90586	IMPDH1;GMPS;AK3;AK4;AMPD2;AMPD3;NT5C2;PFAS;GART;LHPP
epithelial tube morphogenesis (GO:0060562)	15/34	0.024898	0.144491	0	0	2.11769	7.82056	ACVRL1;CSF1R;PRKX;SCRIB;PKD1;GLI2;RHOB;PODXL;COL4A1;CTNNB1;CCM2;PRKD2;SLIT2;MEGF8;MET
phosphatidylinositol 3-kinase signaling (GO:0014065)	15/34	0.024898	0.144491	0	0	2.11769	7.82056	PLEKHA1;IRS1;PTEN;PIK3CD;PIK3R2;PIK3CB;PIK3R1;IGF1;PIK3CG;PIK3C2B;ZFP36L1;PIK3CA;ERBB2;NF1;TYRO3
positive regulation of mitochondrial outer membrane permeabilization involved in apoptotic signaling pathway (GO:1901030)	15/34	0.024898	0.144491	0	0	2.11769	7.82056	YWHAE;GSK3B;GSK3A;PPP1R13B;HIP1R;BBC3;MAPK8;PPP3R1;TFDP1;TFDP2;NMT1;PMAIP1;BAX;BAK1;YWHAH
positive regulation of pri-miRNA transcription by RNA polymerase II (GO:1902895)	15/34	0.024898	0.144491	0	0	2.11769	7.82056	NGFR;TGFB2;SPI1;SMAD3;PDGFB;FOS;FOXO3;GATA2;NR3C1;KLF4;ETS1;HIF1A;RELA;GNL3;TEAD1
ciliary basal body-plasma membrane docking (GO:0097711)	35/95	0.0248983	0.144491	0	0	1.5661	5.78355	YWHAE;DYNC1I2;C2CD3;DCTN2;DCTN1;CEP164;FBF1;PCM1;HAUS8;TCTN3;HAUS7;PRKAR2B;CNTRL;TCTN1;CEP250;CEP76;CLASP1;CDK5RAP2;CEP78;PLK4;DYNC1H1;NDE1;CEP131;HAUS6;CSNK1E;TUBG1;CKAP5;NEDD1;AKAP9;MKS1;CEP83;CEP41;MAPRE1;SFI1;PAFAH1B1
mRNA metabolic process (GO:0016071)	35/95	0.0248983	0.144491	0	0	1.5661	5.78355	TCERG1;DDX5;RNH1;CELF1;SRSF1;HNRNPR;TBRG4;ALKBH5;ZFP36;LSM11;PCF11;U2AF2;NUDT16;METTL16;DIS3L2;SF3A1;PNPT1;SSB;SCAF11;CPSF3;NONO;METTL3;RNASE4;HIPK3;ERN1;SFPQ;SON;AGO4;PRPF3;HNRNPA2B1;SRSF4;SRSF7;DCP2;HSPA1B;HSPA1A
regulation of cell cycle phase transition (GO:1901987)	35/95	0.0248983	0.144491	0	0	1.5661	5.78355	CDKN1A;PSMD12;ANAPC15;PSMD13;XPC;ANAPC10;PSMA7;ANAPC11;PSMB7;CDC23;PSMD7;CDC26;PSMD2;CDC27;PSMD1;BUB3;PSMF1;BTRC;ANAPC7;FBXW7;ATP2B4;DDB1;PSMA5;PSMA3;DBF4;PSMA4;ERCC3;PSMC1;PSME4;CDC16;ERCC2;PSME2;ANAPC5;ANAPC1;ANAPC2
DNA-templated transcription, termination (GO:0006353)	27/70	0.0249408	0.144591	0	0	1.68525	6.22068	CCNH;CSTF2;MAZ;TTF1;LSM11;FIP1L1;PABPN1;POLR2A;CLP1;PCF11;TAF1C;PAPOLA;UBTF;CSTF1;SYMPK;POLR2L;PRMT5;CPSF7;TBP;CPSF3;GTF2H1;GTF2H3;WDR33;SETX;CDK7;ERCC3;ERCC2
protein N-linked glycosylation (GO:0006487)	26/67	0.0253428	0.146624	0	0	1.70192	6.25499	GAL3ST1;RPN1;MAGT1;UBE2J1;KRTCAP2;MAN1C1;MGAT1;MGAT2;UGGT1;ALG9;ALG5;GFPT1;PMM2;ALG14;ALG2;ALG13;ALG3;ALG12;ALG1;ALG11;DAD1;DOLPP1;OSTC;MGAT4B;STT3A;STT3B
regulation of epidermal growth factor receptor signaling pathway (GO:0042058)	26/67	0.0253428	0.146624	0	0	1.70192	6.25499	ERRFI1;DGKD;HIP1;PTPRJ;EGFR;CDC42;NEU3;NUP62;MVB12B;EPS15;RHBDF1;AFAP1L2;RHBDF2;DAB2IP;HIP1R;ARAP1;PTPN12;MMP9;WDR54;CCDC88A;RNF126;FER;SPRY1;ARHGEF7;STAM2;HBEGF
cellular response to fibroblast growth factor stimulus (GO:0044344)	34/92	0.025547	0.147657	0	0	1.57374	5.77128	FGF1;FGFRL1;ZFP36L1;TIAL1;DLL4;DSTYK;ZFP36;FLRT2;POLR2A;HYAL1;POLR2D;MAPK1;POLR2G;POLR2J;POLR2L;TIA1;RBFOX2;PTPN11;SHCBP1;SETX;HNRNPM;NR4A1;SFRP1;RAB14;ESRP2;HNRNPH1;KIF16B;ESRP1;HNRNPF;FGF18;FGFR4;CD44;FGFR2;FGFR1
negative regulation of G1/S transition of mitotic cell cycle (GO:2000134)	16/37	0.0256293	0.147684	0	0	2.04383	7.48865	RB1;CDKN2D;CDKN1A;CDKN2C;PRMT2;DCUN1D3;FHL1;PTEN;KLF4;CDC73;DLG1;CDK6;GPNMB;APC;NACC2;BRD7
proton transmembrane transport (GO:1902600)	16/37	0.0256293	0.147684	0	0	2.04383	7.48865	ATP6V1A;SLC36A1;SLC46A1;COX15;HVCN1;SLC4A11;ATP1A2;ATP1A1;ATP12A;OTOP3;SLC9A1;NNT;UCP3;UCP2;ATP6V0E2;ATP6V0C
regulation of actin cytoskeleton reorganization (GO:2000249)	16/37	0.0256293	0.147684	0	0	2.04383	7.48865	NOTCH2;CSF1R;PDGFRA;DAPK3;F11R;BAIAP2;CDC42;TJP1;ABI3;FES;ABL1;ABL2;ESAM;TEK;HRAS;RAPGEF3
regulation of cilium assembly (GO:1902017)	25/64	0.0257107	0.147856	0	0	1.7203	6.29775	USP6NL;TBC1D19;TBC1D9B;CEP120;TESK1;HTT;ARHGAP35;TCHP;TBC1D13;TBC1D14;TAPT1;TBC1D10A;TBC1D15;TBC1D10B;TBC1D16;ATG3;LIMK2;FUZ;IFT20;CCDC88A;CYLD;TBC1D20;SGSM3;TBC1D7;KCTD17
regulation of innate immune response (GO:0045088)	25/64	0.0257107	0.147856	0	0	1.7203	6.29775	RNASEL;XIAP;IFI35;SAMHD1;TRIM21;SLC15A4;APPL2;N4BP1;APPL1;GBP5;PTPN1;ERAP1;MUL1;TRAFD1;IRAK3;PTPN11;PARP9;PLSCR1;POLR3B;POLR3C;CDC37;IRF1;TYRO3;ABCE1;BIRC2
pattern recognition receptor signaling pathway (GO:0002221)	24/61	0.0260368	0.149517	0	0	1.74067	6.3504	UNC93B1;NOD1;CNPY3;IRAK4;BCL10;NOD2;TLR1;RPS6KA3;MAPKAPK3;CTSL;TRAF3;CTSK;MAPKAPK2;TIFA;TAB3;TAB2;LBP;TLR6;TAB1;RPS27A;MAP3K7;UBA52;CTSB;LGMN
negative regulation of transmembrane receptor protein serine/threonine kinase signaling pathway (GO:0090101)	39/108	0.0260518	0.149517	0	0	1.51765	5.53587	NOTCH1;BMPR2;TGFB1I1;UBE2D3;CHRD;MTMR4;FSTL3;BMPER;RPS27A;ZBTB7A;BCL9L;SMAD2;SMAD1;SMAD4;SMAD3;SMURF2;PDPK1;SLC2A10;CIDEA;LEMD3;IL17RD;LEMD2;SMAD5;SIRT1;VASN;TGFBR1;ACVR2A;TGFBR2;HIPK2;FKBP1A;SKI;ADAM17;BAMBI;CILP;PIN1;SPRY1;UBA52;BMPR1A;HSPA1A
response to cytokine (GO:0034097)	52/150	0.0261378	0.14975	0	0	1.42531	5.19437	SETD2;PID1;PTPN23;AFF3;IL18BP;TBK1;KHSRP;DPYSL3;TIMP2;JAK2;LDLRAP1;TRIM21;IKBKE;IL1R1;SLC11A1;SPHK1;LIFR;PRKCA;IRAK3;OSMR;SIGIRR;PLSCR1;MAPKAPK3;MAPKAPK2;IL6ST;HDAC4;CSF1R;NFAT5;SP100;SHMT2;SRC;TNFRSF11A;RELA;MAPK8;RIPK1;MCL1;SMAD3;IFNLR1;PTPN11;PTPN12;PTPN13;SELE;PTPN14;PML;KLHL20;BST2;CDK9;COL3A1;PTPN9;PTPN7;XAF1;BCL2L1
glycolipid biosynthetic process (GO:0009247)	17/40	0.0261447	0.14975	0	0	1.98283	7.22566	PGAP2;PIGO;PIGN;PIGQ;PIGZ;CWH43;PIGV;PIGC;PIGB;PYURF;ST3GAL4;PIGM;PIGL;B4GALT6;PIGG;PIGF;ST3GAL2
regulation of cysteine-type endopeptidase activity involved in apoptotic process (GO:0043281)	33/89	0.0262002	0.149918	0	0	1.58193	5.76138	YWHAE;DDX3X;SRC;HTRA2;XIAP;NOD1;TRIAP1;BCL10;GRAMD4;UACA;AQP1;RPS6KA3;DNAJB6;ARL6IP5;TNFSF10;PMAIP1;SOX7;MAP3K5;CDKN2D;USP47;NGFR;GPX1;CSNK2A1;DAPK1;SIAH2;F2R;DHCR24;KLF4;SIRT1;VEGFA;CYCS;RAF1;CD44
negative regulation of hydrolase activity (GO:0051346)	23/58	0.0263122	0.150258	0	0	1.76339	6.41471	GPSM1;ARFGEF1;FICD;RCC2;CAMK2A;RDX;GPATCH2;DAB2IP;FZD10;RRP1B;F11R;GMIP;CST7;SLC39A14;GCHFR;CST3;SH3RF2;MAPK7;MAP2;WNK1;PTX3;NEIL1;HRAS
RNA modification (GO:0009451)	23/58	0.0263122	0.150258	0	0	1.76339	6.41471	TRUB1;ANKRD16;SSB;NSUN5;NSUN2;URM1;WDR4;METTL3;NSUN3;MEPCE;TSR3;CDKAL1;ADARB1;THUMPD1;PUS7;ELP5;ADAT3;CTU1;RBM15B;TRMT6;LCMT2;TRMT61A;TRDMT1
positive regulation of axonogenesis (GO:0050772)	18/43	0.0264791	0.15076	0	0	1.9316	7.01442	ROBO2;MACF1;NGFR;PLXND1;METRN;AMIGO1;L1CAM;ROBO1;TIAM2;TIAM1;ZFYVE27;PLXNA2;MAP6;PLXNA1;PLXNB2;PLXNB1;SLIT2;PLXNA3
regulation of carbohydrate catabolic process (GO:0043470)	18/43	0.0264791	0.15076	0	0	1.9316	7.01442	NDC1;NUP214;POM121;SEC13;NUP155;NUP210;PRKAG1;NUP153;HIF1A;JMJD8;NUP160;NUP93;NUP85;NUP50;NUP62;NUP98;ZBTB7A;NUP37
regulation of purine nucleotide metabolic process (GO:1900542)	18/43	0.0264791	0.15076	0	0	1.9316	7.01442	NDC1;NUP214;POM121;SEC13;NUP155;NUP210;PRKAG1;NUP153;HIF1A;JMJD8;NUP160;NUP93;NUP85;NUP50;NUP62;NUP98;ZBTB7A;NUP37
regulation of cardiac conduction (GO:1903779)	22/55	0.0265261	0.150877	0	0	1.78886	6.49289	RYR1;AHCYL1;DMPK;NPR2;ATP2A3;ITPR1;ATP2B4;ATP2A2;ITPR2;ANK2;ATP1A2;ITPR3;ATP1A1;ATP2B1;ATP1B1;ACE2;ASPH;STIM1;TMEM65;FXYD3;FKBP1B;CASQ1
alpha-amino acid metabolic process (GO:1901605)	19/46	0.0266616	0.150913	0	0	1.88797	6.84301	OAT;GPT2;MTHFR;PYCR1;GPT;PYCR2;KMO;GLS;THAP4;GLUD1;SRR;DDAH1;DDAH2;ASPG;NAT8L;SLC25A12;GLUL;ASPA;SLC25A13
interleukin-12-mediated signaling pathway (GO:0035722)	19/46	0.0266616	0.150913	0	0	1.88797	6.84301	RALA;SERPINB2;PITPNA;RPLP0;TYK2;SOD2;LMNB1;CDC42;RAP1B;HNRNPDL;CAPZA1;HNRNPF;BOLA2;HNRNPA2B1;PSME2;LCP1;JAK2;PAK2;IL12RB2
posttranscriptional regulation of gene expression (GO:0010608)	19/46	0.0266616	0.150913	0	0	1.88797	6.84301	MTPN;EIF2B4;ZC3H10;PCIF1;RC3H1;TDRD7;TSC1;FOXO3;ATG14;LARP4;PARP9;PUM2;RBM3;LARP1;ZC3H7B;GCNT2;MATR3;PKP3;METTL16
negative regulation of cellular biosynthetic process (GO:0031327)	21/52	0.026666	0.150913	0	0	1.81763	6.58774	ABCA2;SLC27A1;OPN3;FBXW7;PLEK;MST1;ATP2B4;ERLIN2;SOGA1;NFKB1;CLK2;C1QTNF3;KHSRP;ZC3H12A;SNAI1;SIK1;TRIB3;FYN;CD34;WDTC1;WNT4
cellular response to mechanical stimulus (GO:0071260)	20/49	0.026717	0.150913	0	0	1.85037	6.70288	PTGER4;MAP3K2;MAP2K4;TNFRSF10B;BCL10;F11R;NFKB1;AQP1;TNFRSF1A;SLC9A1;MAPK8;IRF1;HABP4;CASP2;PIEZO1;FAS;BAK1;FADD;LTBR;MAP3K14
regulation of cellular localization (GO:0060341)	20/49	0.026717	0.150913	0	0	1.85037	6.70288	DYNC1H1;CAMK2D;GSN;KDM1A;NUMA1;WWC1;LRP5;CSNK1E;NR1D1;ABCA12;EFNA5;TTL;ADCY5;PARD6B;FER;PARD6A;MAP2;FES;MAD1L1;CDK16
regulation of stress-activated MAPK cascade (GO:0032872)	20/49	0.026717	0.150913	0	0	1.85037	6.70288	TGFB2;PHLPP1;SEMA4C;DAB2IP;NOD2;FOXM1;MAPK8IP3;MID1;RASGRP1;EGFR;RAP2A;TAOK3;STK25;TAOK1;TAOK2;ARL6IP5;MAPK1;FAS;KLHDC10;MAP4K4
positive regulation of JUN kinase activity (GO:0043507)	11/23	0.0274906	0.15464	0	0	2.45824	8.8347	TAOK3;DAB2IP;DVL2;RPS3;FZD10;TNFRSF11A;TLR6;MAP3K7;ARHGEF5;MAP3K4;MAP3K5
regulation of calcium ion transmembrane transport (GO:1903169)	11/23	0.0274906	0.15464	0	0	2.45824	8.8347	CACNG6;PRNP;CAMK2D;CAV3;UBASH3B;CACNA2D1;PSEN2;ANK2;ATP1A2;FYN;CASQ1
regulation of necroptotic process (GO:0060544)	11/23	0.0274906	0.15464	0	0	2.45824	8.8347	CYLD;SDCBP;RIPK3;CDC37;FLOT2;RIPK1;CFLAR;ARHGEF2;YBX3;SLC25A4;BIRC2
regulation of SMAD protein signal transduction (GO:0060390)	11/23	0.0274906	0.15464	0	0	2.45824	8.8347	NUP93;WWTR1;SMAD4;DAB2;SLC2A10;TGFB3;CILP;JAK2;TGFBR1;BMPR1A;SH2B1
regulation of osteoblast differentiation (GO:0045667)	31/83	0.027512	0.15464	0	0	1.60022	5.7498	DDX5;BMPR2;NOTCH1;CHRD;LRP5;TWIST2;LIMD1;HDAC7;SUFU;FFAR4;MEN1;WNT4;GDF10;WWTR1;ZHX3;ATP6AP1;CTNNBIP1;SUCO;IGF1;TMEM64;NPNT;ACVR2A;PTK2;SKI;CDK6;BAMBI;IL6ST;FERMT2;FGFR2;DDR2;BMPR1A
negative regulation of extrinsic apoptotic signaling pathway (GO:2001237)	30/80	0.0281655	0.158158	0	0	1.61047	5.74882	GSK3B;DDX3X;SRC;TRADD;HTT;NOL3;RELA;MAPK7;TNFSF10;RIPK1;FADD;RFFL;MCL1;GPX1;UNC5B;EYA3;SIAH2;TNFRSF10B;CFLAR;IGF1;TGFBR1;AR;FAS;BIRC6;ARHGEF2;ZMYND11;HSPA1B;FAIM;BCL2L1;HSPA1A
histone H4-K5 acetylation (GO:0043981)	8/15	0.0284481	0.1585	0	0	3.06418	10.9075	ING4;PHF20;KANSL2;MCRS1;KANSL3;WDR5;JADE2;HCFC1
histone H4-K8 acetylation (GO:0043982)	8/15	0.0284481	0.1585	0	0	3.06418	10.9075	ING4;PHF20;KANSL2;MCRS1;KANSL3;WDR5;JADE2;HCFC1
negative regulation of mRNA processing (GO:0050686)	8/15	0.0284481	0.1585	0	0	3.06418	10.9075	SFSWAP;U2AF2;SAP18;SRSF4;SRSF6;RBMX;SRSF10;SRSF7
regulation of integrin activation (GO:0033623)	8/15	0.0284481	0.1585	0	0	3.06418	10.9075	PTGER4;RAP1B;FERMT1;FBLIM1;SRC;PLEK;PIEZO1;FERMT2
regulation of non-canonical Wnt signaling pathway (GO:2000050)	8/15	0.0284481	0.1585	0	0	3.06418	10.9075	SFRP4;TIAM1;SFRP1;ZNRF3;SPEF1;DAAM2;NPHP3;CSNK1E
RNA phosphodiester bond hydrolysis, endonucleolytic (GO:0090502)	8/15	0.0284481	0.1585	0	0	3.06418	10.9075	NYNRIN;KHNYN;POP1;LACTB2;RPP40;ZC3H12A;DICER1;NUDT16
ubiquinone biosynthetic process (GO:0006744)	8/15	0.0284481	0.1585	0	0	3.06418	10.9075	NDUFA9;UBIAD1;FDXR;PDSS2;PDSS1;COQ10B;COQ6;COQ5
ubiquinone metabolic process (GO:0006743)	8/15	0.0284481	0.1585	0	0	3.06418	10.9075	UBIAD1;AIFM2;FDXR;PDSS2;PDSS1;COQ10B;COQ6;COQ5
positive regulation of developmental process (GO:0051094)	60/177	0.0286214	0.159311	0	0	1.37776	4.896	PHLDB1;BMPR2;NUMA1;FMR1;VLDLR;RPS6KA3;SYDE1;GJA1;PPP1R13L;HMCES;DAG1;ENPP2;KDR;SOX6;DNM1L;TAPT1;NCOA3;WNT5A;MST1;MUL1;SIRT1;AR;TMEM79;ARHGEF7;SHANK3;RAPGEF3;ANAPC2;CAMK2B;RALA;PAXIP1;SRC;PDGFB;MIEF2;PSEN1;MIEF1;ACVR1B;MFF;NR2C2;CORO1B;CORO1C;DVL2;VHL;RREB1;CLASP1;CLASP2;XBP1;SMURF2;INSR;DAB2IP;PA2G4;KRT10;VEGFA;SLC6A6;DLG5;AGO2;SPIRE1;CPEB3;MCU;BMPR1A;FGFR1
negative regulation of cell population proliferation (GO:0008285)	120/379	0.0287921	0.160105	0	0	1.24644	4.42195	ADARB1;IFI35;ETS1;STK11;RPS6KA2;CYP1B1;PIM2;ARID2;SLC16A2;B2M;SOX7;MEN1;IGFBP5;CD300A;CTNNBIP1;F2R;WNT5A;TSC2;TSC1;RUNX3;RNF41;AR;SFRP4;SFRP1;ROR2;TRIB1;RAF1;GPLD1;NDRG4;NOTCH1;CTBP1;FBLN1;FOXO4;PDS5B;GATA2;SCIN;TMEM127;NACC2;SMYD2;IGFBP7;ZBTB17;TGFB2;TGFB3;GLMN;IFNLR1;FUZ;CHERP;CDK6;DLG3;DLG5;NF1;STRN;MDM4;PLXNB1;NF2;COPS8;ACVRL1;COL18A1;BTG2;CDKN1A;RARG;BMPR2;MSTN;CELF1;TGFB1I1;PTEN;PTPRJ;PTPRK…
negative regulation of protein binding (GO:0032091)	28/74	0.0294514	0.160205	0	0	1.63365	5.75866	GSK3B;CDKN1A;RALB;KDM1A;ROCK1;CTSZ;ATP2A3;PDGFB;ATP2A2;ARRB2;AURKB;GOLGA2;DNAJB2;MAPK8;MAP2;XIRP1;SYMPK;B2M;ITGA4;CTNNBIP1;CSNK1E;PEX14;DAB2;ADAM15;BAX;PIN1;MITD1;ZFPM1
NIK/NF-kappaB signaling (GO:0038061)	28/74	0.0294514	0.160205	0	0	1.63365	5.75866	PSMD12;PSMD13;PSMA7;RELA;PSMB7;PSMD7;PSMD2;PSMD1;PSMF1;BTRC;MAP3K7;CARD10;FBXW11;ZFP91;TNFRSF10B;DICER1;NFKB2;PSMA5;PSMA3;PSMA4;PSMC1;PSME4;PSME2;TLR6;COPS8;CARD14;MAP3K14;BIRC2
global genome nucleotide-excision repair (GO:0070911)	12/26	0.0295021	0.160205	0	0	2.29872	8.09907	CUL4A;DDB1;ERCC3;ERCC4;ERCC2;XPC;GTF2H1;RPS27A;GTF2H3;UBA52;RNF111;CUL4B
histone methylation (GO:0016571)	12/26	0.0295021	0.160205	0	0	2.29872	8.09907	N6AMT1;PRMT6;PRMT5;CREBBP;PRMT2;PRMT1;SUV39H1;NSD1;SMYD2;EHMT1;SMYD1;EZH2
mRNA polyadenylation (GO:0006378)	12/26	0.0295021	0.160205	0	0	2.29872	8.09907	AHCYL1;PNPT1;FIP1L1;CLP1;PCF11;CPSF3;PAPOLA;SYMPK;PABPC1;MTPAP;CDC73;WDR33
negative regulation of intrinsic apoptotic signaling pathway in response to DNA damage (GO:1902230)	12/26	0.0295021	0.160205	0	0	2.29872	8.09907	CDKN2D;ING2;TMEM161A;CXCL12;KDM1A;SNAI1;ACKR3;TRIAP1;SIRT1;CCAR2;CD44;BCL2L1
negative regulation of macroautophagy (GO:0016242)	12/26	0.0295021	0.160205	0	0	2.29872	8.09907	NRBP2;SMG1;SCFD1;PIK3CA;FEZ1;TSC2;QSOX1;TSC1;TMEM39A;SEC22B;UBQLN4;MTOR
organelle fission (GO:0048285)	12/26	0.0295021	0.160205	0	0	2.29872	8.09907	SEC16B;PEX19;MTFP1;OPA1;PEX11B;MUL1;MIEF1;TMCC1;MFF;DNM1L;PEX11G;CORO1C
regulation of chondrocyte differentiation (GO:0032330)	12/26	0.0295021	0.160205	0	0	2.29872	8.09907	ACVRL1;PKDCC;EFEMP1;SCIN;TRPS1;PTPN11;WNT9A;ADAMTS12;SOX6;PTHLH;TGFBR1;LOXL2
regulation of mitotic metaphase/anaphase transition (GO:0030071)	12/26	0.0295021	0.160205	0	0	2.29872	8.09907	RB1;ANAPC15;CDC23;ANAPC7;ESPL1;DUSP1;CDC27;NSMCE2;CDC16;ANAPC5;ANAPC11;CDK5RAP2
regulation of telomere maintenance (GO:0032204)	12/26	0.0295021	0.160205	0	0	2.29872	8.09907	UPF1;RTEL1;SMG1;RAD50;ERCC4;DHX36;ATRX;YLPM1;TERF2IP;PML;SMG6;GNL3
RNA polyadenylation (GO:0043631)	12/26	0.0295021	0.160205	0	0	2.29872	8.09907	AHCYL1;PNPT1;FIP1L1;CLP1;PCF11;CPSF3;PAPOLA;SYMPK;PABPC1;MTPAP;CDC73;WDR33
cellular response to leucine (GO:0071233)	6/10	0.02965	0.160205	0	0	4.02108	14.1474	RPTOR;SESN1;RRAGD;UBR2;UBR1;MTOR
endothelium development (GO:0003158)	6/10	0.02965	0.160205	0	0	4.02108	14.1474	KDM6B;JAG1;KDR;PECAM1;CD34;FSTL1
iron ion transmembrane transport (GO:0034755)	6/10	0.02965	0.160205	0	0	4.02108	14.1474	SLC25A37;ABCB6;ABCB7;ABCC5;SLC11A2;SLC39A14
membrane lipid catabolic process (GO:0046466)	6/10	0.02965	0.160205	0	0	4.02108	14.1474	SMPD2;SGPL1;PDXDC1;ENPP2;PPT1;CYP1B1
methylguanosine-cap decapping (GO:0110156)	6/10	0.02965	0.160205	0	0	4.02108	14.1474	EDC4;LSM1;DCP1A;DCP2;DCP1B;EDC3
negative regulation of extracellular matrix organization (GO:1903054)	6/10	0.02965	0.160205	0	0	4.02108	14.1474	CST3;DPP4;NOTCH1;ADTRP;TNFRSF1B;TNFRSF1A
negative regulation of tyrosine phosphorylation of STAT protein (GO:0042532)	6/10	0.02965	0.160205	0	0	4.02108	14.1474	PPP2CA;SOCS1;NF2;PARP14;PIBF1;SH2B3
neuron projection fasciculation (GO:0106030)	6/10	0.02965	0.160205	0	0	4.02108	14.1474	SEMA5A;AMIGO1;NRCAM;EPHB2;ARHGAP35;EPHB3
pinocytosis (GO:0006907)	6/10	0.02965	0.160205	0	0	4.02108	14.1474	MAPKAPK3;RAB34;MAPKAPK2;PPT1;SNX33;DOCK2
positive regulation of monocyte differentiation (GO:0045657)	6/10	0.02965	0.160205	0	0	4.02108	14.1474	CD4;FES;IL34;CTNNBIP1;ACIN1;ZFP36L1
Rap protein signal transduction (GO:0032486)	6/10	0.02965	0.160205	0	0	4.02108	14.1474	RAP1B;RAP2A;RAP1A;SGSM3;RAPGEF1;RAPGEF3
regulation of axon guidance (GO:1902667)	6/10	0.02965	0.160205	0	0	4.02108	14.1474	TUBB2B;YTHDF1;MYCBP2;ZSWIM6;ZSWIM4;VEGFA
regulation of cell-cell adhesion mediated by integrin (GO:0033632)	6/10	0.02965	0.160205	0	0	4.02108	14.1474	DPP4;PODXL;WNK1;PIEZO1;CD3E;FERMT3
regulation of endoplasmic reticulum unfolded protein response (GO:1900101)	6/10	0.02965	0.160205	0	0	4.02108	14.1474	ERN1;XBP1;FICD;BAX;BAK1;PIK3R1
regulation of microtubule nucleation (GO:0010968)	6/10	0.02965	0.160205	0	0	4.02108	14.1474	MECP2;DCTN1;ARHGEF7;CKAP5;HSPA1B;HSPA1A
renal filtration (GO:0097205)	6/10	0.02965	0.160205	0	0	4.02108	14.1474	MYO1E;ITGA3;MCAM;SULF1;CD34;SULF2
response to leucine (GO:0043201)	6/10	0.02965	0.160205	0	0	4.02108	14.1474	RPTOR;SESN1;RRAGD;UBR2;UBR1;MTOR
SNARE complex assembly (GO:0035493)	6/10	0.02965	0.160205	0	0	4.02108	14.1474	UVRAG;STXBP1;VAMP1;STXBP6;VAMP2;VAMP3
regulation of epithelial cell proliferation (GO:0050678)	34/93	0.0300069	0.16198	0	0	1.54696	5.42416	ACVRL1;GRN;C5AR1;LAMC1;NOD2;FGF1;CDC73;EGFR;ZFP36L1;ZFP36;HYAL1;DEAF1;ERBB2;B2M;HRAS;TGFB2;GPX1;ANGPT1;OSR1;TIE1;DAB2IP;PEX2;IGF1;NR1D1;RUNX3;RAB33B;VEGFA;NR4A1;SFRP1;CDK6;FGF18;SRSF6;FGFR2;LIMS1
nuclear-transcribed mRNA catabolic process (GO:0000956)	58/171	0.0306128	0.165096	0	0	1.37885	4.80712	RPL5;SMG1;RPLP1;RPLP0;RPL10A;SMG7;SMG8;SMG6;RPS4X;ZFP36;RPL18A;RPS19;ZC3H12A;TNKS1BP1;MTPAP;DIS3L2;UPF1;CNOT6L;RPL21;RPL22;RC3H1;RC3H2;PDE12;CSDE1;MRTO4;ETF1;PABPC1;UBA52;DCP2;DDX5;RBM8A;RPL11;ZFP36L1;HELZ2;PPP2CA;EXOSC5;EXOSC4;RPS15A;DHX34;ERI1;POLR2D;RPS3;POLR2G;RPS27A;RPL17;LSM1;UPF3A;CNOT4;PAN2;CNOT6;PAN3;CNOT1;AGO1;CNOT2;RPS20;DCP1A;RPS24;DCP1B
negative regulation of transforming growth factor beta receptor signaling pathway (GO:0030512)	26/68	0.0306796	0.1653	0	0	1.66128	5.78817	TGFB1I1;MTMR4;RPS27A;ZBTB7A;BCL9L;SMAD2;SMAD3;SMURF2;PDPK1;SLC2A10;CIDEA;IL17RD;LEMD3;SIRT1;TGFBR1;VASN;TGFBR2;FKBP1A;SKI;ADAM17;BAMBI;PIN1;SPRY1;UBA52;FBN1;HSPA1A
intrinsic apoptotic signaling pathway in response to endoplasmic reticulum stress (GO:0070059)	13/29	0.0310126	0.166624	0	0	2.1791	7.5688	ATP2A3;ITPR1;DAB2IP;TNFRSF10B;BBC3;BAG6;ERN1;TMEM117;CASP4;BAX;TRIB3;BAK1;MAP3K5
nucleotide-excision repair, preincision complex assembly (GO:0006294)	13/29	0.0310126	0.166624	0	0	2.1791	7.5688	CCNH;RPA1;XPC;GTF2H1;GTF2H3;CUL4A;DDB1;CDK7;ERCC3;ERCC2;RPS27A;UBA52;CUL4B
positive regulation of dephosphorylation (GO:0035306)	13/29	0.0310126	0.166624	0	0	2.1791	7.5688	PPP1R16B;RIPK3;SRC;GBA;MTMR9;PPP2R5A;SPPL3;PPP1R7;DLC1;CAMTA1;SYMPK;PIN1;CALM3
tRNA modification (GO:0006400)	25/65	0.0312577	0.167783	0	0	1.67718	5.81223	TRUB1;PUS10;ANKRD16;URM1;WDR4;THUMPD3;THUMPD1;MTO1;TYW1;LCMT2;METTL6;TRDMT1;TRMT10A;SSB;NSUN2;TPRKB;CDKAL1;PUS7;ELP5;ADAT3;GTPBP3;CTU1;TRMT6;TRMT12;TRMT61A
ERBB2 signaling pathway (GO:0038128)	14/32	0.0321121	0.171564	0	0	2.08607	7.17301	CUL5;SRC;GAB1;PRKCA;PIK3R1;PTPN12;EGFR;PIK3CA;NRG4;CDC37;ERBB2;CPNE3;SOS1;HBEGF
hematopoietic progenitor cell differentiation (GO:0002244)	14/32	0.0321121	0.171564	0	0	2.08607	7.17301	LMBR1L;CSF1R;FLT1;ACE;FLT4;PLEK;PLD4;PRRC2C;MLF1;FSTL3;SFRP1;ARMC6;KIT;KDR
positive regulation of glucose transmembrane transport (GO:0010828)	14/32	0.0321121	0.171564	0	0	2.08607	7.17301	PRKCI;IRS1;INSR;IRS2;BRAF;PTPN11;PIK3R1;IGF1;ARPP19;OCLN;CAPN10;AKT2;RHOQ;APPL1
response to amino acid (GO:0043200)	14/32	0.0321121	0.171564	0	0	2.08607	7.17301	XBP1;MTOR;IPO5;RPTOR;RRAGA;RRAGD;CAPN2;SLC38A9;LAMTOR2;LAMTOR1;CPEB3;LAMTOR4;LAMTOR3;CPEB4
RNA biosynthetic process (GO:0032774)	14/32	0.0321121	0.171564	0	0	2.08607	7.17301	PRMT5;TBP;BRF1;NCOA6;TAF13;TAF10;SMARCA5;TTF1;ELL3;SETX;POLR2A;TAF7;TBPL1;TAF5
response to reactive oxygen species (GO:0000302)	23/59	0.0323038	0.172427	0	0	1.71428	5.88441	PDGFRA;GPX1;TXNRD2;TPM1;PTPRK;FOS;AGAP3;SOD2;MMP9;SIRT1;HIF1A;APTX;EGFR;CAMKK2;PRDX3;MAPK8;FER;HYAL1;STK25;CAT;RPS3;MAPK1;FYN
blood vessel morphogenesis (GO:0048514)	22/56	0.0327516	0.173375	0	0	1.73613	5.93547	CUL7;RAMP2;FLT1;FLT4;GLMN;LRP5;RBPJ;TGFBR1;TGFBR2;VEGFA;EFNB2;LOX;SOX18;COL4A1;RASA1;KDR;APLNR;NF1;CYP1B1;HAS2;AGGF1;CCM2
negative regulation of cation transmembrane transport (GO:1904063)	9/18	0.0328553	0.173375	0	0	2.68128	9.1583	CAMK2D;CAB39;CAV3;SLC43A2;SLC43A1;PPIF;NEDD4L;ATP1A2;MMP9
negative regulation of Rho protein signal transduction (GO:0035024)	9/18	0.0328553	0.173375	0	0	2.68128	9.1583	KANK1;ITGA3;HEG1;DLC1;KCTD13;ABL2;TNFAIP1;MET;ARHGAP35
positive regulation of extracellular matrix organization (GO:1903055)	9/18	0.0328553	0.173375	0	0	2.68128	9.1583	RB1;SMAD3;PDPN;FSCN1;COLGALT1;CLASP1;RUNX1;CLASP2;DDR2
programmed necrotic cell death (GO:0097300)	9/18	0.0328553	0.173375	0	0	2.68128	9.1583	CYLD;TICAM2;RIPK3;IPMK;ITPK1;PPIF;RIPK1;TRPM7;DNM1L
protein localization to centrosome (GO:0071539)	9/18	0.0328553	0.173375	0	0	2.68128	9.1583	NEDD1;NUDCD3;PCM1;C2CD3;DCTN2;CEP131;CEP83;HOOK3;PIBF1
regulation of adaptive immune response (GO:0002819)	9/18	0.0328553	0.173375	0	0	2.68128	9.1583	IL4I1;RIPK3;IRF1;AHR;FADD;TRIM27;IL6ST;ADCY7;SIRT1
regulation of protein-containing complex disassembly (GO:0043244)	9/18	0.0328553	0.173375	0	0	2.68128	9.1583	GLE1;UPF1;CLN3;INSR;OGFOD1;GBA;IRAK3;ETF1;HDAC6
regulation of vascular endothelial cell proliferation (GO:1905562)	9/18	0.0328553	0.173375	0	0	2.68128	9.1583	ADAM17;FLT1;ITGA4;PDPK1;SP1;AKT3;IGF2;PLCG1;FGFR1
RNA destabilization (GO:0050779)	9/18	0.0328553	0.173375	0	0	2.68128	9.1583	YTHDF1;METTL14;ROCK1;YTHDF3;CELF1;METTL3;METTL16;RBM24;GIGYF2
embryonic skeletal system development (GO:0048706)	15/35	0.0328752	0.173375	0	0	2.01167	6.86991	PDGFRA;SLC2A10;OSR1;WNT5A;FUZ;WNT9A;SULF1;PCSK5;SULF2;COL1A1;WNT11;DEAF1;HOXB3;MEGF8;HOXA4
negative regulation of Ras protein signal transduction (GO:0046580)	15/35	0.0328752	0.173375	0	0	2.01167	6.86991	KANK1;TGFB2;ITGA3;MAPKAP1;HEG1;DAB2IP;TNFAIP1;ARHGAP35;ARHGAP44;DLC1;KCTD13;ABL2;SPRY1;EPHB2;MET
nuclear-transcribed mRNA catabolic process, exonucleolytic (GO:0000291)	15/35	0.0328752	0.173375	0	0	2.01167	6.86991	DDX6;LSM1;WDR61;EDC3;EDC4;EXOSC5;CNOT6;LSM7;EXOSC4;POLR2G;EXOSC3;DCP1A;DCP2;DIS3L2;DCP1B
negative regulation of cysteine-type endopeptidase activity (GO:2000117)	21/53	0.0331327	0.174572	0	0	1.7607	5.99913	YWHAE;CDKN2D;USP47;NGFR;PCID2;DDX3X;GPX1;CSNK2A1;SRC;SIAH2;XIAP;DHCR24;TRIAP1;CST7;KLF4;AQP1;VEGFA;RPS6KA3;DNAJB6;RAF1;CD44
antigen receptor-mediated signaling pathway (GO:0050851)	62/185	0.0333276	0.175437	0	0	1.35418	4.60606	DENND1B;PIK3CD;PTPRJ;PIK3CB;CD3E;SPPL3;IKBKB;PSMD7;PSMD2;ZC3H12A;PSMD1;CD38;IKBKG;BTRC;EIF2B1;MAP3K7;FBXW11;PRKCB;PDPK1;RC3H1;RC3H2;PSMA5;PSMA3;PSMA4;PIK3CA;PSME4;PSME2;PRKD2;LCP2;RBCK1;TNFRSF21;RNF31;PSMD12;PSMD13;PIK3R2;BCL10;PIK3R1;PSMA7;RELA;PSMB7;INPP5D;CSK;FYN;PLCG1;PSMF1;PAK3;PAK2;CD276;EIF2B4;EIF2B3;PLEKHA1;RFTN1;NFATC2;BTNL2;NFKB1;CD4;WNK1;PSMC1;UBE2N;TAB2;LAT;SPG21
lysosome organization (GO:0007040)	16/38	0.0333629	0.175462	0	0	1.9508	6.63332	MBTPS1;VPS18;GRN;GBA;HPS1;HPS4;TFEB;HOOK3;CORO1A;MTOR;TPCN2;CLN3;HOOK1;ZKSCAN3;TPP1;LAMTOR1
neuron migration (GO:0001764)	20/50	0.0334314	0.175499	0	0	1.78857	6.07802	AUTS2;TUBGCP2;USP9X;SEMA3A;NAV1;ELP3;CELSR1;VEGFA;TUBB2B;TUBB2A;MAP1B;DDIT4;NRCAM;RAC1;FGF13;MDGA1;MARK2;LRP12;PAFAH1B1;FGFR1
phosphatidic acid metabolic process (GO:0046473)	20/50	0.0334314	0.175499	0	0	1.78857	6.07802	AGPAT5;PLA2G2F;SLC27A1;PLA2G2D;DGKD;ABHD4;LPCAT1;ABHD8;DDHD2;ABHD5;PLA2G5;PLA2G6;LCLAT1;AGPAT3;PLD2;GPAM;LPCAT4;DGKQ;PNPLA3;GPD1L
keratinocyte differentiation (GO:0030216)	17/41	0.0336251	0.17573	0	0	1.90008	6.446	CERS3;DSP;MED1;ASAH1;CLIC4;ST14;CDSN;JAG1;OPN3;WNT5A;KRT10;TGM1;SCEL;UGCG;KRT16;PIP5K1A;EPHA2
positive regulation of TOR signaling (GO:0032008)	17/41	0.0336251	0.17573	0	0	1.90008	6.446	SEC13;WDR59;MIOS;GPR137B;RPTOR;RRAGA;PIK3CA;RRAGD;MLST8;SIK3;RICTOR;SLC38A9;LAMTOR2;LAMTOR1;LAMTOR4;LAMTOR3;TELO2
regulation of G0 to G1 transition (GO:0070316)	17/41	0.0336251	0.17573	0	0	1.90008	6.446	SUZ12;PCGF6;CBX5;PHC1;APAF1;CBX3;MGA;DAB2IP;EHMT1;FOXO4;PHC3;RYBP;TFDP1;TFDP2;EPC1;E2F6;EZH2
glycosphingolipid metabolic process (GO:0006687)	19/47	0.0336289	0.17573	0	0	1.82042	6.17554	CTSA;ABCA2;ARSA;ASAH1;CERK;HEXB;GBA;HEXA;SUMF2;SMPD3;GALC;NEU3;SMPD2;UGCG;PSAP;ESYT3;ESYT2;ESYT1;B4GALT6
histone deacetylation (GO:0016575)	19/47	0.0336289	0.17573	0	0	1.82042	6.17554	HDAC4;HDAC5;HDAC2;HDAC1;SIRT1;HDAC6;ELK4;MORF4L1;SFPQ;MTA1;MIER3;SIN3A;TBL1XR1;MIER2;MORF4L2;MIER1;SMARCAD1;RCOR3;RCOR1
negative regulation of cytokine production (GO:0001818)	61/182	0.0344807	0.180017	0	0	1.35429	4.56039	MAPKBP1;OTUD5;ABCD2;CUEDC2;PPP1R11;OTUD7B;ARRB1;CX3CL1;RPS6KA4;IFIH1;C1QTNF3;ZFP36;TBK1;ZC3H12A;FFAR4;NPTN;TRIM25;TRIM27;RAC1;ABCD1;CD34;IKBKE;APPL2;HAVCR2;CHID1;DDX58;SLC2A10;SLC11A1;IRAK3;SIGIRR;IRF3;TAX1BP1;TLR6;TRIB2;ZFPM1;TNFRSF21;PTGER4;NLRX1;UBA7;GBA;NLRC5;ADCY7;DLL1;HDAC7;GPNMB;PIBF1;N4BP1;PRNP;HOMER2;CIDEA;FN1;SSC5D;ATP2B1;KLF4;CYLD;NPLOC4;SYT11;PIN1;INHA;LGR4;ASB1
negative regulation of MAPK cascade (GO:0043409)	34/94	0.0350434	0.182788	0	0	1.52107	5.09737	GBA;PTEN;PTPRJ;FBLN1;PIK3R2;PIK3CB;FOXM1;RPS6KA6;CAMK2N1;DAG1;INPP5K;EPHB2;SH2B3;CDK5RAP3;DUSP4;PTPN1;SMAD4;SEMA6A;CAV3;CD300A;DUSP1;PAQR3;DAB2IP;IRAK3;ABCA7;SYNJ2BP;DUSP6;DUSP7;P2RX7;DLG1;CNKSR3;NF1;PIN1;SPRY1
response to ionizing radiation (GO:0010212)	27/72	0.0359772	0.187027	0	0	1.61013	5.35347	CDKN1A;PAXIP1;BRAT1;DCUN1D3;RNF8;STK11;MTA1;TNKS1BP1;ECT2;MEN1;XRCC4;EYA3;INTS3;HUS1;INO80;MAPK14;USP28;SIRT1;INIP;RHOB;CLK2;NET1;RFWD3;NABP1;INTS7;CLOCK;RAD9A
positive regulation of transport (GO:0051050)	33/91	0.0360836	0.187027	0	0	1.52717	5.07314	GSK3B;GSK3A;CD151;NUMA1;KMT2A;LRP1;FMR1;NEDD4L;PLA2G5;GATA2;DLL1;CDH3;RXRA;SCIN;AKT2;LMAN2;INPP5K;BAK1;CCL19;DYNC1H1;CAMK1D;SLC11A1;HIP1R;ABCA7;ACSL3;DAB2;CAPN10;PLAA;BAX;CD47;DOCK2;SGK1;GPLD1
actin filament-based transport (GO:0099515)	10/21	0.0361503	0.187027	0	0	2.43764	8.09315	MYO1D;MYO1E;MYO1C;MYO5B;MYO6;MYO5A;FNBP1L;MYO19;MYO1F;MYO1G
heparan sulfate proteoglycan metabolic process (GO:0030201)	10/21	0.0361503	0.187027	0	0	2.43764	8.09315	EXT1;EXT2;GLCE;GPC1;SULF1;HS6ST1;EXTL3;HS2ST1;SGSH;SULF2
histone ubiquitination (GO:0016574)	10/21	0.0361503	0.187027	0	0	2.43764	8.09315	PHC1;DTX3L;USP22;HUWE1;RNF8;UBE2N;WAC;UBR2;ATXN7L3;CDC73
negative regulation of ion transmembrane transporter activity (GO:0032413)	10/21	0.0361503	0.187027	0	0	2.43764	8.09315	YWHAE;CAMK2D;CAB39;CAV3;ACTN2;OSR1;PRKCE;NEDD4L;GOPC;MMP9
positive regulation of glycolytic process (GO:0045821)	10/21	0.0361503	0.187027	0	0	2.43764	8.09315	PFKFB2;P2RX7;PFKFB3;PRKAA2;INSR;ARNT;ZBTB20;IGF1;PSEN1;HIF1A
positive regulation of purine nucleotide metabolic process (GO:1900544)	10/21	0.0361503	0.187027	0	0	2.43764	8.09315	PFKFB2;P2RX7;PFKFB3;PRKAA2;INSR;ARNT;ZBTB20;IGF1;PSEN1;HIF1A
positive regulation of transcription from RNA polymerase II promoter involved in cellular response to chemical stimulus (GO:1901522)	10/21	0.0361503	0.187027	0	0	2.43764	8.09315	SMAD1;SMAD4;XBP1;NOTCH1;CHD6;RBPJ;HIF1A;SMAD5;RELA;VEGFA
negative regulation of cellular catabolic process (GO:0031330)	26/69	0.036828	0.190361	0	0	1.62253	5.35679	GSK3A;MTMR2;ROCK1;MTMR9;GOLGA2;CST3;TIMP2;TLK2;ZKSCAN3;TBC1D14;BMF;CDK5RAP3;MCL1;KDM4A;IL10RA;DAB2IP;MTOR;RGP1;RRAGA;DAP;TAB3;TAB2;NRDE2;MET;EIF4G3;GPLD1
cellular response to nutrient levels (GO:0031669)	25/66	0.0376644	0.190713	0	0	1.63616	5.36502	BMPR2;PRKAA2;RALB;WDR45B;LPL;WDR45;RPTOR;WRN;LAMP2;PDK4;GAS2L1;HSPA8;XBP1;TFEB;TSC1;WIPI1;ATG14;SIRT1;SREBF2;MTOR;RRAGA;SFRP1;RRAGD;ULK1;CD68
positive regulation of cell cycle (GO:0045787)	25/66	0.0376644	0.190713	0	0	1.63616	5.36502	ANKRD17;PDGFB;PKD1;TTL;EGFR;LRP6;TGM1;CCND2;RPS15A;CCND1;NUDT16;TRIM21;SRPK2;TGFB2;SPHK1;USP22;USP2;PRKCA;CDC25B;HCFC1;ADAM17;CCPG1;CCNYL1;FGFR2;LGMN
cell part morphogenesis (GO:0032990)	7/13	0.0377719	0.190713	0	0	3.12766	10.2468	PID1;PNPT1;NUBPL;MYH14;SLIRP;MFF;DNM1L
chromatin organization involved in regulation of transcription (GO:0034401)	7/13	0.0377719	0.190713	0	0	3.12766	10.2468	SPI1;SERTAD1;CDCA4;SERTAD2;ZMIZ1;ZMIZ2;ARID1B
cytoplasmic sequestering of protein (GO:0051220)	7/13	0.0377719	0.190713	0	0	3.12766	10.2468	LATS1;SUFU;KEAP1;FLNA;GOPC;NFKBIE;PKD1
DNA replication-independent nucleosome organization (GO:0034724)	7/13	0.0377719	0.190713	0	0	3.12766	10.2468	NASP;ATRX;HAT1;UBN1;IPO4;ASF1A;CABIN1
embryonic appendage morphogenesis (GO:0035113)	7/13	0.0377719	0.190713	0	0	3.12766	10.2468	FBXW4;SKI;MBNL1;TGFB2;CYP26B1;MEGF8;LRP6
positive regulation of cellular carbohydrate metabolic process (GO:0010676)	7/13	0.0377719	0.190713	0	0	3.12766	10.2468	IRS1;PRKCE;AKT2;PMAIP1;IRS2;PTH1R;GPLD1
positive regulation of histone deacetylation (GO:0031065)	7/13	0.0377719	0.190713	0	0	3.12766	10.2468	SAP30BP;ING2;CTBP1;APLNR;PRKD2;ZBTB7B;VEGFA
regulation of oxidoreductase activity (GO:0051341)	7/13	0.0377719	0.190713	0	0	3.12766	10.2468	OXA1L;SZT2;ABL1;SLAMF8;ABL2;NOD2;HDAC6
relaxation of cardiac muscle (GO:0055119)	7/13	0.0377719	0.190713	0	0	3.12766	10.2468	CAMK2D;GSN;P2RX4;PIK3CA;ATP1A2;ATP1A1;ATP1B1
sphingoid biosynthetic process (GO:0046520)	7/13	0.0377719	0.190713	0	0	3.12766	10.2468	ACER2;ABCA2;ASAH1;SPTLC2;SPHK1;GBA;ACER3
sphingosine biosynthetic process (GO:0046512)	7/13	0.0377719	0.190713	0	0	3.12766	10.2468	ACER2;ABCA2;ASAH1;SPTLC2;SPHK1;GBA;ACER3
spinal cord development (GO:0021510)	7/13	0.0377719	0.190713	0	0	3.12766	10.2468	LOXL3;NF1;SOX12;DLL1;PKD1;GLI2;ZPR1
regulation of cell cycle G2/M phase transition (GO:1902749)	31/85	0.0382255	0.190713	0	0	1.54074	5.02936	YWHAE;DYNC1I2;DCTN2;DCTN1;CEP164;PCM1;HAUS8;HAUS7;PRKAR2B;CNTRL;CEP250;CEP76;CLASP1;CDK5RAP2;CEP78;PLK4;DYNC1H1;NDE1;CEP131;HAUS6;CSNK1E;TUBG1;CKAP5;NEDD1;TPX2;AKAP9;CDK2;CEP41;MAPRE1;SFI1;PAFAH1B1
retrograde vesicle-mediated transport, Golgi to endoplasmic reticulum (GO:0006890)	31/85	0.0382255	0.190713	0	0	1.54074	5.02936	ARF3;PITPNB;HTT;KLC1;BICD2;SCFD1;KIF3B;LMAN2;TMED3;KIF1C;KIF3C;ATP9A;NSF;UVRAG;TMED9;COG4;GBF1;SURF4;GOLPH3L;COPZ2;KIF22;ARFGAP3;ARFGAP1;TAPBP;RINT1;KIF26A;KDELR2;KDELR3;SEC22B;ERGIC2;ARF5
establishment of mitotic spindle orientation (GO:0000132)	11/24	0.0385623	0.190713	0	0	2.26899	7.38665	ITGB1;GPSM2;GJA1;NUMA1;DCTN1;FBXW11;NDE1;HTT;NDC80;CDK5RAP2;PAFAH1B1
iron-sulfur cluster assembly (GO:0016226)	11/24	0.0385623	0.190713	0	0	2.26899	7.38665	NFS1;NDOR1;LYRM4;ABCB7;NUBPL;GLRX5;BOLA2;IBA57;MMS19;CIAPIN1;NUBP1
long-chain fatty-acyl-CoA metabolic process (GO:0035336)	11/24	0.0385623	0.190713	0	0	2.26899	7.38665	DGAT2;ACSL1;ELOVL5;ACSL4;ELOVL6;FAR1;ACSL3;ELOVL7;HSD17B12;FAR2;ACSF3
positive regulation of lamellipodium assembly (GO:0010592)	11/24	0.0385623	0.190713	0	0	2.26899	7.38665	CDC42;AKIRIN1;OCLN;AUTS2;MSTN;PIK3CA;FSCN1;RAC2;PIK3R1;RAC1;WASF2
positive regulation of transcription from RNA polymerase II promoter in response to stress (GO:0036003)	11/24	0.0385623	0.190713	0	0	2.26899	7.38665	NOTCH1;MAPK7;ATF6B;CREB3L3;CREB3L1;CHD6;RBPJ;HIF1A;ATF6;MBTPS2;VEGFA
protein exit from endoplasmic reticulum (GO:0032527)	11/24	0.0385623	0.190713	0	0	2.26899	7.38665	SEC13;TMED9;VCP;NPLOC4;SEL1L;SURF4;TMEM129;DERL1;SYVN1;DERL2;TECPR2
protein kinase B signaling (GO:0043491)	11/24	0.0385623	0.190713	0	0	2.26899	7.38665	SETX;PTEN;KDR;TYRO3;PIK3R3;TSC2;THEM4;IGF1;ADTRP;ZFP36L1;EPHA2
regulation of cardiac muscle hypertrophy (GO:0010611)	11/24	0.0385623	0.190713	0	0	2.26899	7.38665	MTPN;CAMK2D;SMAD4;NOTCH1;P2RX4;CAV3;ROCK1;PRKCA;IGF1;IL6ST;SLC9A1
regulation of keratinocyte proliferation (GO:0010837)	11/24	0.0385623	0.190713	0	0	2.26899	7.38665	NOTCH2;TGM1;MED1;ZFP36;CDH3;KLF9;CASK;PTPRK;SRSF6;FGFR2;ZFP36L1
wound healing, spreading of cells (GO:0044319)	11/24	0.0385623	0.190713	0	0	2.26899	7.38665	ACVRL1;DDR1;ADAM17;CD151;COL5A1;PDPN;FLNA;ITGA5;LCP1;ARHGAP35;CD44
cardiac atrium development (GO:0003230)	5/8	0.0387293	0.190713	0	0	4.46735	14.5241	DLL4;NOTCH1;NPHP3;ANK2;MDM4
commissural neuron axon guidance (GO:0071679)	5/8	0.0387293	0.190713	0	0	4.46735	14.5241	SMO;NFIB;RYK;EPHB2;VEGFA
dendritic spine maintenance (GO:0097062)	5/8	0.0387293	0.190713	0	0	4.46735	14.5241	PRNP;MTMR2;ITGA3;INSR;FYN
depyrimidination (GO:0045008)	5/8	0.0387293	0.190713	0	0	4.46735	14.5241	SMUG1;NTHL1;TDG;NEIL1;UNG
establishment of protein localization to peroxisome (GO:0072663)	5/8	0.0387293	0.190713	0	0	4.46735	14.5241	PEX16;PEX19;PEX6;LONP2;HACL1
hair cell differentiation (GO:0035315)	5/8	0.0387293	0.190713	0	0	4.46735	14.5241	ERCC3;ERCC2;MYO6;SPINK5;CTNNB1
histone H3-K4 demethylation (GO:0034720)	5/8	0.0387293	0.190713	0	0	4.46735	14.5241	KDM5A;KDM5B;KDM5C;KDM5D;KDM1A
histone H3-K4 monomethylation (GO:0097692)	5/8	0.0387293	0.190713	0	0	4.46735	14.5241	KMT2D;KMT2A;KMT2C;SETD1B;KMT2B
negative regulation of B cell apoptotic process (GO:0002903)	5/8	0.0387293	0.190713	0	0	4.46735	14.5241	ORMDL3;IRS2;BCL10;AURKB;FOXP1
negative regulation of cAMP-dependent protein kinase activity (GO:2000480)	5/8	0.0387293	0.190713	0	0	4.46735	14.5241	PRKAR1A;PRKAR2B;PKIA;PRKAR2A;SIRT1
negative regulation of glucose import (GO:0046325)	5/8	0.0387293	0.190713	0	0	4.46735	14.5241	GSK3A;PID1;GRB10;ENPP1;APPL2
negative regulation of keratinocyte proliferation (GO:0010839)	5/8	0.0387293	0.190713	0	0	4.46735	14.5241	MED1;KLF9;CASK;PTPRK;FGFR2
negative regulation of lipid kinase activity (GO:0090219)	5/8	0.0387293	0.190713	0	0	4.46735	14.5241	PIK3IP1;DAB2IP;PIP4K2A;PPP2R5A;PIP4K2B
negative regulation of microglial cell activation (GO:1903979)	5/8	0.0387293	0.190713	0	0	4.46735	14.5241	GRN;SYT11;NR1D1;CST7;CX3CL1
negative regulation of neural precursor cell proliferation (GO:2000178)	5/8	0.0387293	0.190713	0	0	4.46735	14.5241	WNT5A;NF1;GATA2;SLC16A2;APPL2
negative regulation of vascular associated smooth muscle cell differentiation (GO:1905064)	5/8	0.0387293	0.190713	0	0	4.46735	14.5241	DNMT1;NFATC3;PDGFB;NFATC2;NFATC1
osteoblast development (GO:0002076)	5/8	0.0387293	0.190713	0	0	4.46735	14.5241	LRP5;LIMD1;PTHLH;GLI2;MEN1
peptidyl-serine autophosphorylation (GO:0036289)	5/8	0.0387293	0.190713	0	0	4.46735	14.5241	ERN1;PIKFYVE;DYRK1A;RIPK1;MARK3
positive regulation of early endosome to late endosome transport (GO:2000643)	5/8	0.0387293	0.190713	0	0	4.46735	14.5241	RAB21;DAB2;MTMR2;RDX;PTPN23
positive regulation of extracellular matrix disassembly (GO:0090091)	5/8	0.0387293	0.190713	0	0	4.46735	14.5241	PDPN;FSCN1;CLASP1;CLASP2;DDR2
positive regulation of fibroblast migration (GO:0010763)	5/8	0.0387293	0.190713	0	0	4.46735	14.5241	ITGB1;PRKCE;ARHGEF7;PTK2;DDR2
regulation of cardiac muscle cell action potential involved in regulation of contraction (GO:0098909)	5/8	0.0387293	0.190713	0	0	4.46735	14.5241	CAMK2D;CAV3;AKAP9;ATP2A2;FGF13
regulation of extent of cell growth (GO:0061387)	5/8	0.0387293	0.190713	0	0	4.46735	14.5241	GSK3B;CTTN;SIN3A;ABL1;NRCAM
regulation of translational termination (GO:0006449)	5/8	0.0387293	0.190713	0	0	4.46735	14.5241	GLE1;JMJD4;UPF1;OGFOD1;ETF1
RNA secondary structure unwinding (GO:0010501)	5/8	0.0387293	0.190713	0	0	4.46735	14.5241	DDX3X;AGO4;AGO1;AGO2;DHX36
single strand break repair (GO:0000012)	5/8	0.0387293	0.190713	0	0	4.46735	14.5241	TDP1;APLF;ERCC8;APTX;SIRT1
SREBP signaling pathway (GO:0032933)	5/8	0.0387293	0.190713	0	0	4.46735	14.5241	INSIG1;SCAP;ARHGEF10L;ERLIN2;SREBF2
translocation of molecules into host (GO:0044417)	5/8	0.0387293	0.190713	0	0	4.46735	14.5241	ALYREF;THOC1;THOC3;THOC2;THOC7
viral mRNA export from host cell nucleus (GO:0046784)	5/8	0.0387293	0.190713	0	0	4.46735	14.5241	ALYREF;THOC1;THOC3;THOC2;THOC7
RNA methylation (GO:0001510)	23/60	0.039264	0.19318	0	0	1.66784	5.39954	TRMT10A;DIMT1;NSUN5;NSUN2;METTL3;NSUN3;MEPCE;PCIF1;THUMPD3;MTO1;GTPBP3;METTL14;RBM15B;TRMT6;TRMT12;LCMT2;METTL6;METTL16;ZC3H13;ZCCHC4;CMTR1;TRMT61A;TRDMT1
positive regulation of protein ubiquitination (GO:0031398)	30/82	0.0393245	0.193312	0	0	1.54831	5.0102	GSK3A;PAXIP1;KDM1A;PEF1;DCUN1D3;DCUN1D4;MYCBP2;DERL1;XIAP;BCL10;PTTG1IP;RCHY1;HSPBP1;MTA1;CDK5RAP3;ARRDC4;NDFIP2;ANGPT1;FBXW7;SPHK1;ARRDC3;HUWE1;SENP2;KLHL40;FKBP1A;TBC1D7;UBE2N;PIN1;TRIB3;BIRC2
positive regulation of cell junction assembly (GO:1901890)	22/57	0.040008	0.196334	0	0	1.68641	5.42799	COL16A1;NLGN2;ROCK1;CLSTN3;PTPRJ;TSC1;VEGFA;ACE2;CLDN5;SFRP1;DLG5;KDR;ABL1;RAC1;TEK;EPHB2;FERMT2;EPHB3;EPHA2;MAP4K4;CRB3;LIMS1
regulation of mitotic nuclear division (GO:0007088)	22/57	0.040008	0.196334	0	0	1.68641	5.42799	PDGFRB;PRMT5;CUL7;BORA;ANAPC15;DUSP1;CAV2;INSR;DAPK3;LRP5;PDGFB;IGF2;IGF1;MKI67;TOM1L2;CCDC8;NUP62;RCC1;PIN1;CDK13;OBSL1;CDK5RAP2
dendritic spine organization (GO:0097061)	12/27	0.0402778	0.19732	0	0	2.14533	6.8907	CDC42;PRNP;MTMR2;ITGA3;INSR;PTEN;FYN;EPHB2;PAK3;SHANK3;EPHB3;LGMN
regulation of transcription elongation from RNA polymerase II promoter (GO:0034243)	12/27	0.0402778	0.19732	0	0	2.14533	6.8907	HEXIM1;TCERG1;ELL;EAF1;RNF8;NELFB;NELFA;CDK13;EAPP;ZMYND11;CDC73;BRD4
axon development (GO:0061564)	29/79	0.0404396	0.197774	0	0	1.5565	4.99316	SEMA5A;AMIGO1;NREP;ARHGAP35;PARD6B;NRCAM;EPHB2;PAK3;MARK2;EPHB3;NTNG2;MAP1S;RYK;VASH2;LMTK2;ANK3;BAIAP2;L1CAM;MAPK8IP3;ZDHHC17;DHFR;RTN4RL1;MAP1B;MAP1A;TAOK2;PLP1;LLGL1;FGFR2;ZPR1
recombinational repair (GO:0000725)	29/79	0.0404396	0.197774	0	0	1.5565	4.99316	EXD2;AP5Z1;MCM9;NUCKS1;SMC5;SAMHD1;YY1;ZFYVE26;WRN;SLX4;RNF138;REV3L;ZSWIM7;AP5S1;RMI1;NSMCE2;RPA1;HUS1;XRCC1;LIG3;INO80;MORF4L1;RAD51D;SFPQ;RAD50;ERCC4;RFWD3;UBE2N;NABP1
mitotic spindle organization (GO:0007052)	53/157	0.040627	0.198521	0	0	1.3686	4.38406	GPSM2;AHCTF1;SMC3;GOLGA2;MECP2;RCC1;ARHGEF10;SEC13;SPICE1;TUBG1;EML1;CKAP5;EML4;CLIP1;DYNC1LI2;BIRC5;NUP98;MAPRE1;KPNB1;MAD1L1;PAFAH1B1;DYNC1I2;VCP;DCTN2;TNKS;CDCA8;NUP160;AURKB;SKA2;DSN1;SPAST;KIF3B;NUP85;FLNA;BUB3;PIBF1;CLASP1;CLASP2;CENPT;NEK9;DYNC1H1;RCC2;NDE1;RMDN1;NDC80;TPX2;STAG1;STAG2;TAOK1;TBCE;LSM14A;CCDC61;NUP37
inositol lipid-mediated signaling (GO:0048017)	20/51	0.0413205	0.200966	0	0	1.73075	5.51486	PDGFRB;PDGFRA;CSF1R;IRS1;PIK3CD;IRS2;PIK3R2;PIK3CB;GAB2;PIK3R1;IGF1;PIK3CG;PIK3C2B;PLCB4;PIK3CA;PITPNM2;PIK3C3;PLCH2;PLCD3;FGFR1
mitotic metaphase plate congression (GO:0007080)	20/51	0.0413205	0.200966	0	0	1.73075	5.51486	BECN1;CDT1;DCTN2;CDCA5;VPS4B;CDCA8;KIF22;RMDN1;NDC80;EML3;EML4;CDC23;NUP62;CHMP2B;CHMP4C;CHMP6;CHMP7;PIBF1;KPNB1;MAD1L1
cell projection organization (GO:0030030)	13/30	0.0414436	0.200966	0	0	2.05078	6.52849	ITGB1;GSN;PLEK;RHOG;PDGFA;PARVA;PARVB;CDC42;SCIN;RAC2;RHOU;RAC1;RHOQ
establishment of spindle orientation (GO:0051294)	13/30	0.0414436	0.200966	0	0	2.05078	6.52849	ITGB1;GPSM2;NUMA1;DCTN1;FBXW11;NDE1;HTT;NDC80;GJA1;CLASP1;LLGL1;CDK5RAP2;PAFAH1B1
mRNA splice site selection (GO:0006376)	13/30	0.0414436	0.200966	0	0	2.05078	6.52849	SF3A1;CELF1;SFSWAP;CELF2;SRSF1;NOL3;SETX;PUF60;LUC7L;LUC7L3;SNRPC;SRSF6;SRSF10
peptidyl-lysine trimethylation (GO:0018023)	13/30	0.0414436	0.200966	0	0	2.05078	6.52849	KMT2D;SETD5;SETD2;KMT2A;SMYD5;SUV39H1;SETD1B;TET2;WDR61;METTL21C;WDR82;TET3;BEND3
plasma membrane invagination (GO:0099024)	13/30	0.0414436	0.200966	0	0	2.05078	6.52849	MSR1;ITGAM;GSN;ITGB2;SNX33;AURKB;GULP1;CDC42;SNX18;ALKBH4;MYH9;SPIRE1;DOCK1
positive regulation of lipid kinase activity (GO:0090218)	13/30	0.0414436	0.200966	0	0	2.05078	6.52849	PDGFRB;PDGFRA;FLT1;CD81;IRS1;PDGFB;PIK3R4;NOD2;ATG14;PTK2;KIT;CCL19;TEK
positive regulation of protein import (GO:1904591)	13/30	0.0414436	0.200966	0	0	2.05078	6.52849	SMAD3;PIK3R2;PIK3R1;PSEN1;IPO5;TRIM28;UBR5;ZC3H12A;ZIC1;FLNA;ECT2;ARHGEF5;ZPR1
regulation of BMP signaling pathway (GO:0030510)	28/76	0.0415682	0.2014	0	0	1.56537	4.97853	ACVRL1;BMPR2;NOTCH1;NUMA1;UBE2D3;CHRD;XIAP;PCSK6;RBPJ;FSTL1;FSTL3;BMPER;SMAD2;SMAD1;SMAD4;SMURF2;ITGA3;FBXL15;LEMD3;SULF1;LEMD2;SMAD5;ACVR2A;HIPK2;SKI;SFRP4;BAMBI;BMPR1A
negative regulation of MAP kinase activity (GO:0043407)	19/48	0.0418546	0.202274	0	0	1.75753	5.5776	PTPN1;CAV3;CD300A;DUSP1;GBA;PAQR3;DAB2IP;PTPRJ;IRAK3;PIK3CB;HIPK3;DUSP7;DNAJA1;NF1;INPP5K;SPRY1;AIDA;SH2B3;CDK5RAP3
phosphatidic acid biosynthetic process (GO:0006654)	19/48	0.0418546	0.202274	0	0	1.75753	5.5776	AGPAT5;PLA2G2F;SLC27A1;PLA2G2D;DGKD;ABHD4;ABHD8;LPCAT1;DDHD2;ABHD5;PLA2G5;LCLAT1;AGPAT3;PLD2;GPAM;LPCAT4;DGKQ;PNPLA3;GPD1L
regulation of mitochondrion organization (GO:0010821)	19/48	0.0418546	0.202274	0	0	1.75753	5.5776	PRMT6;GSK3B;GSK3A;PID1;FZD5;FBXW7;HTRA2;MUL1;MIEF2;MFF;MYO19;HDAC6;SREBF2;RHOT1;INF2;PLSCR3;ATP13A2;VDAC1;DNM1L
regulation of histone acetylation (GO:0035065)	14/33	0.0421744	0.203304	0	0	1.97614	6.25636	HDAC5;SETD5;PAXIP1;SPI1;KMT2A;CTBP1;ARRB1;RPS6KA4;TADA2B;RUVBL2;TAF7;BRD7;RAPGEF3;GLYR1
signal transduction by p53 class mediator (GO:0072331)	14/33	0.0421744	0.203304	0	0	1.97614	6.25636	DDX5;PAXIP1;PPP1R13B;USP10;ATRX;TRIAP1;NDRG1;RRP8;ACER2;STK11;MYO6;JMY;PMAIP1;MDM4
vasculogenesis (GO:0001570)	14/33	0.0421744	0.203304	0	0	1.97614	6.25636	PDGFRB;CUL7;RAMP2;NOTCH1;GLMN;TGFBR2;VEGFA;SOX18;RASA1;KDR;APLNR;HAS2;AGGF1;CCM2
axonal transport (GO:0098930)	15/36	0.0425598	0.203968	0	0	1.91574	6.04769	DYNC1H1;DST;DCTN1;FBXW11;DTNBP1;HIF1A;RAB21;AP3M1;BLOC1S6;SPAST;KIF3B;OPA1;AP3S2;KIF1B;PAFAH1B1
positive regulation of innate immune response (GO:0045089)	15/36	0.0425598	0.203968	0	0	1.91574	6.04769	GBP5;TRIM62;SPI1;WNT5A;NLRC5;IFI35;PLA2G5;PLSCR1;RPS19;POLR3B;POLR3C;FADD;LBP;SLC15A4;UBE2K
regulation of androgen receptor signaling pathway (GO:0060765)	15/36	0.0425598	0.203968	0	0	1.91574	6.04769	DDX5;KDM5D;KDM1A;PRMT2;HDAC1;SIRT1;HDAC6;FOXP1;NCOR2;AR;DAB2;SFRP1;SAFB2;PKN1;ZBTB7A
regulation of mRNA processing (GO:0050684)	15/36	0.0425598	0.203968	0	0	1.91574	6.04769	SRPK2;RBM39;SRPK3;TIA1;AHCYL1;SAFB;CDK11B;ZFP36L1;HNRNPK;SON;PABPN1;PAPOLA;SAFB2;METTL16;SRSF10
regulation of protein import into nucleus (GO:0042306)	15/36	0.0425598	0.203968	0	0	1.91574	6.04769	SMAD3;PIK3R2;PIK3R1;PSEN1;IPO5;TRIM28;MDFIC;RAB23;SUFU;UBR5;ZC3H12A;ZIC1;FLNA;ECT2;ZPR1
ceramide biosynthetic process (GO:0046513)	17/42	0.0425616	0.203968	0	0	1.82396	5.75787	CERS3;CERS4;ASAH1;SAMD8;SGMS1;GBA;B3GALT4;ALOX12B;SGMS2;CLN8;SMPD2;FA2H;SPTLC2;DEGS1;B4GALT6;ST6GALNAC4;PNPLA1
regulation of ubiquitin-dependent protein catabolic process (GO:2000058)	17/42	0.0425616	0.203968	0	0	1.82396	5.75787	RPL5;CAV3;CSNK2A1;DESI1;FBXW7;RPL11;GLMN;PTEN;PML;PTK2;HIPK2;LATS1;RNF139;GNA12;CCDC22;UBQLN4;CDK5RAP3
regulation of JNK cascade (GO:0046328)	37/105	0.0426395	0.203976	0	0	1.46055	4.60801	PHLPP1;FLT4;SEMA3A;NOD2;RASGRP1;EDA2R;EGFR;KLHL31;SDCBP;RASSF2;RIPK1;CCL19;HRAS;MAP3K5;MEN1;MAP4K4;MAP4K2;FZD7;MINK1;TNFRSF19;DAB2IP;MAPK8IP3;MTURN;HIPK2;DUSP22;CYLD;MFHAS1;SH3RF2;RAP2A;TRAF4;TAOK3;TRAF3;TAOK1;TAOK2;AIDA;LTBR;ZMYND11
odontogenesis (GO:0042476)	16/39	0.0426703	0.203976	0	0	1.86585	5.88537	HDAC2;TGFB2;WNT10A;EDA;HDAC1;TGFB3;ANKRD11;OSR1;AQP3;AQP1;GLI2;LRP6;COL1A2;MSX1;BCOR;FGFR2
regulation of ion transmembrane transporter activity (GO:0032412)	16/39	0.0426703	0.203976	0	0	1.86585	5.88537	YWHAE;AHCYL1;CAV3;HOMER1;FHL1;NEDD4L;ANK2;WWP2;PDZK1;FXYD3;PPIF;RIPK1;GPD1L;UTRN;SCN4B;YWHAH
positive regulation of JNK cascade (GO:0046330)	27/73	0.0427071	0.203982	0	0	1.57502	4.96665	FLT4;SEMA3A;NOD2;RASGRP1;EDA2R;SDCBP;RASSF2;RIPK1;CCL19;HRAS;MAP3K5;MAP4K2;FZD7;MINK1;TNFRSF19;DAB2IP;MTURN;HIPK2;DUSP22;MFHAS1;SH3RF2;TRAF4;TAOK3;TRAF3;TAOK1;TAOK2;LTBR
SCF-dependent proteasomal ubiquitin-dependent protein catabolic process (GO:0031146)	32/89	0.0432889	0.206183	0	0	1.5067	4.73083	PSMD12;CUL5;PSMD13;CCNF;PSMA7;FBXL20;PSMB7;PSMD7;PSMD2;PSMD1;PSMF1;BTRC;SKP2;FBXW4;FBXW11;FBXW7;FBXO17;FBXL15;FBXL16;FBXL12;FBXO31;PSMA5;CUL4A;FBXL8;PSMA3;PSMA4;PSMC1;PSME4;PSME2;FBXL3;FBXL5;CUL4B
necroptotic process (GO:0070266)	8/16	0.0436005	0.206183	0	0	2.68097	8.39865	CYLD;TICAM2;RIPK3;IPMK;ITPK1;RIPK1;TRPM7;DNM1L
negative regulation of cell-substrate junction organization (GO:0150118)	8/16	0.0436005	0.206183	0	0	2.68097	8.39865	ACVRL1;DUSP22;SRC;RCC2;DLC1;PTEN;CORO1C;CLASP2
negative regulation of focal adhesion assembly (GO:0051895)	8/16	0.0436005	0.206183	0	0	2.68097	8.39865	ACVRL1;DUSP22;SRC;RCC2;DLC1;PTEN;CORO1C;CLASP2
negative regulation of receptor signaling pathway via JAK-STAT (GO:0046426)	8/16	0.0436005	0.206183	0	0	2.68097	8.39865	PPP2CA;SOCS1;NF2;VHL;ADIPOR1;PARP14;PIBF1;SH2B3
negative regulation of release of cytochrome c from mitochondria (GO:0090201)	8/16	0.0436005	0.206183	0	0	2.68097	8.39865	GPX1;OPA1;PPIF;GHITM;IGF1;TRIAP1;NOL3;BCL2L1
negative regulation of telomere maintenance (GO:0032205)	8/16	0.0436005	0.206183	0	0	2.68097	8.39865	RTEL1;RAD50;SLX4;TNKS2;TNKS;ERCC4;TERF2IP;SMG6
positive regulation of small molecule metabolic process (GO:0062013)	8/16	0.0436005	0.206183	0	0	2.68097	8.39865	IRS1;PRKCE;AKT2;PMAIP1;IRS2;LDLRAP1;GPLD1;PPARD
protein localization to microtubule organizing center (GO:1905508)	8/16	0.0436005	0.206183	0	0	2.68097	8.39865	NEDD1;PCM1;C2CD3;DCTN2;CEP131;CEP83;HOOK3;PIBF1
regulation of monocyte differentiation (GO:0045655)	8/16	0.0436005	0.206183	0	0	2.68097	8.39865	CD4;CDK6;FES;IL34;CTNNBIP1;ACIN1;FOXP1;ZFP36L1
regulation of Rac protein signal transduction (GO:0035020)	8/16	0.0436005	0.206183	0	0	2.68097	8.39865	ARHGAP44;CADM4;AUTS2;ALS2;PIK3CB;KBTBD7;PIK3CG;ARF6
retrograde axonal transport (GO:0008090)	8/16	0.0436005	0.206183	0	0	2.68097	8.39865	DYNC1H1;DST;FBXW11;KIF5B;MAP1A;KIF1C;ACTR10;PAFAH1B1
cellular response to light stimulus (GO:0071482)	26/70	0.0438523	0.207032	0	0	1.58555	4.9579	TMEM161A;KDM1A;FMR1;ZBTB1;PTPRK;TRIAP1;AURKB;AQP1;CASP9;YY1;RUVBL2;POLD1;DHX36;BMF;BAK1;N4BP1;USP47;CREBBP;OPN3;RHBDD1;METTL3;INO80;USP28;EIF2S1;ERCC4;GNB1
fatty acid catabolic process (GO:0009062)	26/70	0.0438523	0.207032	0	0	1.58555	4.9579	ABCD2;FAAH;ABCD3;ECHS1;ABHD3;ABHD2;HSD17B4;CROT;AUH;CPT2;HACL1;ACAD11;ABCD1;ACAD10;DECR1;ACBD5;MMAA;PEX2;PLA2G15;HADHA;SLC25A17;EHHADH;ADTRP;LPIN1;PPARD;SLC27A4
negative regulation of transcription by RNA polymerase II (GO:0000122)	206/684	0.0446716	0.210726	0	0	1.16041	3.60704	RB1;TCERG1;SPI1;RBPJ;IKZF5;ELK4;EDNRB;SOX18;EPC1;TRIM27;MED1;SOX13;DICER1;RUNX3;HCFC1;RUNX1;AR;TRIB3;UBA52;ZFPM1;CGGBP1;CTBP1;PDGFB;ZBTB1;NEDD4L;ZBTB5;ZBTB4;MIER3;MIER2;MIER1;ZBTB7B;RREB1;ZBTB7A;HEXIM1;CREBBP;BCL11A;IRF2BP1;NFATC3;IGF2;IRF2BP2;NR1D1;NR2F2;NFATC4;POU6F1;SNAI1;ID3;GTF2IRD1;CPEB3;EZH1;CC2D1A;EZH2;RARG;TCF25;SUV39H1;BHLHE41;NKAP;OTUD7B;PHF6;GLI3;GLI2;MECP2;SUFU;MLX;BATF3;ZHX2;NCOA5;H…
positive regulation of catabolic process (GO:0009896)	25/67	0.0449988	0.212095	0	0	1.59709	4.95277	GSK3B;GSK3A;VCP;NEDD4L;ASB11;IDE;OAZ1;NKD1;OAZ2;NSF;AREL1;EGLN2;CSNK2A1;SMURF2;TIPARP;TNFSF12;WNT5A;DAB2IP;HUWE1;WWP2;RNF41;DDB1;APC;ASB5;SEC22B
regulation of defense response (GO:0031347)	30/83	0.0460109	0.216687	0	0	1.519	4.6768	GRN;CELF1;XIAP;NOD2;ADAMTS12;SAMHD1;RELA;ALOX5;CASP4;JAK2;APPL2;N4BP1;APPL1;BRD4;AREL1;IL1R1;ELMOD2;WNT5A;ERAP1;SELE;FOXP1;ACE2;CYLD;TRAF3;IRF1;SHPK;PIK3AP1;BIRC2;MGLL;PTGES
lipid biosynthetic process (GO:0008610)	29/80	0.047419	0.219356	0	0	1.52587	4.65198	AGPAT5;ABCD3;ACSS2;PRKAA2;LPCAT1;LPL;FITM2;HMGCR;CLN8;ACACA;AGPAT3;ALOX5;FDXR;PDSS2;PIP5K1A;PDSS1;MLYCD;FDFT1;XBP1;PCYT2;ELOVL4;ACSL1;SRD5A1;OXSM;LSS;ACSF3;GPAM;DOLPP1;AGPS
negative regulation of cell cycle (GO:0045786)	29/80	0.047419	0.219356	0	0	1.52587	4.65198	RB1;BTG2;PPP1R13B;PTEN;HTRA2;PTPRK;IPO5;CAMK2N1;RPS6KA2;MEN1;HEXIM1;ZBTB17;SMAD3;DUSP1;ANGEL2;SCRIB;NR2F2;RUNX3;RHOB;LATS1;RNF167;NR4A1;LATS2;CDK6;APC;TRIM35;GAS1;INHA;SIPA1
negative regulation of cellular component organization (GO:0051129)	29/80	0.047419	0.219356	0	0	1.52587	4.65198	GSK3B;MTMR2;RTEL1;DDX3X;SRC;GBA;SNX33;PRKCZ;HDAC6;SCAMP5;CDC42;DNAJB2;DNAJB1;DNAJB6;HSPA8;RDX;IRAK3;ABCA7;SVIP;VEGFA;AR;SYT11;PEX5;ULK1;AIDA;RAF1;RAPGEF3;HSPA1B;HSPA1A
negative regulation of cellular response to growth factor stimulus (GO:0090288)	29/80	0.047419	0.219356	0	0	1.52587	4.65198	BMPR2;NOTCH1;UBE2D3;CHRD;ADAMTS12;FSTL3;BMPER;CREB3L1;GPC1;SLIT2;PTPN1;SMAD1;SMAD4;CADM4;SMURF2;ATP2B4;DAB2IP;CASK;LEMD3;SULF1;LEMD2;SMAD5;ACVR2A;HIPK2;SULF2;SKI;BAMBI;SPRY1;BMPR1A
cellular response to interleukin-7 (GO:0098761)	9/19	0.0477051	0.219356	0	0	2.41299	7.34204	STAT5A;SOCS2;STAT5B;SOCS1;CISH;TSLP;IRS1;IRS2;BRWD1
DNA alkylation (GO:0006305)	9/19	0.0477051	0.219356	0	0	2.41299	7.34204	ATF7IP;KMT2E;DNMT1;ATRX;DNMT3A;BEND3;EHMT1;FOS;PPM1D
DNA methylation or demethylation (GO:0044728)	9/19	0.0477051	0.219356	0	0	2.41299	7.34204	ATF7IP;KMT2E;DNMT1;ATRX;DNMT3A;BEND3;EHMT1;FOS;PPM1D
endoplasmic reticulum mannose trimming (GO:1904380)	9/19	0.0477051	0.219356	0	0	2.41299	7.34204	RNF139;AMFR;SEL1L;SYVN1;DERL2;MAN1B1;RPS27A;UBA52;UGGT1
heparan sulfate proteoglycan biosynthetic process (GO:0015012)	9/19	0.0477051	0.219356	0	0	2.41299	7.34204	CSGALNACT1;EXT1;NDST2;EXT2;NDST1;GLCE;HS6ST1;EXTL3;HS2ST1
interleukin-7-mediated signaling pathway (GO:0038111)	9/19	0.0477051	0.219356	0	0	2.41299	7.34204	STAT5A;SOCS2;STAT5B;SOCS1;CISH;TSLP;IRS1;IRS2;BRWD1
negative regulation of amyloid precursor protein catabolic process (GO:1902992)	9/19	0.0477051	0.219356	0	0	2.41299	7.34204	PRNP;RTN3;GGA3;ROCK1;FLOT2;PIN1;ABCA7;IGF1;PICALM
negative regulation of protein localization to nucleus (GO:1900181)	9/19	0.0477051	0.219356	0	0	2.41299	7.34204	LATS1;GSK3B;MFHAS1;LATS2;MDFIC;SIN3A;RAB23;SUFU;OTUD7B
negative regulation of striated muscle cell differentiation (GO:0051154)	9/19	0.0477051	0.219356	0	0	2.41299	7.34204	HDAC4;HDAC5;GSK3A;XBP1;NOTCH1;HDAC1;FZD7;BHLHE41;SOX6
peptidyl-lysine dimethylation (GO:0018027)	9/19	0.0477051	0.219356	0	0	2.41299	7.34204	KMT2D;SETD2;KMT2A;SETD1B;SUV39H1;KMT2B;SETD7;SMYD2;EHMT1
positive regulation of mitochondrial fission (GO:0090141)	9/19	0.0477051	0.219356	0	0	2.41299	7.34204	RALA;KDR;MUL1;SPIRE1;MIEF2;MIEF1;MFF;DNM1L;MCU
regulation of vascular endothelial growth factor signaling pathway (GO:1900746)	9/19	0.0477051	0.219356	0	0	2.41299	7.34204	CADM4;SEMA6A;MYO1C;DAB2IP;PIK3CB;TSPAN12;DLL1;XDH;ROBO1
response to cholesterol (GO:0070723)	9/19	0.0477051	0.219356	0	0	2.41299	7.34204	SMAD2;ABCA2;GRAMD1B;SMO;PMVK;TGFBR1;GPLD1;LRP6;TGFBR2
protein localization to nucleus (GO:0034504)	37/106	0.048823	0.219356	0	0	1.43929	4.346	IPO13;YWHAE;POM121;RPL11;TOR1AIP2;NOL8;PTTG1IP;IPO4;IPO5;IPO8;WRN;NUP85;NUP62;FAM53B;HEATR3;FAM53A;MSX1;ZBTB7A;TNPO2;APPL2;BANP;APPL1;NUP214;SEC13;NUP155;TSC2;ABCA7;NUP153;TOR1B;PML;CTDNEP1;NUP93;COL1A1;PIKFYVE;ARL2BP;NUP50;KPNB1
positive regulation of protein modification by small protein conjugation or removal (GO:1903322)	28/77	0.0488568	0.219356	0	0	1.53332	4.62887	HDAC4;GSK3A;PAXIP1;DCUN1D3;DCUN1D4;MYCBP2;DERL1;XIAP;BCL10;PTTG1IP;RCHY1;HSPBP1;ZC3H12A;CDK5RAP3;PIAS4;NDFIP2;ANGPT1;FBXW7;SPHK1;HUWE1;MUL1;SENP2;KLHL40;GNL3;FKBP1A;TBC1D7;UBA2;BIRC2
positive regulation of response to DNA damage stimulus (GO:2001022)	21/55	0.0494523	0.219356	0	0	1.6569	4.98189	DDX5;TMEM161A;FMR1;EYA3;CEBPG;RNF8;SIRT1;CCAR2;HIC1;EGFR;SMCHD1;BCLAF1;FXR2;TRIM28;NACC2;RPS3;UBE2N;PMAIP1;ERCC8;MSX1;PLA2R1
protein sumoylation (GO:0016925)	21/55	0.0494523	0.219356	0	0	1.6569	4.98189	NDC1;NUP214;PIAS4;POM121;UBE2I;NUP210;NUP155;BCL11A;NSMCE2;NUP153;NUP160;IFIH1;NUP93;TRIM28;NUP85;SUMO3;NUP50;NUP62;UBA2;NUP98;NUP37
tumor necrosis factor-mediated signaling pathway (GO:0033209)	40/116	0.0501719	0.219356	0	0	1.41277	4.22744	PSMD12;EDA;PSMD13;TRADD;TNFRSF11B;TNFRSF11A;FOXO3;EDA2R;PSMA7;RELA;IKBKB;PSMB7;PSMD7;PSMD2;PSMD1;RIPK1;PSMF1;JAK2;TNFRSF4;EDARADD;EIF5A;TNFSF12;TNFRSF1B;COMMD7;TNFRSF1A;PSMA5;ADAM17;PSMA3;AIM2;PSMA4;TRAF3;PSMC1;PSME4;CDIP1;PSME2;LTBR;CARD14;MAP3K14;BIRC2;LIMS1
5S class rRNA transcription by RNA polymerase III (GO:0042791)	4/6	0.0502998	0.219356	0	0	5.36021	16.0257	GTF3C1;GTF3C3;GTF3C4;GTF3C5
amino-acid betaine transport (GO:0015838)	4/6	0.0502998	0.219356	0	0	5.36021	16.0257	SLC22A4;SLC25A29;SLC22A5;PDZK1
axo-dendritic transport (GO:0008088)	4/6	0.0502998	0.219356	0	0	5.36021	16.0257	HSPA8;DCTN1;APBA1;SPG11
blood vessel endothelial cell proliferation involved in sprouting angiogenesis (GO:0002043)	4/6	0.0502998	0.219356	0	0	5.36021	16.0257	ACVRL1;SEMA5A;BMPER;NRARP
carnitine transport (GO:0015879)	4/6	0.0502998	0.219356	0	0	5.36021	16.0257	SLC22A4;SLC25A29;SLC22A5;PDZK1
cellular heat acclimation (GO:0070370)	4/6	0.0502998	0.219356	0	0	5.36021	16.0257	HSBP1;HSBP1L1;HSPA1B;HSPA1A
cellular response to granulocyte macrophage colony-stimulating factor stimulus (GO:0097011)	4/6	0.0502998	0.219356	0	0	5.36021	16.0257	CD4;ZFP36;PDE1B;NPR2
galactose catabolic process (GO:0019388)	4/6	0.0502998	0.219356	0	0	5.36021	16.0257	PGM2;GALM;PGM2L1;GALK1
glycolipid transport (GO:0046836)	4/6	0.0502998	0.219356	0	0	5.36021	16.0257	CLN3;NPC2;PSAP;RFT1
heat acclimation (GO:0010286)	4/6	0.0502998	0.219356	0	0	5.36021	16.0257	HSBP1;HSBP1L1;HSPA1B;HSPA1A
L-serine biosynthetic process (GO:0006564)	4/6	0.0502998	0.219356	0	0	5.36021	16.0257	SRR;PSAT1;SERINC3;SERINC5
lymphocyte apoptotic process (GO:0070227)	4/6	0.0502998	0.219356	0	0	5.36021	16.0257	LMBR1L;BAX;RIPK1;TNFRSF21
melanosome assembly (GO:1903232)	4/6	0.0502998	0.219356	0	0	5.36021	16.0257	RAB32;ABCB6;HPS1;HPS4
negative regulation of amyloid precursor protein biosynthetic process (GO:0042985)	4/6	0.0502998	0.219356	0	0	5.36021	16.0257	BACE2;AGO2;ABCA7;ITM2A
negative regulation of cell size (GO:0045792)	4/6	0.0502998	0.219356	0	0	5.36021	16.0257	CAV3;AKT1S1;RDX;PTEN
negative regulation of cellular response to hypoxia (GO:1900038)	4/6	0.0502998	0.219356	0	0	5.36021	16.0257	DDAH1;HYOU1;NOL3;CD34
negative regulation of glial cell proliferation (GO:0060253)	4/6	0.0502998	0.219356	0	0	5.36021	16.0257	SKI;RNF10;NOTCH1;DICER1
negative regulation of glycogen biosynthetic process (GO:0045719)	4/6	0.0502998	0.219356	0	0	5.36021	16.0257	GSK3B;GSK3A;ENPP1;INPP5K
negative regulation of transporter activity (GO:0032410)	4/6	0.0502998	0.219356	0	0	5.36021	16.0257	NDFIP2;PPIF;WWP2;CTTNBP2NL
neutrophil extravasation (GO:0072672)	4/6	0.0502998	0.219356	0	0	5.36021	16.0257	PECAM1;PIK3CD;PRTN3;PIK3CG
nucleotide transport (GO:0006862)	4/6	0.0502998	0.219356	0	0	5.36021	16.0257	SLC25A19;ABCC5;SLC25A33;SLC25A36
positive regulation of antigen processing and presentation (GO:0002579)	4/6	0.0502998	0.219356	0	0	5.36021	16.0257	SLC11A1;NOD1;CCL19;NOD2
positive regulation of centriole replication (GO:0046601)	4/6	0.0502998	0.219356	0	0	5.36021	16.0257	PLK4;VPS4B;CEP120;NUP62
positive regulation of deacetylase activity (GO:0090045)	4/6	0.0502998	0.219356	0	0	5.36021	16.0257	MAPK8;FNTA;PRKD2;VEGFA
positive regulation of dendritic cell antigen processing and presentation (GO:0002606)	4/6	0.0502998	0.219356	0	0	5.36021	16.0257	SLC11A1;NOD1;CCL19;NOD2
positive regulation of endothelial cell development (GO:1901552)	4/6	0.0502998	0.219356	0	0	5.36021	16.0257	CLDN5;S1PR2;F11R;ADD1
positive regulation of establishment of endothelial barrier (GO:1903142)	4/6	0.0502998	0.219356	0	0	5.36021	16.0257	CLDN5;S1PR2;F11R;ADD1
positive regulation of focal adhesion disassembly (GO:0120183)	4/6	0.0502998	0.219356	0	0	5.36021	16.0257	PIK3R1;MAPRE2;ARF6;MAP4K4
positive regulation of hemoglobin biosynthetic process (GO:0046985)	4/6	0.0502998	0.219356	0	0	5.36021	16.0257	SLC25A37;SLC6A9;PRMT1;KLF4
positive regulation of nuclear cell cycle DNA replication (GO:0010571)	4/6	0.0502998	0.219356	0	0	5.36021	16.0257	DBF4;ATRX;WIZ;INO80
postsynaptic density assembly (GO:0097107)	4/6	0.0502998	0.219356	0	0	5.36021	16.0257	NLGN2;PTEN;ZDHHC12;SHANK3
protein insertion into mitochondrial membrane involved in apoptotic signaling pathway (GO:0001844)	4/6	0.0502998	0.219356	0	0	5.36021	16.0257	BCL2L11;BAX;PMAIP1;BMF
protein localization to non-motile cilium (GO:0097499)	4/6	0.0502998	0.219356	0	0	5.36021	16.0257	ARL13B;BBIP1;SPATA7;ZDHHC3
purine deoxyribonucleotide catabolic process (GO:0009155)	4/6	0.0502998	0.219356	0	0	5.36021	16.0257	NUDT18;NUDT16;NUDT15;SAMHD1
regulation of focal adhesion disassembly (GO:0120182)	4/6	0.0502998	0.219356	0	0	5.36021	16.0257	PIK3R1;MAPRE2;ARF6;MAP4K4
regulation of glomerular filtration (GO:0003093)	4/6	0.0502998	0.219356	0	0	5.36021	16.0257	F2R;PTPRO;PDGFB;EMP2
regulation of glutamate receptor signaling pathway (GO:1900449)	4/6	0.0502998	0.219356	0	0	5.36021	16.0257	PRNP;FYN;SHANK3;CX3CL1
regulation of membrane tubulation (GO:1903525)	4/6	0.0502998	0.219356	0	0	5.36021	16.0257	SH3GLB1;PLEKHM2;ASAP1;ATP10A
response to granulocyte macrophage colony-stimulating factor (GO:0097012)	4/6	0.0502998	0.219356	0	0	5.36021	16.0257	CD4;ZFP36;PDE1B;NPR2
vesicle fusion with endoplasmic reticulum-Golgi intermediate compartment (ERGIC) membrane (GO:1990668)	4/6	0.0502998	0.219356	0	0	5.36021	16.0257	TAP2;TAP1;SEC22B;TAPBP
vesicle localization (GO:0051648)	4/6	0.0502998	0.219356	0	0	5.36021	16.0257	SYT11;LIMK2;TESK1;IKBKG
actin filament depolymerization (GO:0030042)	6/11	0.0504554	0.219356	0	0	3.21665	9.60704	GSN;CFL2;MICAL1;MICAL3;DSTN;MICAL2
axonal transport of mitochondrion (GO:0019896)	6/11	0.0504554	0.219356	0	0	3.21665	9.60704	SPAST;OPA1;TRAK1;ACTR10;HIF1A;TRAK2
chromatin-mediated maintenance of transcription (GO:0048096)	6/11	0.0504554	0.219356	0	0	3.21665	9.60704	SERTAD1;CDCA4;SERTAD2;ZMIZ1;ZMIZ2;ARID1B
coenzyme A biosynthetic process (GO:0015937)	6/11	0.0504554	0.219356	0	0	3.21665	9.60704	SLC25A16;PANK2;PANK3;PANK1;DCAKD;COASY
embryonic eye morphogenesis (GO:0048048)	6/11	0.0504554	0.219356	0	0	3.21665	9.60704	MFAP5;RARG;EFEMP1;MFAP2;FBN1;LRP6
fatty acid homeostasis (GO:0055089)	6/11	0.0504554	0.219356	0	0	3.21665	9.60704	XBP1;DGAT2;PRKAA2;POLD1;ABCD1;SIRT1
lipoprotein localization (GO:0044872)	6/11	0.0504554	0.219356	0	0	3.21665	9.60704	VMP1;UNC119B;LRP1;PRKCB;ZDHHC17;ZDHHC3
midbrain dopaminergic neuron differentiation (GO:1904948)	6/11	0.0504554	0.219356	0	0	3.21665	9.60704	RYK;WNT3A;WNT5A;CTNNB1;WNT2;LRP6
miRNA mediated inhibition of translation (GO:0035278)	6/11	0.0504554	0.219356	0	0	3.21665	9.60704	TNRC6C;ZFP36;AGO4;AGO1;AGO2;TNRC6A
monocyte differentiation (GO:0030224)	6/11	0.0504554	0.219356	0	0	3.21665	9.60704	CSF1R;PDE1B;IL31RA;PIR;MYH9;VEGFA
negative regulation of calcium ion transmembrane transport (GO:1903170)	6/11	0.0504554	0.219356	0	0	3.21665	9.60704	FKBP1A;YWHAE;SESTD1;FKBP1B;ATP1A2;VDAC1
negative regulation of programmed necrotic cell death (GO:0062099)	6/11	0.0504554	0.219356	0	0	3.21665	9.60704	RIPK3;RIPK1;ARHGEF2;SLC25A4;YBX3;BIRC2
negative regulation of translation, ncRNA-mediated (GO:0040033)	6/11	0.0504554	0.219356	0	0	3.21665	9.60704	TNRC6C;ZFP36;AGO4;AGO1;AGO2;TNRC6A
positive regulation of ceramide biosynthetic process (GO:2000304)	6/11	0.0504554	0.219356	0	0	3.21665	9.60704	SMPD3;SMPD2;PLA2G6;NSMAF;SIRT3;TNFRSF1A
positive regulation of integrin activation (GO:0033625)	6/11	0.0504554	0.219356	0	0	3.21665	9.60704	RAP1B;FERMT1;SRC;PLEK;PIEZO1;FERMT2
positive regulation of posttranscriptional gene silencing (GO:0060148)	6/11	0.0504554	0.219356	0	0	3.21665	9.60704	ZFP36;FMR1;LIMD1;WTIP;AJUBA;PUM2
positive regulation of sphingolipid biosynthetic process (GO:0090154)	6/11	0.0504554	0.219356	0	0	3.21665	9.60704	SMPD3;SMPD2;PLA2G6;NSMAF;SIRT3;TNFRSF1A
positive regulation of transcription elongation from RNA polymerase II promoter (GO:0032968)	6/11	0.0504554	0.219356	0	0	3.21665	9.60704	TCERG1;ELL;CDK13;EAPP;CDC73;BRD4
positive regulation of vacuole organization (GO:0044090)	6/11	0.0504554	0.219356	0	0	3.21665	9.60704	SH3GLB1;GRN;RALB;PIP4K2A;RAB3GAP2;PIP4K2B
purine nucleoside bisphosphate biosynthetic process (GO:0034033)	6/11	0.0504554	0.219356	0	0	3.21665	9.60704	SLC25A16;PANK2;PANK3;PANK1;DCAKD;COASY
regulation of amyloid precursor protein biosynthetic process (GO:0042984)	6/11	0.0504554	0.219356	0	0	3.21665	9.60704	ABCA2;BACE2;SOAT1;AGO2;ABCA7;ITM2A
regulation of lipid kinase activity (GO:0043550)	6/11	0.0504554	0.219356	0	0	3.21665	9.60704	RB1;WDR81;PIK3R3;PPP2R5A;PIK3R2;PIK3R1
regulation of long-term neuronal synaptic plasticity (GO:0048169)	6/11	0.0504554	0.219356	0	0	3.21665	9.60704	CAMK2B;SYNGR1;NPTN;SYP;RAB5A;SHANK3
regulation of mRNA 3'-end processing (GO:0031440)	6/11	0.0504554	0.219356	0	0	3.21665	9.60704	AHCYL1;ZC3H3;DHX36;PAPOLA;CDC73;ZFP36L1
regulation of phospholipase activity (GO:0010517)	6/11	0.0504554	0.219356	0	0	3.21665	9.60704	LRP1;PDPK1;PLA2G5;RASGRP1;FGFR2;FGFR1
response to prostaglandin E (GO:0034695)	6/11	0.0504554	0.219356	0	0	3.21665	9.60704	PTGER4;SFRP1;GNG2;GNB1;CCL19;ADCY6
ribonucleoside bisphosphate biosynthetic process (GO:0034030)	6/11	0.0504554	0.219356	0	0	3.21665	9.60704	SLC25A16;PANK2;PANK3;PANK1;DCAKD;COASY
fatty acid beta-oxidation (GO:0006635)	20/52	0.0504795	0.219356	0	0	1.67655	5.00649	ABCD2;ABCD3;ECHS1;HSD17B4;ETFA;PEX2;CROT;HADHA;SLC25A17;AUH;CPT2;EHHADH;IVD;ACAD11;DECR2;ABCD1;ACAD10;CRAT;PPARD;DECR1
myeloid cell differentiation (GO:0030099)	20/52	0.0504795	0.219356	0	0	1.67655	5.00649	KMT2E;ALAS2;SPI1;NCOA6;TET2;PRKX;IKZF1;RASGRP4;RUNX1;HIPK2;PRDX3;SLC25A38;MFHAS1;SNRK;RPS19;KIT;ACIN1;JAK2;INHA;ZFPM1
negative regulation of protein metabolic process (GO:0051248)	20/52	0.0504795	0.219356	0	0	1.67655	5.00649	PRNP;SERPINB12;SF3B3;ROCK1;ITGB3;EIF2AK1;SNX12;IRAK3;HMGCR;EGFR;AZIN1;NFKB1;EDNRB;FLOT2;FLNA;PIN1;MDM4;PTX3;PFDN5;BANP
plasma membrane bounded cell projection morphogenesis (GO:0120039)	20/52	0.0504795	0.219356	0	0	1.67655	5.00649	TRIO;ANKRD27;MAP1S;MINK1;DAB2IP;DTNBP1;DICER1;DCLK1;ALS2;CTTN;SLC9A6;TAOK3;TAOK1;TAOK2;PLXNB1;TNIK;SGK1;SRGAP2;GAS7;MAP4K4
response to peptide hormone (GO:0043434)	20/52	0.0504795	0.219356	0	0	1.67655	5.00649	STAT5A;EIF2B4;STAT5B;SLC27A1;EIF2B3;XBP1;IGFBP5;ROCK1;IRS1;SRC;SORT1;TSC1;SIRT1;KHK;ZFP36L1;CREB1;CYP11A1;STAT6;EIF2B1;ZBTB7B
signal transduction in response to DNA damage (GO:0042770)	20/52	0.0504795	0.219356	0	0	1.67655	5.00649	PAXIP1;USP10;ATRX;DOT1L;HUS1;TRIAP1;PRPF19;MAPK14;USP28;NDRG1;HINFP;CASP9;ACER2;MYO6;ABL1;INTS7;MDM4;CLOCK;ATRIP;RAD9A
cellular response to organonitrogen compound (GO:0071417)	36/103	0.0504957	0.219356	0	0	1.44212	4.30598	AQP9;AHR;RELA;AQP1;IPO5;ZFP36L1;RAP1B;RPTOR;P2RY6;LARP1;RAP1A;P2RY2;P2RY1;CAPN2;INPP5K;SLC38A9;SLIT2;XBP1;IGFBP5;MTOR;P2RX7;RRAGA;SFRP1;P2RX4;AKAP9;RRAGD;RAPGEF1;CTNNB1;LAMTOR2;LAMTOR1;CPEB3;LAMTOR4;LAMTOR3;SLC26A6;RAPGEF3;CPEB4
limb morphogenesis (GO:0035108)	10/22	0.0505263	0.219356	0	0	2.23435	6.67013	FBXW4;SKI;MBNL1;TGFB2;CYP26B1;IQCE;MEGF8;PCSK5;GLI3;LRP6
metallo-sulfur cluster assembly (GO:0031163)	10/22	0.0505263	0.219356	0	0	2.23435	6.67013	NFS1;NDOR1;LYRM4;ABCB7;NUBPL;GLRX5;IBA57;MMS19;CIAPIN1;NUBP1
negative regulation of cyclin-dependent protein kinase activity (GO:1904030)	10/22	0.0505263	0.219356	0	0	2.23435	6.67013	HEXIM1;LATS1;CDKN1A;LATS2;APC;CAMK2N1;PTEN;NR2F2;IPO5;MEN1
negative regulation of phosphate metabolic process (GO:0045936)	10/22	0.0505263	0.219356	0	0	2.23435	6.67013	CDKN2D;CDKN1A;CDKN2C;ROCK1;PRKRIP1;PLEK;TESK1;INPP5K;INHA;SIRT1
nucleotide-excision repair, DNA duplex unwinding (GO:0000717)	10/22	0.0505263	0.219356	0	0	2.23435	6.67013	CUL4A;DDB1;ERCC3;ERCC2;GTF2H1;XPC;GTF2H3;RPS27A;UBA52;CUL4B
positive regulation of calcium ion transmembrane transporter activity (GO:1901021)	10/22	0.0505263	0.219356	0	0	2.23435	6.67013	VMP1;JPH2;P2RY6;STAC2;HTT;ANK2;CALM3;CASQ1;ATP1B1;SLC9A1
mitotic cytokinesis (GO:0000281)	19/49	0.0514417	0.223161	0	0	1.69882	5.04093	CUL7;RTKN;ROCK1;KLHDC8B;ANK3;SNX33;RHOB;SNX18;SPAST;SON;ESPL1;APC;RASA1;MITD1;KIF20A;CNTROB;ECT2;MYH10;SPTBN1
phosphatidylinositol-mediated signaling (GO:0048015)	26/71	0.0518123	0.224599	0	0	1.55021	4.58881	CSF1R;IRS1;PTEN;PIK3CD;IRS2;PIK3R2;PIK3CB;PIK3R1;PIK3CG;PIK3C2B;ZFP36L1;ERBB2;PDGFRB;PDGFRA;PLEKHA1;GAB2;IGF1;PLCB4;PIK3CA;PITPNM2;TYRO3;NF1;PIK3C3;PLCH2;PLCD3;FGFR1
positive regulation of metabolic process (GO:0009893)	39/113	0.0519298	0.224937	0	0	1.41462	4.18424	OXTR;KDM1A;EHMT1;ADIPOR1;ACACB;ADIPOR2;ACACA;GJA1;CPT2;PDGFC;UCP2;GRB10;FFAR4;BEND3;STAT6;ZBTB7B;JAK2;APPL2;DECR1;KDM6B;DYNC1H1;PRKAB2;CAMK1D;ACSL1;INSR;TRPV2;G0S2;ELOVL6;PRKAB1;VEGFA;BSCL2;PYURF;APC;FABP5;IRF4;FASN;MFAP2;GNAS;LPIN1
organic acid transport (GO:0015849)	35/100	0.0522269	0.225382	0	0	1.44513	4.26626	SLC23A2;SLC27A1;SLC46A1;SLC43A2;SLC43A1;SLC1A4;SLC3A2;SLC1A5;SLC7A1;SLC7A2;SLC25A29;RXRA;SLCO2B1;PDPN;SLC38A2;SLC38A4;ABCC3;NCOA1;SLC36A1;SLC10A6;STARD5;SLC16A1;ACSL1;ATP8B1;SLC16A10;SLC6A6;SLC7A6;SLC25A17;SLC7A8;SLC27A3;SLC25A11;SFXN5;SLC26A6;SLC27A4;PPARD
erythrocyte differentiation (GO:0030218)	18/46	0.0523168	0.225382	0	0	1.72429	5.08741	KMT2E;MED1;ALAS2;ALAS1;CEBPG;IKZF1;HIPK2;VEGFA;SLC25A38;MFHAS1;RPS19;KIT;ACIN1;JAK2;INHA;SH2B3;ZFPM1;CDK5RAP3
regulation of DNA metabolic process (GO:0051052)	18/46	0.0523168	0.225382	0	0	1.72429	5.08741	CDT1;UPF1;SMG1;PARG;ALYREF;THOC1;YLPM1;PDGFA;NUCKS1;GRHL2;SMG6;CDK9;UBE2N;SMARCAD1;TERF2IP;UBE2V1;KPNA2;KPNA1
outflow tract septum morphogenesis (GO:0003148)	11/25	0.0523869	0.225382	0	0	2.10677	6.21308	ROBO2;NRP2;SMAD4;TGFB2;BMPR2;SEMA3C;PARVA;FGFR2;ROBO1;TGFBR2;BMPR1A
positive regulation of release of cytochrome c from mitochondria (GO:0090200)	11/25	0.0523869	0.225382	0	0	2.10677	6.21308	MLLT11;BCL2L11;TNFSF10;PPIF;PMAIP1;BAX;BMF;MFF;DNM1L;MMP9;BBC3
protein quality control for misfolded or incompletely synthesized proteins (GO:0006515)	11/25	0.0523869	0.225382	0	0	2.10677	6.21308	POMT2;BAG6;ATXN3;ZYG11B;VCP;ZER1;DERL1;LONP1;YME1L1;UGGT1;HDAC6
regulation of calcium ion import (GO:0090279)	11/25	0.0523869	0.225382	0	0	2.10677	6.21308	PDGFRB;PRNP;CXCL12;CAV3;PDGFB;PSEN2;STC1;CTNNB1;FYN;SLC30A1;TRIM27
regulation of mitochondrial fission (GO:0090140)	11/25	0.0523869	0.225382	0	0	2.10677	6.21308	RALA;INF2;KDR;MUL1;SPIRE1;MIEF2;MIEF1;MFF;DNM1L;MYO19;MCU
regulation of spindle assembly (GO:0090169)	11/25	0.0523869	0.225382	0	0	2.10677	6.21308	SENP6;GPSM2;DYNC1H1;NUMA1;VPS4B;CHMP2B;CHMP4C;RNF4;HSPA1B;EML3;HSPA1A
cellular glucose homeostasis (GO:0001678)	17/43	0.053077	0.228008	0	0	1.75368	5.14883	UNC13B;NGFR;XBP1;PRKAA2;ZBTB20;NUCKS1;PIK3R2;PIK3R1;NR1D1;HIF1A;SIRT1;SLC39A14;ERN1;HK3;TRA2B;LRRC8A;PCK2
positive regulation of phospholipase C activity (GO:0010863)	17/43	0.053077	0.228008	0	0	1.75368	5.14883	CD86;PDGFRB;PDGFRA;FLT1;C5AR1;LPAR1;LPAR2;SELE;EGFR;RASGRP4;P2RY6;KIT;ABL2;PLCG1;HRAS;S1PR4;FGFR1
internal peptidyl-lysine acetylation (GO:0018393)	12/28	0.0535226	0.22872	0	0	2.01111	5.88782	BAG6;NAA50;PHF20L1;KAT2B;MORF4L1;CREBBP;PHF20;TRRAP;KAT6B;RUVBL2;MORF4L2;BRD8
macromolecule catabolic process (GO:0009057)	12/28	0.0535226	0.22872	0	0	2.01111	5.88782	SH3GLB1;BECN1;UVRAG;KIF16B;PIK3R4;PPT1;TPP1;IDE;CLN8;CLPX;MTOR;LGMN
positive regulation of phosphatidylinositol 3-kinase activity (GO:0043552)	12/28	0.0535226	0.22872	0	0	2.01111	5.88782	PDGFRB;PDGFRA;FLT1;IRS1;KIT;PDGFB;PIK3R4;NOD2;CCL19;TEK;ATG14;PTK2
positive regulation of protein import into nucleus (GO:0042307)	12/28	0.0535226	0.22872	0	0	2.01111	5.88782	SMAD3;TRIM28;UBR5;ZC3H12A;ZIC1;FLNA;PIK3R2;PIK3R1;PSEN1;ECT2;IPO5;ZPR1
regulation of DNA damage response, signal transduction by p53 class mediator (GO:0043516)	12/28	0.0535226	0.22872	0	0	2.01111	5.88782	DDX5;KDM1A;SMYD2;DYRK1A;SNAI1;PMAIP1;PTTG1IP;MSX1;PLA2R1;SIRT1;HIC1;CD44
regulation of neuron migration (GO:2001222)	12/28	0.0535226	0.22872	0	0	2.01111	5.88782	CAMK2B;NTNG2;COL3A1;SEMA6A;SEMA3A;CAMK2A;DAB2IP;PLAA;PLXNB2;ARHGEF2;SRGAP2;CX3CL1
ventricular septum morphogenesis (GO:0060412)	12/28	0.0535226	0.22872	0	0	2.01111	5.88782	ROBO2;SMAD4;TGFB2;BMPR2;NOTCH1;APLNR;SLIT2;ZFPM1;TGFBR1;ROBO1;TGFBR2;BMPR1A
regulation of sodium ion transmembrane transporter activity (GO:2000649)	16/40	0.0536874	0.228829	0	0	1.78798	5.2291	CAMK2D;CAV3;OSR1;PRKCE;NEDD4L;GLRX;ANK3;FXYD3;WNK1;SLMAP;GPD1L;FGF13;UTRN;SCN4B;FGF11;YWHAH
double-strand break repair via homologous recombination (GO:0000724)	34/97	0.0540187	0.228829	0	0	1.44834	4.22688	MUS81;EXD2;MCM7;AP5Z1;MCM9;NUCKS1;SMC5;SAMHD1;YY1;ZFYVE26;WRN;SLX4;RNF138;REV3L;ZSWIM7;AP5S1;GINS2;RMI1;NSMCE2;RPA1;HUS1;XRCC1;LIG3;FANCB;INO80;MORF4L1;RAD51D;SFPQ;RAD50;ERCC4;RFWD3;UBE2N;MCM3;NABP1
glycosaminoglycan biosynthetic process (GO:0006024)	34/97	0.0540187	0.228829	0	0	1.44834	4.22688	B4GALT2;SDC3;HEXA;PRELP;HS6ST1;HS2ST1;NDST2;NDST1;CHST11;CHSY1;HYAL1;GPC1;ST3GAL4;GCNT2;GPC2;HAS2;GPC6;ST3GAL2;CSGALNACT1;ANGPT1;CHPF2;GLCE;ABCC5;CSGALNACT2;HS3ST6;HSPG2;EXT1;EXT2;PXYLP1;CSPG4;B4GALT6;AGRN;FMOD;B4GALT4
glutamine family amino acid metabolic process (GO:0009064)	15/37	0.0541034	0.228829	0	0	1.82854	5.33358	OAT;PYCR1;PYCR2;ART4;GLS;ALDH4A1;GLUD1;ALDH5A1;DDAH1;DDAH2;FPGS;PRODH;GCLM;GLUL;NIT2
lysosome localization (GO:0032418)	15/37	0.0541034	0.228829	0	0	1.82854	5.33358	VPS33B;TFEB;PIK3CD;DEF8;HDAC6;PIK3CG;KIF5B;RAB34;KIT;S100A13;PLEKHM1;MAP6;MYH9;PLEKHM2;LAMTOR1
nucleotide-excision repair, DNA incision, 5'-to lesion (GO:0006296)	15/37	0.0541034	0.228829	0	0	1.82854	5.33358	RFC5;RPA1;GTF2H1;GTF2H3;CUL4A;DDB1;ERCC3;NTHL1;ERCC4;POLD1;POLD2;ERCC2;RPS27A;UBA52;CUL4B
protein insertion into ER membrane (GO:0045048)	15/37	0.0541034	0.228829	0	0	1.82854	5.33358	CYB5A;PRNP;TRAM1;MMGT1;CCDC47;UBE2J2;TRAM2;BAG6;SERP1;SEC61G;EMC2;EMC3;EMC7;EMC8;VAMP2
regulation of p38MAPK cascade (GO:1900744)	15/37	0.0541034	0.228829	0	0	1.82854	5.33358	PHLPP1;SPI1;DUSP1;PRMT1;SPHK1;MINK1;DAB2IP;RASGRP1;VEGFA;CYLD;MFHAS1;DLG1;ZC3H12A;XDH;MAP3K4
negative regulation of axon extension (GO:0030517)	13/31	0.0541066	0.228829	0	0	1.93671	5.649	RTN4R;SEMA5A;SEMA6C;SEMA6A;SEMA3C;SEMA3A;SEMA4B;SEMA3B;SEMA4C;SEMA3G;SEMA4G;MAP2;DIP2B
negative regulation of osteoblast differentiation (GO:0045668)	13/31	0.0541066	0.228829	0	0	1.93671	5.649	GDF10;NOTCH1;CHRD;LRP5;TWIST2;TMEM64;LIMD1;HDAC7;SKI;CDK6;BAMBI;SUFU;MEN1
negative regulation of peptidyl-tyrosine phosphorylation (GO:0050732)	13/31	0.0541066	0.228829	0	0	1.93671	5.649	CADM4;CD300A;PARP14;PRKCZ;SRCIN1;PPP2CA;SFRP1;SOCS1;SH3BP5L;SH3BP5;NF2;PIBF1;SH2B3
protein acetylation (GO:0006473)	13/31	0.0541066	0.228829	0	0	1.93671	5.649	NAA50;NAA60;CREBBP;NAA40;ESCO1;SPHK1;SIRT1;ING4;ING5;KAT2B;HAT1;NAA16;CLOCK
regulation of developmental growth (GO:0048638)	13/31	0.0541066	0.228829	0	0	1.93671	5.649	STAT5A;GSK3B;STAT5B;MBD5;INSR;IGF1;DLL1;LATS1;LATS2;CTTN;SIN3A;ABL1;NRCAM
negative regulation of extrinsic apoptotic signaling pathway via death domain receptors (GO:1902042)	14/34	0.0542679	0.228829	0	0	1.87721	5.46985	GSK3B;DDX3X;GPX1;TRADD;TNFRSF10B;CFLAR;TNFSF10;FAS;RIPK1;FADD;ARHGEF2;RFFL;BCL2L1;FAIM
phosphatidylserine metabolic process (GO:0006658)	14/34	0.0542679	0.228829	0	0	1.87721	5.46985	PLA2G2F;SLC27A1;PLA2G2D;OSBPL5;PLA2G5;OSBPL10;ABHD12B;ABHD12;PLA2G15;PTDSS2;PTDSS1;PLSCR1;LPCAT4;SERINC5
positive regulation of protein dephosphorylation (GO:0035307)	14/34	0.0542679	0.228829	0	0	1.87721	5.46985	PDGFRB;PPP1R16B;PPP1R15B;CD300A;GBA;PPP2R5A;SPPL3;MTOR;PPP1R7;DLC1;CAMTA1;SYMPK;PIN1;CALM3
protein localization to chromosome (GO:0034502)	14/34	0.0542679	0.228829	0	0	1.87721	5.46985	RB1;ACD;PARP3;XRCC4;TNKS;MCM9;ATRX;RPA1;LEMD2;IFFO1;TNKS2;TERF2IP;TPP1;CHMP7
termination of RNA polymerase II transcription (GO:0006369)	14/34	0.0542679	0.228829	0	0	1.87721	5.46985	CPSF7;CPSF3;CSTF2;MAZ;WDR33;SETX;LSM11;FIP1L1;PABPN1;CLP1;PCF11;CSTF1;PAPOLA;SYMPK
protein glycosylation (GO:0006486)	44/130	0.0555618	0.234112	0	0	1.37342	3.96953	POMT2;GAL3ST1;ST6GALNAC2;GALNT18;RPN1;PLOD1;MAGT1;TRAK1;GALNT10;GOLGA2;KRTCAP2;SERP1;POFUT1;ST3GAL4;GCNT2;MAN1C1;MGAT1;MGAT2;ST3GAL2;GALNT6;ALG9;GALNT2;GALNT1;ALG5;GFPT1;PMM2;ALG2;B3GALT4;TET2;ALG3;ALG12;ALG1;ALG11;POMGNT1;B3GNT9;NPC1;DAD1;A4GNT;DOLPP1;TET3;MGAT4B;STT3A;POMK;STT3B
positive regulation of cysteine-type endopeptidase activity (GO:2001056)	23/62	0.0563918	0.23726	0	0	1.58209	4.54919	DDX3X;DAPK1;F2R;HTRA2;NOD1;BCL10;SIRT1;GRAMD4;UACA;AIM2;ASPH;PERP;ARL6IP5;TNFSF10;PMAIP1;CYCS;FYN;BAK1;FADD;SOX7;TBC1D10A;MAP3K5;LGMN
response to retinoic acid (GO:0032526)	23/62	0.0563918	0.23726	0	0	1.58209	4.54919	RET;CDKN2D;RARG;TMEM161A;WNT3A;FZD7;WNT5A;HTRA2;FZD10;WNT9A;AQP3;AQP1;ACER2;ASXL1;SETX;CREB1;RXRA;WNT11;PTK7;ADNP2;ABL2;WNT2;WNT3
negative regulation of apoptotic signaling pathway (GO:2001234)	28/78	0.0570338	0.23903	0	0	1.50255	4.30346	RB1;SLC35F6;DDX3X;SRC;MAZ;HTT;GHITM;TRIAP1;NOL3;CX3CL1;RELA;OPA1;RIPK1;MCL1;GPX1;CSNK2A1;SIAH2;CFLAR;IGF1;MMP9;TGFBR1;AR;PPIF;BIRC6;ZMYND11;BCL2L2;BCL2L1;HSPA1A
cellular metal ion homeostasis (GO:0006875)	36/104	0.0576074	0.23903	0	0	1.42082	4.05516	CCL11;SLC24A3;ATP2A3;NEDD4L;SLC41A1;STC1;ATP2A2;ATP1A2;PTH1R;ATP1A1;ATP2C2;ATP12A;ATP2C1;SLC9A1;NPTN;CCL19;CCR1;SLC12A2;DMPK;ATP2B4;RMDN3;ANK2;SLC30A1;ATP2B1;ATP1B1;TPCN2;CHERP;TMCO1;LETM1;CXCL12;STIM1;STIM2;VAPB;TRPV4;ATP13A2;ATP13A3
negative regulation of autophagy (GO:0010507)	22/59	0.0579351	0.23903	0	0	1.59503	4.54333	CTSA;KDM4A;SMG1;IL10RA;MTMR9;TSC1;MTOR;GOLGA2;NRBP2;RRAGA;DAP;PIK3CA;TLK2;ZKSCAN3;TBC1D14;TAB3;QSOX1;BMF;TAB2;MET;EIF4G3;MCL1
atrial septum development (GO:0003283)	7/14	0.0581911	0.23903	0	0	2.68066	7.62387	NOTCH2;TGFB2;BMPR2;NPHP3;ANK2;MDM4;ZFPM1
bone morphogenesis (GO:0060349)	7/14	0.0581911	0.23903	0	0	2.68066	7.62387	SKI;SFRP4;CYP26B1;BMPR2;LRP5;FGFR2;LRP6
branching involved in blood vessel morphogenesis (GO:0001569)	7/14	0.0581911	0.23903	0	0	2.68066	7.62387	DLL4;COL4A1;KDR;CTNNB1;NRARP;TGFBR2;VEGFA
cAMP metabolic process (GO:0046058)	7/14	0.0581911	0.23903	0	0	2.68066	7.62387	ADCY4;ADCY3;ADCY7;ADCY6;PTHLH;ADCY5;EPHA2
cardiolipin metabolic process (GO:0032048)	7/14	0.0581911	0.23903	0	0	2.68066	7.62387	PGS1;HADHA;SLC27A1;PLSCR3;PLA2G5;PLA2G6;LCLAT1
coenzyme A metabolic process (GO:0015936)	7/14	0.0581911	0.23903	0	0	2.68066	7.62387	SLC25A16;PANK2;PANK3;PANK1;DCAKD;CROT;COASY
negative regulation of cartilage development (GO:0061037)	7/14	0.0581911	0.23903	0	0	2.68066	7.62387	EFEMP1;WNT11;PTPN11;WNT9A;ADAMTS12;PTHLH;TGFBR1
negative regulation of cell migration involved in sprouting angiogenesis (GO:0090051)	7/14	0.0581911	0.23903	0	0	2.68066	7.62387	DLL4;CARD10;HDAC5;STARD13;NOTCH1;TBXA2R;KLF4
negative regulation of neuroinflammatory response (GO:0150079)	7/14	0.0581911	0.23903	0	0	2.68066	7.62387	GRN;SYT11;IGF1;NR1D1;CST7;TNFRSF1B;CX3CL1
negative regulation of viral transcription (GO:0032897)	7/14	0.0581911	0.23903	0	0	2.68066	7.62387	HEXIM1;TRIM62;ZFP36;UBP1;TRIM14;TRIM27;TRIM21
nucleoside triphosphate metabolic process (GO:0009141)	7/14	0.0581911	0.23903	0	0	2.68066	7.62387	AK1;CMPK1;AK3;ENPP1;AK4;ENPP3;SMPDL3A
peptidyl-serine dephosphorylation (GO:0070262)	7/14	0.0581911	0.23903	0	0	2.68066	7.62387	PPP2CA;PPP1R15B;PPP2CB;PPTC7;PPP2R2C;DUSP1;PPP2R2D
polarized epithelial cell differentiation (GO:0030859)	7/14	0.0581911	0.23903	0	0	2.68066	7.62387	CAMSAP3;CDC42;RAP2A;OPHN1;SCRIB;ZDHHC7;MYO9A
positive regulation of cellular response to insulin stimulus (GO:1900078)	7/14	0.0581911	0.23903	0	0	2.68066	7.62387	IRS1;IGF2;PTPN11;ECHDC3;ZBTB7B;PRKCZ;SIRT1
positive regulation of glycogen biosynthetic process (GO:0045725)	7/14	0.0581911	0.23903	0	0	2.68066	7.62387	DYRK2;IRS1;INSR;AKT2;IGF2;IRS2;IGF1
positive regulation of protein deacetylation (GO:0090312)	7/14	0.0581911	0.23903	0	0	2.68066	7.62387	SAP30BP;ING2;FNTA;CTBP1;DYRK1A;APLNR;ZBTB7B
protein localization to vacuole (GO:0072665)	7/14	0.0581911	0.23903	0	0	2.68066	7.62387	SH3GLB1;SZT2;RNF128;CD81;MFSD1;ATP13A2;LAMTOR4
protein modification by small protein conjugation or removal (GO:0070647)	7/14	0.0581911	0.23903	0	0	2.68066	7.62387	SENP6;DESI1;UBA7;DESI2;UBA2;UBA1;NAE1
quinone biosynthetic process (GO:1901663)	7/14	0.0581911	0.23903	0	0	2.68066	7.62387	UBIAD1;FDXR;PDSS2;PDSS1;COQ10B;COQ6;COQ5
regulation of chromatin organization (GO:1902275)	7/14	0.0581911	0.23903	0	0	2.68066	7.62387	CDK9;SETD5;PARG;ALKBH4;IGF2;TLK2;MKI67
regulation of fatty acid beta-oxidation (GO:0031998)	7/14	0.0581911	0.23903	0	0	2.68066	7.62387	ABCD2;IRS1;AKT2;TYSND1;LONP2;IRS2;ABCD1
regulation of histone deacetylation (GO:0031063)	7/14	0.0581911	0.23903	0	0	2.68066	7.62387	PRMT6;CAMK2D;SAP30BP;ING2;CTBP1;APLNR;ZBTB7B
regulation of integrin-mediated signaling pathway (GO:2001044)	7/14	0.0581911	0.23903	0	0	2.68066	7.62387	SLC2A10;LOXL3;FLNA;EMP2;LIMS2;LIMS1;PHACTR4
regulation of lamellipodium organization (GO:1902743)	7/14	0.0581911	0.23903	0	0	2.68066	7.62387	CDC42;FER;CAPZB;PDPN;RAC1;CD44;EPHA2
regulation of macrophage cytokine production (GO:0010935)	7/14	0.0581911	0.23903	0	0	2.68066	7.62387	CUEDC2;TGFB2;GPRC5B;TGFB3;WNT5A;IRAK3;SIRT1
regulation of protein kinase C signaling (GO:0090036)	7/14	0.0581911	0.23903	0	0	2.68066	7.62387	DGKD;WNT11;FLT4;WNT5A;MYADM;GPD1L;VEGFA
regulation of trophoblast cell migration (GO:1901163)	7/14	0.0581911	0.23903	0	0	2.68066	7.62387	SYDE1;GJA1;SMURF2;YTHDF3;AGO2;ACVR1B;VEGFA
relaxation of muscle (GO:0090075)	7/14	0.0581911	0.23903	0	0	2.68066	7.62387	CAMK2D;GSN;P2RX4;PIK3CA;ATP1A2;ATP1A1;ATP1B1
response to chemokine (GO:1990868)	7/14	0.0581911	0.23903	0	0	2.68066	7.62387	SLC12A2;CXCL12;DUSP1;WNK1;DOCK8;ZC3H12A;SH2B3
vascular endothelial growth factor signaling pathway (GO:0038084)	7/14	0.0581911	0.23903	0	0	2.68066	7.62387	MYO1C;PIK3CA;FLT4;GAB1;KDR;PIK3CD;VEGFA
regulation of ERK1 and ERK2 cascade (GO:0070372)	76/238	0.05842	0.239799	0	0	1.26022	3.57914	FLT4;PTEN;ARRB1;ARRB2;CX3CL1;CRKL;RPS6KA6;DSTYK;BMPER;KDR;FFAR4;EPHB2;HRAS;DUSP4;PDGFRB;PDGFRA;SEMA6A;ATP6AP1;FBXW7;F2R;PRKCA;NPNT;ZDHHC17;MTURN;DUSP6;CNKSR3;PRKD2;ROR2;ARHGEF5;CD44;EPHA2;NOTCH2;CSF1R;NDRG4;CCL11;NOTCH1;C5AR1;PDGFB;PDGFA;FBLN1;PLA2G5;NOD2;PRKCZ;RASGRP1;EGFR;P2RY6;RAP1A;GPNMB;CAMK2N1;PDGFC;ERBB2;P2RY1;GCNT2;CCL19;CCR1;PTPN1;SMAD4;CCL22;ANGPT1;FN1;DAB2IP;ABCA7;BRAF;PTPN11;SYNJ2BP;M…
cellular response to tumor necrosis factor (GO:0071356)	63/194	0.0585931	0.240337	0	0	1.29151	3.66419	PID1;EDA;TRADD;YBX3;CX3CL1;EDA2R;IKBKB;ZFP36;PSMD7;HYAL1;PSMD2;ZC3H12A;PSMD1;JAK2;TNFRSF4;EDARADD;EIF5A;NPNT;TNFRSF1B;COMMD7;SIRT1;TNFRSF1A;PSMA5;SFRP1;PSMA3;ADAM17;PSMA4;AIM2;TRAF3;PSME4;CDIP1;PSME2;ARHGEF2;CARD14;BIRC2;TNFRSF21;ASAH1;PSMD12;CCL11;PSMD13;GBA;TNFRSF11B;TNFRSF11A;ADAMTS12;FOXO3;PSMA7;RELA;ZFP36L1;PSMB7;RPS3;INPP5K;HAS2;RIPK1;PSMF1;CCL19;CCL22;TNFSF12;DAB2IP;NR1D1;PSMC1;LTBR;MAP3K1…
negative regulation of epithelial cell proliferation (GO:0050680)	26/72	0.0607626	0.248879	0	0	1.5164	4.24711	SPARC;PTPRK;CDC73;ROBO1;ALOX5;KRIT1;B2M;XDH;MED1;TGFB2;FBXW7;CAV2;DAB2IP;CASK;PEX2;NR2F2;SULF1;SYNJ2BP;RUNX3;WDR77;SFRP1;CDK6;NFIB;KLF9;NF1;FGFR2
positive regulation of protein secretion (GO:0050714)	26/72	0.0607626	0.248879	0	0	1.5164	4.24711	NLGN2;IRS2;PTPN23;AACS;TTN;C1QTNF3;NNAT;MYO18A;LRRC8A;DNM1L;MYH10;WLS;UNC13B;TGFB2;TGFB3;GOLPH3L;ACSL4;FRMD4A;IGF1;CD2AP;GLUD1;CAPN10;ATP13A2;PPID;MCU;ARF6
RNA splicing (GO:0008380)	34/98	0.0617568	0.252723	0	0	1.42561	3.9697	TCERG1;SF3B3;DHX8;RBM8A;DDX23;WBP4;WDR83;RNPC3;NOL3;CCAR2;PPP2CA;SYNCRIP;SNRPD2;KHSRP;TRA2B;DHX16;SF3B1;SRSF10;SRPK2;MBNL1;SCAF11;NONO;LSM1;PRPF4B;USB1;SFPQ;PRPF6;NOVA1;PRPF3;LUC7L3;SRSF4;NRDE2;TARDBP;SRSF7
protein homooligomerization (GO:0051260)	41/121	0.0617895	0.252723	0	0	1.37556	3.8296	RYR1;TRIM72;STEAP4;USP16;ATL3;SHMT2;ZBTB1;BCL10;SLC1A5;SAMHD1;ACACB;ELAVL1;ACACA;GLS;GOLGA2;SPAST;NACC2;TIFA;BEND3;TK1;ECT2;B2M;VSTM5;APPL2;GSDMD;GBP5;MPP2;PNPT1;PRMT1;TMEM120A;MCOLN1;SOD2;DISP1;EHD1;LETM1;EHD3;ALS2;CTH;SSBP1;RBMX;ALDH9A1
iron ion transport (GO:0006826)	19/50	0.0624803	0.255184	0	0	1.64391	4.55841	ATP6V1A;ATP6AP1;ABCB7;SLC11A1;CLTC;SLC11A2;IREB2;LMTK2;TCIRG1;MCOLN1;SLC39A14;RAB11B;HEPHL1;ATP6V1B2;ATP6V0E2;ATP6V0C;ATP6V1C1;ATP6V0A1;ATP6V1C2
positive regulation of ion transport (GO:0043270)	19/50	0.0624803	0.255184	0	0	1.64391	4.55841	CCR1;AHCYL1;ACTN2;FHL1;F2R;CAMK2A;ANK2;ANK3;ATP2B1;MYLK;P2RX7;SNX4;DLG1;P2RX4;STIM2;KIF5B;CNKSR3;GPD1L;SCN4B
positive regulation of protein polymerization (GO:0032273)	25/69	0.0626966	0.255884	0	0	1.52429	4.22143	CCL11;NUMA1;DCTN1;LMOD1;RPS3;RAC1;CLASP1;CDK5RAP2;CAV3;PRKCE;BAIAP2;FCHSD1;CLIP1;FER;OCLN;TPPP3;FCHSD2;CTTN;FES;CDC42EP4;AKAP9;CDC42EP1;MAPRE1;MET;ARF6
cell surface receptor signaling pathway involved in heart development (GO:0061311)	8/17	0.06322	0.256557	0	0	2.38292	6.57957	NOTCH2;DLL4;GALNT11;JAG1;NOTCH1;SNAI1;RBPJ;BMPR1A
establishment of protein localization to endoplasmic reticulum (GO:0072599)	8/17	0.06322	0.256557	0	0	2.38292	6.57957	SEC61A1;SPCS2;EDEM1;ZFAND2A;SEC61G;ZFAND2B;RAB3GAP2;SRPRB
histone H2A ubiquitination (GO:0033522)	8/17	0.06322	0.256557	0	0	2.38292	6.57957	DDB1;RYBP;DTX3L;RNF8;UBR2;TRIM37;BCOR;CUL4B
pulmonary valve morphogenesis (GO:0003184)	8/17	0.06322	0.256557	0	0	2.38292	6.57957	NOTCH2;ROBO2;TGFB2;JAG1;NOTCH1;NFATC1;SLIT2;ROBO1
regulation of cellular respiration (GO:0043457)	8/17	0.06322	0.256557	0	0	2.38292	6.57957	VCP;PNPT1;SHMT2;NOA1;IFNLR1;IDE;CBFA2T3;IFNAR1
regulation of cholesterol biosynthetic process (GO:0045540)	8/17	0.06322	0.256557	0	0	2.38292	6.57957	ABCA2;MBTPS1;SCAP;ERLIN2;FGF1;SREBF2;KPNB1;MBTPS2
retrograde protein transport, ER to cytosol (GO:0030970)	8/17	0.06322	0.256557	0	0	2.38292	6.57957	VCP;NPLOC4;RHBDD1;SEL1L;TMEM129;DERL1;SYVN1;DERL2
snRNA metabolic process (GO:0016073)	8/17	0.06322	0.256557	0	0	2.38292	6.57957	ZCCHC8;INTS1;INTS3;INTS10;INTS2;MEPCE;INTS7;INTS9
epidermal growth factor receptor signaling pathway (GO:0007173)	18/47	0.0639162	0.259198	0	0	1.66472	4.57828	DGKD;SRC;PDPK1;GAB1;BRAF;PTPN11;PIK3R1;EGFR;PTK2;ADAM17;EFEMP1;PIK3CA;KIF16B;REPS2;PLCG1;SOS1;FAM83B;HBEGF
organonitrogen compound biosynthetic process (GO:1901566)	52/158	0.0644405	0.260954	0	0	1.31701	3.61127	SLC27A1;ALAS2;ALAS1;SLC44A1;SLC44A2;LPCAT1;PCSK5;NANP;SPTLC2;GAL3ST4;CERS3;CERS4;PCYT1A;CSNK2A1;ELOVL4;ARG1;ELOVL5;SPHK1;SPNS2;ELOVL6;ELOVL7;PRKD2;CSNK1G2;SAMD8;SGMS1;ABHD3;MGST3;MGST1;SGMS2;ALDH3B2;SGPL1;NFS1;ALDH3B1;ESD;ST3GAL4;TYW1;LCMT2;KDSR;ST3GAL2;GSTM1;NMRAL1;SGPP1;ACER2;GSTZ1;FA2H;VAPB;A4GNT;ACER3;DEGS1;CDO1;INHA;LPIN1
skeletal system development (GO:0001501)	52/158	0.0644405	0.260954	0	0	1.31701	3.61127	CHD7;PTH1R;PCSK5;PKD1;ETS2;GLI2;RPS6KA3;AKAP13;GJA1;HYAL1;SUFU;TRPS1;CREB3L2;SH3PXD2B;SOX6;TGM2;VKORC1;WNT5A;EN1;TGFBR1;RAB33B;EVC;CD44;PTGER4;PKDCC;ANKRD11;CHRD;STC1;TNFRSF11B;PRELP;PAPSS2;PTHLH;PAPSS1;EXTL1;WNT11;DEAF1;DYM;GDF10;TGFB2;IGF2;IGF1;SULF1;SULF2;COL1A1;EXT1;COL1A2;GNAS;TRIP11;INHA;FGFR2;FBN1;FGFR1
microtubule cytoskeleton organization involved in mitosis (GO:1902850)	43/128	0.0645447	0.261192	0	0	1.35784	3.72101	GPSM2;DYNC1I2;AHCTF1;SETD2;DCTN2;TNKS;CDCA8;NUP160;AURKB;SKA2;MECP2;DSN1;KIF3B;NUP85;RCC1;BUB3;CLASP1;CLASP2;CENPT;NEK9;DYNC1H1;SEC13;RCC2;NDE1;RMDN1;TUBG1;EML1;CKAP5;NDC80;EML4;CLIP1;DYNC1LI2;ESPL1;TAOK1;TBCE;TACC3;BIRC5;NUP98;MAPRE1;KPNB1;MAD1L1;PAFAH1B1;NUP37
positive regulation of cellular metabolic process (GO:0031325)	36/105	0.0654167	0.264533	0	0	1.40013	3.81812	LIPT2;CDKN1A;PID1;FMR1;PDGFB;ARRB1;ECE1;GHITM;ARRB2;ACACB;ACACA;ZC3H12A;RIPK1;XDH;NSF;PDGFRB;ATAD1;CBR1;STARD4;ANGPT1;WNT3A;INSR;SCRIB;IFNLR1;KLF4;MAPK14;SELE;RNF41;TGFBR2;VEGFA;ACE2;SFRP4;FASN;IFNAR1;PPARD;VAMP3
negative regulation of mitotic cell cycle phase transition (GO:1901991)	32/92	0.0662257	0.265668	0	0	1.43107	3.88491	AVEN;RB1;CDKN1A;PSMD12;PSMD13;DCUN1D3;FHL1;PTEN;CDC73;PSMA7;ZFP36L1;PSMB7;PSMD7;GPNMB;PSMD2;PSMD1;PSMF1;BRD7;CDKN2D;USP47;CDKN2C;PRMT2;KLF4;PSMA5;PSMA3;DLG1;PSMA4;CDK6;APC;PSMC1;PSME4;PSME2
positive regulation of transmembrane receptor protein serine/threonine kinase signaling pathway (GO:0090100)	32/92	0.0662257	0.265668	0	0	1.43107	3.88491	ACVRL1;BMPR2;NOTCH1;MSTN;NUMA1;TGFB1I1;RBPJ;ACVR1B;SDCBP;ING2;STK11;JAK2;RNF111;MEN1;SH2B1;GDF10;SMAD2;CREBBP;SMAD4;TGFB2;SLC2A10;TGFB3;FBXL15;SULF1;TGFBR1;ACVR2A;HIPK2;NUP93;ADAM17;DAB2;INHA;BMPR1A
positive regulation of protein metabolic process (GO:0051247)	39/115	0.0663658	0.265668	0	0	1.3772	3.73575	CD86;GSK3B;MTPN;VCP;GSK3A;GBA;NEDD4L;ASB11;BCL10;PSEN1;IDE;OAZ1;RASGRP1;OAZ2;NKD1;MAPK8;MAPK7;NSF;ABCA2;AREL1;EGLN2;CSNK2A1;SMURF2;TIPARP;DDX58;PRMT1;TNFSF12;WNT5A;DAB2IP;HUWE1;WWP2;KLF4;RNF41;DDB1;SLC25A37;SLC6A9;APC;ASB5;SEC22B
base-excision repair, AP site formation (GO:0006285)	9/20	0.066387	0.265668	0	0	2.19347	5.94926	SMUG1;ACD;MPG;NTHL1;TDG;TERF2IP;NEIL1;UNG;MUTYH
mitotic cytokinetic process (GO:1902410)	9/20	0.066387	0.265668	0	0	2.19347	5.94926	VPS4B;CHMP2B;CHMP4C;KLHDC8B;MITD1;CNTROB;KIF20A;CHMP6;CHMP7
positive regulation of peptidyl-lysine acetylation (GO:2000758)	9/20	0.066387	0.265668	0	0	2.19347	5.94926	RPS6KA4;TADA2B;PAXIP1;PRKAA2;RUVBL2;ARRB1;DIP2B;BRD7;GLYR1
production of small RNA involved in gene silencing by RNA (GO:0070918)	9/20	0.066387	0.265668	0	0	2.19347	5.94926	AGO4;PRKRA;ZC3H7B;AGO1;AGO2;DICER1;TARBP2;TSN;PUM2
regulation of fibroblast growth factor receptor signaling pathway (GO:0040036)	9/20	0.066387	0.265668	0	0	2.19347	5.94926	DSTYK;CREB3L1;GPC1;NPTN;PRKD2;SPRY1;SULF1;FGFBP3;SULF2
regulation of programmed necrotic cell death (GO:0062098)	9/20	0.066387	0.265668	0	0	2.19347	5.94926	CYLD;SDCBP;ASAH1;RIPK3;CDC37;FLOT2;RIPK1;CFLAR;BIRC2
carboxylic acid transmembrane transport (GO:1905039)	16/41	0.0665273	0.265668	0	0	1.71635	4.65155	SLC36A1;SLC23A2;SLC27A1;SLC16A1;ABCC5;SLC38A10;SLC7A5;SLC7A6;SLC7A8;SLC38A7;SLC38A6;SLC38A9;SLC36A4;SLC38A2;SLC25A11;SLC38A4
endosome organization (GO:0007032)	16/41	0.0665273	0.265668	0	0	1.71635	4.65155	PI4K2B;ARFGEF2;VPS18;EXOC8;RNF26;VPS33B;SNX33;HOOK3;CORO1C;ALS2CL;ALS2;HOOK1;CHMP2B;LAMTOR1;TMCC1;PI4K2A
regulation of mitochondrial membrane potential (GO:0051881)	16/41	0.0665273	0.265668	0	0	1.71635	4.65155	VCP;PID1;PYCR1;SLC4A11;PRDX3;AKT2;ABL1;ARL6IP5;PMAIP1;BAX;BAK1;ABCD1;SLC25A33;RNF122;SLC25A36;BCL2L1
regulation of response to DNA damage stimulus (GO:2001020)	16/41	0.0665273	0.265668	0	0	1.71635	4.65155	SMG1;PARG;NEK4;FEM1B;FMR1;CASP9;CDK9;BCLAF1;ING2;FXR2;RFWD3;ABL1;SMYD2;UBE2N;UBE2V1;MCL1
organonitrogen compound catabolic process (GO:1901565)	23/63	0.0666916	0.265668	0	0	1.54243	4.17641	MPST;ACE;PDXDC1;CPQ;ERAP1;IDE;PLA2G5;ADO;CLN8;PLA2G6;CLPX;MTOR;PLA2G15;IL4I1;NPEPPS;SMPD2;SGPL1;AMDHD2;CTH;ENPP2;PPT1;TPP1;GGACT
connective tissue development (GO:0061448)	15/38	0.0676298	0.265668	0	0	1.74891	4.71106	XBP1;LRP5;DYRK1B;SLC39A13;SULF1;PKD1;SULF2;PGRMC2;SPTLC2;HYAL1;CREB3L2;SH3PXD2B;TRIP11;SOX6;CD44
regulation of phosphoprotein phosphatase activity (GO:0043666)	15/38	0.0676298	0.265668	0	0	1.74891	4.71106	PDGFRB;GSK3B;PPP1R15B;PPP1R11;CD300A;HTT;TSC1;MTOR;FKBP1A;PPP1R2;NUAK1;PPP6R1;PPP6R3;FKBP1B;CALM3
ventricular septum development (GO:0003281)	15/38	0.0676298	0.265668	0	0	1.74891	4.71106	ROBO2;SMAD4;TGFB2;BMPR2;NOTCH1;TGFBR1;ROBO1;TGFBR2;HECTD1;APLNR;MATR3;MDM4;SLIT2;ZFPM1;BMPR1A
positive regulation of cellular protein metabolic process (GO:0032270)	35/102	0.0677891	0.265668	0	0	1.4018	3.77275	RPL5;HDAC2;DDX3X;FMR1;PTTG1IP;ELAVL1;RBM3;RPS4X;METTL14;FXR2;PERP;ERBB2;FADD;BAK1;BTRC;TBC1D10A;YTHDF1;YTHDF3;FBXW11;NSUN5;METTL3;PCIF1;RDX;UPF3A;LARP4B;EEF2;LARP4;KLF4;MTOR;ASPH;PLXNB2;CPEB3;FGFR4;ZCCHC4;VGLL4
astral microtubule organization (GO:0030953)	5/9	0.0679325	0.265668	0	0	3.35029	9.00973	DLG1;NUMA1;LIMK2;CLASP1;KPNB1
ATF6-mediated unfolded protein response (GO:0036500)	5/9	0.0679325	0.265668	0	0	3.35029	9.00973	MBTPS1;XBP1;ATF6B;ATF6;MBTPS2
basement membrane assembly (GO:0070831)	5/9	0.0679325	0.265668	0	0	3.35029	9.00973	NTNG2;RAMP2;LAMB2;PXDN;NTN4
bone cell development (GO:0098751)	5/9	0.0679325	0.265668	0	0	3.35029	9.00973	MED1;SRC;KIT;SH2B3;FOXP1
cellular response to sterol depletion (GO:0071501)	5/9	0.0679325	0.265668	0	0	3.35029	9.00973	INSIG1;SCAP;ARHGEF10L;ERLIN2;SREBF2
epithelial cell apoptotic process (GO:1904019)	5/9	0.0679325	0.265668	0	0	3.35029	9.00973	BMPR2;GSN;CAPN10;DAB2IP;HIPK1
galactose metabolic process (GO:0006012)	5/9	0.0679325	0.265668	0	0	3.35029	9.00973	SLC35A2;PGM2;GALM;PGM2L1;GALK1
glomerular filtration (GO:0003094)	5/9	0.0679325	0.265668	0	0	3.35029	9.00973	MYO1E;MCAM;SULF1;CD34;SULF2
hormone transport (GO:0009914)	5/9	0.0679325	0.265668	0	0	3.35029	9.00973	SLC7A5;SLC7A8;FFAR4;SLC16A10;SLC16A2
mesodermal cell differentiation (GO:0048333)	5/9	0.0679325	0.265668	0	0	3.35029	9.00973	ITGB1;KDM6B;ITGA3;ITGB4;ITGB3
mitochondrial fragmentation involved in apoptotic process (GO:0043653)	5/9	0.0679325	0.265668	0	0	3.35029	9.00973	ATG3;BAX;DNM1L;MFF;CCAR2
negative regulation of glycoprotein biosynthetic process (GO:0010561)	5/9	0.0679325	0.265668	0	0	3.35029	9.00973	BACE2;SLC2A10;AGO2;ABCA7;ITM2A
negative regulation of necroptotic process (GO:0060546)	5/9	0.0679325	0.265668	0	0	3.35029	9.00973	RIPK1;ARHGEF2;SLC25A4;YBX3;BIRC2
negative regulation of RNA catabolic process (GO:1902369)	5/9	0.0679325	0.265668	0	0	3.35029	9.00973	FMR1;PKP3;SLIRP;NRDE2;ZCCHC17
negative regulation of smooth muscle cell differentiation (GO:0051151)	5/9	0.0679325	0.265668	0	0	3.35029	9.00973	NFATC3;PDGFB;NFATC2;NFATC1;FOXO4
phosphatidylglycerol biosynthetic process (GO:0006655)	5/9	0.0679325	0.265668	0	0	3.35029	9.00973	PGS1;SLC27A1;GPAM;PLSCR3;PLA2G6
positive regulation of autophagosome assembly (GO:2000786)	5/9	0.0679325	0.265668	0	0	3.35029	9.00973	SH3GLB1;RALB;PIP4K2A;RAB3GAP2;PIP4K2B
positive regulation of chromatin binding (GO:0035563)	5/9	0.0679325	0.265668	0	0	3.35029	9.00973	CDT1;HMBOX1;MED25;DTX3L;PARP9
positive regulation of extracellular matrix assembly (GO:1901203)	5/9	0.0679325	0.265668	0	0	3.35029	9.00973	PHLDB1;SMAD3;DAG1;CLASP1;CLASP2
positive regulation of fatty acid beta-oxidation (GO:0032000)	5/9	0.0679325	0.265668	0	0	3.35029	9.00973	ABCD2;IRS1;AKT2;IRS2;ABCD1
positive regulation of ligase activity (GO:0051351)	5/9	0.0679325	0.265668	0	0	3.35029	9.00973	AIMP2;XRCC4;MID1IP1;XRCC1;GCLM
regulation of cellular response to oxidative stress (GO:1900407)	5/9	0.0679325	0.265668	0	0	3.35029	9.00973	DHFR;AIFM2;ALOX5;ABCD1;FBLN5
regulation of dendritic cell antigen processing and presentation (GO:0002604)	5/9	0.0679325	0.265668	0	0	3.35029	9.00973	SLC11A1;NOD1;CCL19;NOD2;CD68
regulation of endothelial cell development (GO:1901550)	5/9	0.0679325	0.265668	0	0	3.35029	9.00973	IKBKB;ROCK1;ZDHHC21;VCL;TNFRSF1A
regulation of epidermis development (GO:0045682)	5/9	0.0679325	0.265668	0	0	3.35029	9.00973	MAFG;MAFF;TMEM79;KRT10;SGPP1
regulation of histone H4 acetylation (GO:0090239)	5/9	0.0679325	0.265668	0	0	3.35029	9.00973	SMARCB1;SPI1;CTBP1;TAF7;ARRB1
regulation of mammary gland epithelial cell proliferation (GO:0033599)	5/9	0.0679325	0.265668	0	0	3.35029	9.00973	GPX1;DEAF1;MST1;RREB1;ROBO1
regulation of sterol biosynthetic process (GO:0106118)	5/9	0.0679325	0.265668	0	0	3.35029	9.00973	ABCA2;MBTPS1;KPNB1;MBTPS2;SREBF2
response to misfolded protein (GO:0051788)	5/9	0.0679325	0.265668	0	0	3.35029	9.00973	ATXN3;DNAJB12;DNAJB14;HDAC6;DNAJC18
positive regulation of ERK1 and ERK2 cascade (GO:0070374)	56/172	0.0680726	0.265668	0	0	1.29612	3.4829	FLT4;ARRB1;ARRB2;CX3CL1;CRKL;DSTYK;BMPER;KDR;FFAR4;HRAS;PDGFRB;PDGFRA;ATP6AP1;FBXW7;F2R;PRKCA;NPNT;MTURN;PRKD2;ROR2;CD44;NOTCH2;CSF1R;NDRG4;NOTCH1;CCL11;C5AR1;PDGFB;PDGFA;PLA2G5;TNFRSF11A;NOD2;PRKCZ;RASGRP1;EGFR;P2RY6;RAP1A;GPNMB;PDGFC;P2RY1;GCNT2;CCL19;CCR1;CCL22;ANGPT1;ABCA7;BRAF;PTPN11;MFHAS1;CD4;GPR183;ACKR3;TEK;FGFR4;FERMT2;FGFR2
artery development (GO:0060840)	10/23	0.0682461	0.265668	0	0	2.06234	5.53663	ACVRL1;ROBO2;BMPR2;HECTD1;SLC2A10;APLNR;NF1;TGFBR1;ROBO1;VEGFA
DNA methylation (GO:0006306)	10/23	0.0682461	0.265668	0	0	2.06234	5.53663	ATF7IP;KMT2E;N6AMT1;DNMT1;ATRX;DNMT3A;BEND3;EHMT1;FOS;PPM1D
negative regulation of smoothened signaling pathway (GO:0045879)	10/23	0.0682461	0.265668	0	0	2.06234	5.53663	VCP;KCTD21;GPR161;SUFU;IFT122;ENPP1;BTRC;MEGF8;GLI3;GLIS2
nucleotide-excision repair, DNA damage recognition (GO:0000715)	10/23	0.0682461	0.265668	0	0	2.06234	5.53663	CUL4A;DDB1;GPS1;COPS7B;COPS7A;XPC;COPS8;RPS27A;UBA52;CUL4B
positive regulation of receptor internalization (GO:0002092)	10/23	0.0682461	0.265668	0	0	2.06234	5.53663	ATAD1;SFRP4;ANGPT1;WNT3A;FMR1;INSR;ARRB1;ARRB2;SELE;VEGFA
positive regulation of growth (GO:0045927)	27/76	0.0684106	0.265668	0	0	1.47828	3.96509	N6AMT1;MTPN;DDX3X;DDX49;BRAT1;DERL2;EGFR;RPTOR;CDC42;RPS6KA3;SDCBP;EXOSC4;HYAL1;ERBB2;ADNP2;USP47;TGFB2;CSNK2A1;SPHK1;INSR;RFTN1;INO80;TGFBR1;ADAM17;SFRP1;SLC25A33;ZPR1
base-excision repair, gap-filling (GO:0006287)	14/35	0.0685297	0.265668	0	0	1.78769	4.79189	RFC5;PARG;MPG;RPA1;XRCC1;LIG3;UNG;SMUG1;NTHL1;POLD1;TDG;POLD2;NEIL1;MUTYH
cellular response to amyloid-beta (GO:1904646)	14/35	0.0685297	0.265668	0	0	1.78769	4.79189	GSK3B;NGFR;PRNP;VCAM1;LRP1;ITGA4;CACNA2D1;PSEN1;IGF1;GJA1;CASP4;FYN;TLR6;LGMN
negative regulation of epithelial cell migration (GO:0010633)	14/35	0.0685297	0.265668	0	0	1.78769	4.79189	ACVRL1;SP100;PTEN;DAB2IP;STC1;PTPN23;NR2F2;ADIPOR1;SYNJ2BP;CORO1C;DLL4;KRIT1;SLIT2;ADAMTS9
negative regulation of neurogenesis (GO:0050768)	14/35	0.0685297	0.265668	0	0	1.78769	4.79189	RTN4R;NGFR;CCL11;NOTCH1;WNT3A;PTEN;LRP4;HOOK3;PCM1;GORASP1;NF1;B2M;APPL2;YWHAH
negative regulation of T cell proliferation (GO:0042130)	14/35	0.0685297	0.265668	0	0	1.78769	4.79189	CD86;PLA2G2F;PRNP;PLA2G2D;ARG1;GLMN;RC3H1;SCRIB;SPN;IL4I1;GPNMB;PRKAR1A;DLG5;TNFRSF21
positive regulation of cell cycle G1/S phase transition (GO:1902808)	14/35	0.0685297	0.265668	0	0	1.78769	4.79189	ANKRD17;KMT2E;DDX3X;RDX;CDC73;EGFR;RPTOR;ADAM17;CCND2;LSM11;TFDP1;CCND1;HYAL1;EZH2
regulation of JUN kinase activity (GO:0043506)	14/35	0.0685297	0.265668	0	0	1.78769	4.79189	DAB2IP;FZD10;TNFRSF11A;HIPK3;DNAJA1;TAOK3;DVL2;RPS3;AIDA;TLR6;MAP3K7;MAP3K4;ARHGEF5;MAP3K5
establishment or maintenance of epithelial cell apical/basal polarity (GO:0045197)	13/32	0.0691556	0.267099	0	0	1.83465	4.90109	PRKCI;SCRIB;SYNJ2BP;ANK1;MYO9A;CDC42;CAMSAP3;DLG1;RAP2A;OPHN1;DLG3;PDZD11;MARK2
positive regulation of telomere maintenance (GO:0032206)	13/32	0.0691556	0.267099	0	0	1.83465	4.90109	RTEL1;TNKS;ATRX;AURKB;PML;GNL3;RAD50;SLX4;TNKS2;DHX36;HNRNPA2B1;MAPK1;MAP3K4
protein transmembrane import into intracellular organelle (GO:0044743)	13/32	0.0691556	0.267099	0	0	1.83465	4.90109	PEX16;PEX10;PEX2;TIMM44;TIMM21;TOMM20;PEX14;PEX26;CHCHD4;PEX6;GRPEL2;PEX5;DNLZ
positive regulation of histone methylation (GO:0031062)	11/26	0.0691691	0.267099	0	0	1.96619	5.25208	DNMT1;SMAD4;PAXIP1;KMT2A;AUTS2;MTF2;WDR5;CTNNB1;WDR61;JARID2;SIRT1
positive regulation of viral transcription (GO:0050434)	11/26	0.0691691	0.267099	0	0	1.96619	5.25208	CDK9;CTDP1;CCNT1;POLR2A;MDFIC;POLR2D;NELFB;POLR2G;NELFA;POLR2J;POLR2L
aggrephagy (GO:0035973)	12/29	0.0694121	0.267099	0	0	1.89268	5.04908	DYNC1I2;DYNC1H1;ACBD5;DYNC1LI2;ARL13B;WDR81;UBE2N;WDFY3;UBE2V1;RPS27A;UBA52;HDAC6
negative regulation of transferase activity (GO:0051348)	12/29	0.0694121	0.267099	0	0	1.89268	5.04908	EIF4A2;PRDX3;GSK3B;GSK3A;ZFP36;DTX3L;SRC;ERCC4;ABL1;INPP5K;IRS2;MEN1
regulation of DNA biosynthetic process (GO:2000278)	12/29	0.0694121	0.267099	0	0	1.89268	5.04908	ACVRL1;PDGFRB;CDKN1A;HMBOX1;BMPR2;PARP4;TNKS;PDGFB;PDGFA;PRKD2;FGFR4;SMG6
regulation of response to biotic stimulus (GO:0002831)	12/29	0.0694121	0.267099	0	0	1.89268	5.04908	TRAF3;ELMOD2;IRF1;ERAP1;XIAP;SAMHD1;CX3CL1;APPL2;N4BP1;BIRC2;APPL1;FOXP1
regulation of ubiquitin-protein transferase activity (GO:0051438)	12/29	0.0694121	0.267099	0	0	1.89268	5.04908	ARRDC4;DTX3L;FEM1A;FBXW7;FEM1B;DCUN1D3;DCUN1D4;ARRDC3;ABL1;UBE2N;PIN1;TRIB3
transition metal ion homeostasis (GO:0055076)	12/29	0.0694121	0.267099	0	0	1.89268	5.04908	HEPHL1;ABCB7;SLC11A1;IREB2;XIAP;ATP13A2;FBXL5;B2M;NEO1;SLC39A14;CUTC;PICALM
endoplasmic reticulum organization (GO:0007029)	26/73	0.0707508	0.272067	0	0	1.48404	3.93061	RTN3;TRAM1;ATL3;CCDC47;TOR1AIP2;MOSPD3;UBE2J2;TRAM2;SEC61A1;VCPIP1;SERP1;SEC61G;LMAN2;DNM1L;SEC31A;CYB5A;PRNP;SEC16B;CAV2;TOR1B;REEP1;TMEM33;VAPB;REEP3;TMCC1;VAMP2
cellular response to peptide (GO:1901653)	21/57	0.0708271	0.272178	0	0	1.56464	4.1424	GSK3B;NGFR;PRNP;XBP1;VCAM1;ITGA4;LRP1;SRC;CACNA2D1;NOD1;NOD2;PSEN1;IGF1;ZFP36L1;GJA1;CYP11A1;CASP4;FYN;ARHGEF2;TLR6;LGMN
regulation of neuron death (GO:1901214)	30/86	0.0710399	0.272812	0	0	1.43732	3.80102	GSK3B;ITGAM;CTSZ;ITGB2;GBA;HTRA2;EFNB2;TBK1;GPNMB;TRIM2;FYN;IKBKG;NAE1;CD34;MAP3K5;PRNP;EGLN2;LANCL1;WNT5A;RRAS2;TSC1;DHCR24;FOS;TNFRSF1B;BTBD10;EIF2S1;AKT1S1;DDIT4;ATP13A2;PICALM
glycosaminoglycan metabolic process (GO:0030203)	20/54	0.0729305	0.279697	0	0	1.57771	4.13084	HGSNAT;IDUA;HEXA;SDC3;HS3ST6;HS6ST1;HSPG2;HS2ST1;SGSH;NDST2;EXT1;NDST1;EXT2;NAGLU;GPC1;GCNT2;PXYLP1;GPC2;AGRN;GPC6
regulation of alternative mRNA splicing, via spliceosome (GO:0000381)	20/54	0.0729305	0.279697	0	0	1.57771	4.13084	DDX17;ZC3H10;MBNL1;RBFOX1;DDX5;RBFOX2;RBM8A;CELF1;CELF2;FMR1;RBM15B;FXR2;PUF60;NOVA1;TRA2B;SAP18;SRSF6;RBM24;ZBTB7A;RBMX
protein processing (GO:0016485)	36/106	0.0739506	0.28342	0	0	1.38003	3.59409	CPXM2;TMPRSS4;PSEN2;HTRA2;ECE1;AEBP1;PSEN1;PCSK7;PCSK6;PCSK5;SPPL3;APH1A;CLN3;NCSTN;APH1B;PITRM1;CTSL;DDI2;CASP4;LONP2;CASP2;TMEM208;CPXM1;SEC11A;TYSND1;F3;PRSS12;ADAM19;BACE1;FAM111A;ADAM17;SPCS2;CPD;YME1L1;LGMN;METAP2
organic substance transport (GO:0071702)	45/136	0.0746806	0.285834	0	0	1.32724	3.44357	SLC22A4;SLC48A1;ABCD2;RAMP2;CALCRL;SLC22A5;ABCD3;ABCB6;AQP9;ABCB9;ABCA12;CLN8;SCAMP5;SCAMP4;SNX4;SLCO2B1;ARL6IP5;ABCD1;SLC19A2;ARRDC4;NDC1;ABCA2;PEX19;ABCA5;ARRDC1;ABCA3;ARRDC3;SPNS2;VPS33B;CMTM6;TAP2;ABCA9;TAP1;ABCA7;SCAMP1;MFSD12;DISP1;PLEKHA8;SLCO2A1;CHMP2B;PPT1;MYH9;RAMP1;VAMP2;CD320
ribonucleoprotein complex assembly (GO:0022618)	45/136	0.0746806	0.285834	0	0	1.32724	3.44357	RPL5;CELF1;DDX1;CELF2;RPLP0;DDX23;RPL11;SRSF1;PPAN;DDX20;PWP2;PRPF19;NOL3;CDC73;SART1;RPS19;SNRPD2;PUF60;CLP1;POLR2D;EIF4H;LUC7L;EIF2D;SF3B1;SRSF10;EIF4B;SRPK2;SRPK3;PRMT5;CPSF7;SCAF11;DICER1;EIF2S2;NLE1;TARBP2;WDR77;SETX;BOP1;XAB2;PRPF6;EIF5;LUC7L3;SNRNP200;SNRPC;SRSF6
DNA duplex unwinding (GO:0032508)	19/51	0.075044	0.287033	0	0	1.59243	4.12388	RTEL1;MCM7;MCM9;DDX1;RPA1;XPC;GTF2H1;GTF2H3;DDB1;CUL4A;PURA;WRN;RAD50;ERCC3;ERCC2;SSBP1;RPS27A;UBA52;CUL4B
regulation of heart contraction (GO:0008016)	32/93	0.0754927	0.288557	0	0	1.40751	3.63662	RYR1;GSK3A;CAMK2D;AHCYL1;CELF2;NPR2;ATP2A3;ITPR1;ATP2A2;ITPR2;ATP1A2;ITPR3;ATP1A1;TMEM65;TGFB2;CAV3;DMPK;TPM1;ATP2B4;ANK2;ATP2B1;ATP1B1;ACE2;DES;P2RX4;ASPH;STIM1;FXYD3;FKBP1B;CALM3;CASQ1;ASB3
regulation of fat cell differentiation (GO:0045598)	28/80	0.0762272	0.29117	0	0	1.44456	3.71835	CDS1;TRIO;LRP5;LPL;RORA;GATA2;ZFP36L1;ZFP36;ALOX5;ZC3H12A;ENPP1;ADIG;WWTR1;XBP1;SMAD3;WNT5A;NR1D1;TMEM64;SIRT1;ASXL1;SFRP1;CREB1;ASXL2;TRIB3;TRIB2;ZFPM1;FERMT2;PPARD
base-excision repair (GO:0006284)	18/48	0.0771531	0.292972	0	0	1.60912	4.1225	PRMT6;RFC5;USP47;PARG;MPG;HUWE1;RPA1;XRCC1;LIG3;UNG;SMUG1;WRN;NTHL1;POLD1;TDG;POLD2;NEIL1;MUTYH
cellular response to ionizing radiation (GO:0071479)	18/48	0.0771531	0.292972	0	0	1.60912	4.1225	CDKN1A;KDM1A;HUS1;NUCKS1;INO80;MAPK14;SIRT1;RHOB;NET1;WRN;TLK2;TMEM109;TNKS1BP1;INTS7;ECT2;HRAS;CLOCK;RAD9A
lipid homeostasis (GO:0055088)	23/64	0.0782202	0.292972	0	0	1.50471	3.83434	ABCA2;XBP1;DDX3X;DGAT2;PRKAA2;ABHD4;FBXW7;ABHD8;ZBTB20;IRS2;FITM2;ABHD5;CLN8;SIRT1;USF2;USF1;FABP3;POLD1;ORMDL3;PNPLA3;ATP13A2;ABCD1;PNPLA1
regulation of cellular ketone metabolic process (GO:0010565)	23/64	0.0782202	0.292972	0	0	1.50471	3.83434	PANK2;PSMD12;PSMD13;SIRT5;SIRT1;OAZ1;OAZ2;PSMA7;AZIN1;NCOR2;PSMA5;PSMB7;PSMA3;PSMD7;PSMA4;PSMD2;PSMC1;PSME4;PDK4;PSMD1;PSME2;PSMF1;FGFR4
autophagy of peroxisome (GO:0030242)	6/12	0.0782352	0.292972	0	0	2.68035	6.82964	ACBD5;RB1CC1;PEX5;PIK3R4;PIK3C3;TRAPPC8
carnitine metabolic process (GO:0009437)	6/12	0.0782352	0.292972	0	0	2.68035	6.82964	CPT1A;CPT2;CROT;CPT1B;CRAT;ALDH9A1
dosage compensation by inactivation of X chromosome (GO:0009048)	6/12	0.0782352	0.292972	0	0	2.68035	6.82964	RBM15B;SMCHD1;METTL3;PCGF3;RLIM;LRIF1
epithelial cell-cell adhesion (GO:0090136)	6/12	0.0782352	0.292972	0	0	2.68035	6.82964	CAMSAP3;DSP;ITGB5;KIT;SERPINB8;VCL
glomerular visceral epithelial cell differentiation (GO:0072112)	6/12	0.0782352	0.292972	0	0	2.68035	6.82964	MYO1E;JAG1;PODXL;PTPRO;PROM1;KLF15
inositol phosphate catabolic process (GO:0071545)	6/12	0.0782352	0.292972	0	0	2.68035	6.82964	IMPA1;IMPA2;PTEN;INPP5K;SYNJ2;NUDT3
intrinsic apoptotic signaling pathway in response to oxidative stress (GO:0008631)	6/12	0.0782352	0.292972	0	0	2.68035	6.82964	DIABLO;STK25;ARL6IP5;CYP1B1;PRODH;MAP3K5
maintenance of protein localization in endoplasmic reticulum (GO:0035437)	6/12	0.0782352	0.292972	0	0	2.68035	6.82964	ANKRD13C;GPAA1;INSIG1;KDELR2;KDELR3;TAPT1
mitochondrial genome maintenance (GO:0000002)	6/12	0.0782352	0.292972	0	0	2.68035	6.82964	OPA1;AKT3;LONP1;SLC25A33;SLC25A4;SLC25A36
mitochondrion distribution (GO:0048311)	6/12	0.0782352	0.292972	0	0	2.68035	6.82964	ARMC1;CLUH;MSTO1;DNM1L;TRAK1;TRAK2
mRNA transcription (GO:0009299)	6/12	0.0782352	0.292972	0	0	2.68035	6.82964	MED1;DDX5;TFCP2;C5AR1;ZBTB1;HIPK3
negative regulation of cardiac muscle hypertrophy (GO:0010614)	6/12	0.0782352	0.292972	0	0	2.68035	6.82964	GSK3A;SMAD4;NOTCH1;P2RX4;CAV3;ATP2B4
negative regulation of receptor internalization (GO:0002091)	6/12	0.0782352	0.292972	0	0	2.68035	6.82964	ANKRD13B;SDCBP;MTMR2;RIN3;ANKRD13A;WDR54
negative regulation of transcription elongation from RNA polymerase II promoter (GO:0034244)	6/12	0.0782352	0.292972	0	0	2.68035	6.82964	HEXIM1;TCERG1;RNF8;NELFB;NELFA;EAPP
nucleotide-sugar metabolic process (GO:0009225)	6/12	0.0782352	0.292972	0	0	2.68035	6.82964	CSGALNACT1;EXTL2;PARG;SLC35A3;UGP2;GFPT1
P-body assembly (GO:0033962)	6/12	0.0782352	0.292972	0	0	2.68035	6.82964	DDX6;DYNC1H1;RC3H1;LIMD1;LSM14A;EDC3
phagolysosome assembly (GO:0001845)	6/12	0.0782352	0.292972	0	0	2.68035	6.82964	CLN3;PIKFYVE;RAB14;RAB34;PLA2G5;CORO1A
positive regulation of fatty acid oxidation (GO:0046321)	6/12	0.0782352	0.292972	0	0	2.68035	6.82964	ABCD2;IRS1;AKT2;IRS2;MLYCD;ABCD1
positive regulation of protein depolymerization (GO:1901881)	6/12	0.0782352	0.292972	0	0	2.68035	6.82964	SEMA5A;CFL2;TRPV4;PLEK;STMN2;KATNB1
pyrimidine-containing compound metabolic process (GO:0072527)	6/12	0.0782352	0.292972	0	0	2.68035	6.82964	DCTD;THTPA;SLC25A19;TPK1;ENPP3;SLC19A2
regulation of actin nucleation (GO:0051125)	6/12	0.0782352	0.292972	0	0	2.68035	6.82964	GSN;SCIN;ARFIP2;WHAMM;CORO1A;CORO1B
regulation of CD4-positive, alpha-beta T cell differentiation (GO:0043370)	6/12	0.0782352	0.292972	0	0	2.68035	6.82964	SOCS1;CBFB;IRF4;ZBTB7B;RUNX3;RUNX1
regulation of chromatin binding (GO:0035561)	6/12	0.0782352	0.292972	0	0	2.68035	6.82964	CDT1;HMBOX1;MED25;BTAF1;DTX3L;PARP9
regulation of hemopoiesis (GO:1903706)	6/12	0.0782352	0.292972	0	0	2.68035	6.82964	PURB;CREBBP;MAFB;CBFB;PRKCB;RUNX1
regulation of keratinocyte migration (GO:0051547)	6/12	0.0782352	0.292972	0	0	2.68035	6.82964	PTEN;MAPRE2;MMP9;MTOR;ARF6;MAP4K4
serine family amino acid biosynthetic process (GO:0009070)	6/12	0.0782352	0.292972	0	0	2.68035	6.82964	SRR;PSAT1;CTH;SEPHS1;SERINC3;SERINC5
regulation of DNA repair (GO:0006282)	17/45	0.0792387	0.296354	0	0	1.6282	4.12795	PARG;TMEM161A;EYA3;CEBPG;RNF8;SIRT1;EGFR;PML;CDK9;SMCHD1;TRIM28;UBR5;RPS3;UBE2N;ERCC8;TRIP12;UBE2V1
cellular response to organic cyclic compound (GO:0071407)	49/150	0.0792419	0.296354	0	0	1.30219	3.30139	AQP9;RORA;AHR;NR3C1;AQP1;CASP7;RUVBL2;ZC3H12A;ARL6IP5;CYP1B1;TGM2;MED1;IGFBP5;NCOA3;NCOA4;FAM210B;AR;SFRP1;PDE12;AKAP9;RAPGEF1;ADTRP;RAPGEF3;INSIG1;PDGFB;ADCY3;ATP1A2;ATP1A1;ADCY6;EGFR;ZFP36L1;ADCY5;RAP1B;P2RY6;LARP1;RAP1A;GNG2;P2RY2;NRIP1;P2RY1;INPP5K;TIPARP;P2RX7;P2RX4;FES;GNB1;CYP1A1;CTNNB1;SLC26A6
neuron projection morphogenesis (GO:0048812)	46/140	0.079885	0.298564	0	0	1.31341	3.3192	TRIO;ROCK1;PTEN;LRP4;CELSR2;CDC42;PARD6B;MAP2;BTBD3;CPNE1;MAP6;NRCAM;EPHB2;SRGAP2;PAK3;EPHB3;MAP4K4;NTNG2;ANKRD27;MAP1S;RYK;MINK1;DAB2IP;DTNBP1;LMTK2;ANK3;DICER1;BAIAP2;ZDHHC17;DCLK1;SLC9A6;ALS2;CTTN;TAOK3;MAP1B;TAOK1;MAP1A;TAOK2;CTNNB1;PLXNB1;TNIK;SGK1;SHANK3;LLGL1;FGFR2;GAS7
negative regulation of angiogenesis (GO:0016525)	30/87	0.0811644	0.303148	0	0	1.41201	3.54595	SPARC;ROCK1;PDE3B;PIK3CB;FOXO4;AMOT;MECP2;CREB3L1;ALOX5;KRIT1;E2F2;ADAMTS9;SLC12A2;TGFB2;SEMA6A;SPINK5;ATP2B4;DAB2IP;FOXJ2;KLF4;SULF1;SYNJ2BP;HSPG2;PML;CLDN5;CXCL10;COL4A2;AGO1;CTNNB1;TEK
histone H3 acetylation (GO:0043966)	16/42	0.0812754	0.303365	0	0	1.65022	4.14191	NAA60;BRD1;SPI1;BRPF1;TAF10;JADE2;ING4;ING5;KAT2B;YEATS2;KAT6B;POLE3;WDR5;PHF14;TAF5;MAP3K7
negative regulation of cell differentiation (GO:0045596)	61/191	0.0820973	0.306233	0	0	1.25975	3.14918	RB1;TRIO;MSTN;ITGB3;PTEN;RORA;LIMD1;CDC73;METTL14;EFEMP1;SUFU;ENPP1;NELFB;MEN1;MED1;OSR1;WNT5A;WNT9A;IL17RD;SIRT1;TGFBR1;SFRP1;SDHAF2;TRIB3;TRIB2;ZFPM1;NOTCH1;CHRD;TWIST2;LRP5;WDR61;ADAMTS12;ADIPOR1;GATA2;DLL1;EGFR;PTHLH;HDAC7;PPP2CA;NPHP3;XDH;GDF10;SUZ12;WWTR1;JAG1;SMAD3;ABCA5;IGF2;DAB2IP;PTPN11;TMEM64;VASN;ASXL1;SKI;MEIS1;CDK6;COL5A1;BAMBI;COL5A2;SPRY1;FERMT2
nucleotide-excision repair, DNA incision (GO:0033683)	15/39	0.0832295	0.308703	0	0	1.67593	4.16661	RFC5;RPA1;GTF2H1;GTF2H3;CUL4A;DDB1;ERCC3;NTHL1;ERCC4;POLD1;POLD2;ERCC2;RPS27A;UBA52;CUL4B
positive regulation of intracellular transport (GO:0032388)	15/39	0.0832295	0.308703	0	0	1.67593	4.16661	DYNC1H1;PGAP1;NUMA1;ACTN2;CEP131;ABCA12;OAZ1;OAZ2;EHD1;EHD2;PCM1;STK11;TBC1D20;CAPN10;VAMP2
regulation of cellular component biogenesis (GO:0044087)	15/39	0.0832295	0.308703	0	0	1.67593	4.16661	HSPA8;NOTCH1;ROCK1;TIE1;RDX;DAB2IP;PTPN11;SPTY2D1;HCFC1;RAP1B;LATS1;TJP1;RAP1A;RAPGEF1;CCL19
regulation of exit from mitosis (GO:0007096)	15/39	0.0832295	0.308703	0	0	1.67593	4.16661	ANAPC15;ANAPC7;CDCA5;ANAPC10;ANAPC11;CDC23;CDC26;CDC27;CDC16;ANAPC5;BUB3;RPS27A;UBA52;ANAPC1;ANAPC2
regulation of intracellular transport (GO:0032386)	15/39	0.0832295	0.308703	0	0	1.67593	4.16661	NUP214;DYNC1H1;PTPN1;NUMA1;WWC1;RAB11B;RINT1;SCFD1;RNF139;MAP2;CAPN10;GAS1;ATP13A2;LCP1;ATP9A
regulation of protein targeting to mitochondrion (GO:1903214)	15/39	0.0832295	0.308703	0	0	1.67593	4.16661	RNF31;SH3GLB1;GSK3A;FZD5;FBXW7;UBE2D3;HPS4;HUWE1;HTRA2;UBE2J2;SREBF2;NPEPPS;ARIH2;RAC2;RHOU
fat cell differentiation (GO:0045444)	21/58	0.0835686	0.308703	0	0	1.52225	3.77835	MED1;PID1;STEAP4;CTBP1;TMEM120A;ERAP1;METRNL;OSBPL11;SENP2;KLF4;SIRT1;BSCL2;C1QTNF3;NR4A1;MAFB;AKT2;FFAR4;BBS9;SDF4;ZBTB7A;ADIG
negative regulation of neuron projection development (GO:0010977)	21/58	0.0835686	0.308703	0	0	1.52225	3.77835	RTN4R;KANK1;NGFR;HDAC2;BCL11A;WNT3A;SEMA3A;PTPRO;PAQR3;PTEN;STMN2;LPAR1;LRP4;CBFA2T2;ADCY6;EFNB2;RTN4RL1;TRPV4;DPYSL3;PTPN9;FKBP4
spindle assembly (GO:0051225)	29/84	0.0841766	0.308703	0	0	1.41451	3.50068	NUMA1;TNKS;TUBGCP2;SMC3;GOLGA2;HAUS8;KIF3B;HAUS7;RPS3;RCC1;FLNA;PIBF1;CLASP1;CLASP2;ARHGEF10;SPICE1;HAUS6;INO80;TPX2;STAG1;STAG2;TUBGCP5;TUBGCP6;TUBGCP3;MAPRE1;MAPRE2;LSM14A;KPNB1;CCDC61
acetyl-CoA metabolic process (GO:0006084)	7/15	0.0842162	0.308703	0	0	2.34542	5.80343	HMGCS1;PMVK;HMGCS2;MLYCD;ACSS1;ACACB;ACACA
cellular sodium ion homeostasis (GO:0006883)	7/15	0.0842162	0.308703	0	0	2.34542	5.80343	SLC12A2;NEDD4L;ATP1A2;ATP1A1;ATP12A;ATP1B1;SLC9A1
endoderm development (GO:0007492)	7/15	0.0842162	0.308703	0	0	2.34542	5.80343	DUSP4;DUSP5;DUSP2;DUSP1;KIF16B;LAMC1;SOX7
endoplasmic reticulum to cytosol transport (GO:1903513)	7/15	0.0842162	0.308703	0	0	2.34542	5.80343	VCP;NPLOC4;SEL1L;TMEM129;DERL1;SYVN1;DERL2
establishment of apical/basal cell polarity (GO:0035089)	7/15	0.0842162	0.308703	0	0	2.34542	5.80343	CAMSAP3;CDC42;RAP2A;OPHN1;FSCN1;SCRIB;MYO9A
histone H3 deacetylation (GO:0070932)	7/15	0.0842162	0.308703	0	0	2.34542	5.80343	HDAC4;ELK4;HDAC2;SFPQ;HDAC1;SMARCAD1;SIRT1
histone mRNA catabolic process (GO:0071044)	7/15	0.0842162	0.308703	0	0	2.34542	5.80343	UPF1;SSB;EXOSC4;ERI1;LSM1;MTPAP;DCP2
intracellular cholesterol transport (GO:0032367)	7/15	0.0842162	0.308703	0	0	2.34542	5.80343	STARD4;NPC1;NPC2;OSBP;SERAC1;LDLRAP1;LRP6
macrophage differentiation (GO:0030225)	7/15	0.0842162	0.308703	0	0	2.34542	5.80343	CDC42;CSF1R;CD4;IL31RA;MMP9;SIRT1;VEGFA
mitotic recombination (GO:0006312)	7/15	0.0842162	0.308703	0	0	2.34542	5.80343	RAD50;RAD51D;MSH3;TEP1;NSMCE2;TPRKB;SMC5
negative regulation of androgen receptor signaling pathway (GO:0060766)	7/15	0.0842162	0.308703	0	0	2.34542	5.80343	NCOR2;DAB2;SFRP1;HDAC1;SIRT1;ZBTB7A;FOXP1
positive regulation of glycogen metabolic process (GO:0070875)	7/15	0.0842162	0.308703	0	0	2.34542	5.80343	DYRK2;IRS1;INSR;AKT2;IGF2;IRS2;IGF1
regulation of aerobic respiration (GO:1903715)	7/15	0.0842162	0.308703	0	0	2.34542	5.80343	VCP;SHMT2;AK4;IDE;CBFA2T3;ABCD1;SLC25A33
regulation of cytoplasmic translation (GO:2000765)	7/15	0.0842162	0.308703	0	0	2.34542	5.80343	UNK;FMR1;DHX36;CPEB3;YBX3;RBM24;CPEB4
regulation of endothelial cell chemotaxis (GO:2001026)	7/15	0.0842162	0.308703	0	0	2.34542	5.80343	SEMA5A;NOTCH1;P2RX4;PRKD2;FGF1;MET;LGMN
regulation of triglyceride biosynthetic process (GO:0010866)	7/15	0.0842162	0.308703	0	0	2.34542	5.80343	CTDNEP1;SCARB1;SLC27A1;FBXW7;FITM2;SIK1;GPLD1
response to muscle stretch (GO:0035994)	7/15	0.0842162	0.308703	0	0	2.34542	5.80343	GSN;CAV3;PIK3CA;CTNNB1;PTK2;SLC9A1;TTN
T cell proliferation (GO:0042098)	7/15	0.0842162	0.308703	0	0	2.34542	5.80343	LMBR1L;PPP3CB;DOCK8;SLC11A1;RASGRP1;TNFRSF4;PIK3CG
response to metal ion (GO:0010038)	25/71	0.0847707	0.310389	0	0	1.45781	3.59759	AHCYL1;PEF1;HVCN1;AQP9;NEDD4L;ITPR3;AQP3;HIF1A;NDRG1;KHK;LOXL2;TTN;PPP2CA;PPP2CB;D2HGDH;SEC31A;HOMER1;SLC30A5;SLC11A2;SLC30A4;ALG2;PLSCR1;CALM3;SLC25A12;SLC25A13
aortic valve development (GO:0003176)	14/36	0.0850559	0.310389	0	0	1.70632	4.20513	RB1;ROBO2;BMPR2;NOTCH1;JAG1;ROCK1;TIE1;NFATC1;TNFRSF1B;ROBO1;TNFRSF1A;DLL4;SNAI1;SLIT2
cellular response to heat (GO:0034605)	14/36	0.0850559	0.310389	0	0	1.70632	4.20513	YWHAE;VCP;CLPB;HSBP1;HTRA2;FGF1;ATXN3;TRPV4;DHX36;POLR2D;HSBP1L1;IER5;HSPA1B;HSPA1A
positive regulation of telomere maintenance via telomere lengthening (GO:1904358)	14/36	0.0850559	0.310389	0	0	1.70632	4.20513	CCT2;RTEL1;ACD;TNKS;AURKB;HMBOX1;TNKS2;DHX36;HNRNPA2B1;MAPK1;CTNNB1;CCT5;MAP3K4;CCT4
regulation of embryonic development (GO:0045995)	14/36	0.0850559	0.310389	0	0	1.70632	4.20513	PHLDB1;INSR;EHMT1;NR2C2;BAG6;RPS6KA6;RAB14;TDG;DHX36;DAG1;NPHP3;TRIP12;CLASP1;CLASP2
regulation of ossification (GO:0030278)	14/36	0.0850559	0.310389	0	0	1.70632	4.20513	TGFB2;BMPR2;NOTCH1;WNT5A;LRP4;PTPN11;SGMS2;RBPJ;LRP6;SFRP1;CHSY1;BMP2K;ENPP1;DDR2
regulation of sodium ion transport (GO:0002028)	14/36	0.0850559	0.310389	0	0	1.70632	4.20513	AHCYL1;ATP2B4;ATP1A1;ANK3;P2RX7;DLG1;P2RX4;WNK1;SLMAP;CNKSR3;SIK1;GPD1L;SCN4B;YWHAH
glycoprotein metabolic process (GO:0009100)	20/55	0.0863467	0.314164	0	0	1.53253	3.75376	FBXO17;PCSK6;HIF1A;GANC;ERP44;GANAB;MAN2A2;MAN1A2;A4GNT;MGAT4B;MAN1C1;ST3GAL4;MAN2B1;MAN1B1;AGA;STT3B;ADAMTS9;GAL3ST4;ST3GAL2;ENGASE
interstrand cross-link repair (GO:0036297)	20/55	0.0863467	0.314164	0	0	1.53253	3.75376	DCLRE1B;MUS81;DCLRE1A;VCP;FANCL;MCM9;RNF8;RPA1;NUCKS1;FANCC;FANCB;FANCF;MSH6;SLX4;ERCC4;RFWD3;EXO5;RPS27A;UBA52;ATRIP
pyruvate metabolic process (GO:0006090)	20/55	0.0863467	0.314164	0	0	1.53253	3.75376	PFKFB2;PDHX;PDHA1;SLC16A1;HOGA1;PDHB;ENO3;HK3;LDHA;SRR;PFKL;ME1;VDAC1;DLAT;ME2;SLC16A3;DLD;GAPDH;PFKM;PCK2
response to lipid (GO:0033993)	38/114	0.0865928	0.314164	0	0	1.34164	3.28237	OTUD5;RARG;TMEM161A;VPS4B;TNFRSF11A;FOXO3;AQP3;STRN3;PRDX3;SOCS2;RPS6KA3;SRR;RXRA;LBP;JAK2;PCK2;PAQR8;CDKN2D;ABCA2;STAT5B;PAQR7;SLC11A1;F2R;IRAK3;SELE;FOXP1;ACER2;ASXL1;ADAM17;FER;MAPKAPK3;MAPKAPK2;CTNNB1;TAB2;TRIB1;FGFR4;IFNAR1;PPARD
apoptotic mitochondrial changes (GO:0008637)	13/33	0.0866933	0.314164	0	0	1.7428	4.26181	ATG3;CAMK2A;MFF;SOD2;CCAR2;BBC3;GGCT;AIFM2;THEM4;BAX;BAK1;DNM1L;BCL2L1
exonucleolytic catabolism of deadenylated mRNA (GO:0043928)	13/33	0.0866933	0.314164	0	0	1.7428	4.26181	DDX6;LSM1;WDR61;EDC3;EDC4;EXOSC5;CNOT6;LSM7;EXOSC4;EXOSC3;DCP1A;DCP2;DCP1B
negative chemotaxis (GO:0050919)	13/33	0.0866933	0.314164	0	0	1.7428	4.26181	SEMA6C;SEMA6A;SEMA3C;ITGB3;SEMA3A;SEMA4B;SEMA3B;SEMA4C;SEMA3G;PDGFA;SEMA4G;ROBO1;SLIT2
neuron projection extension (GO:1990138)	13/33	0.0866933	0.314164	0	0	1.7428	4.26181	SEMA5A;NRP2;AUTS2;USP9X;SEMA3A;PPP3CB;SLC9A6;MAP1B;CPNE1;CTNNB1;ULK2;ULK1;SPG11
positive regulation of ATP metabolic process (GO:1903580)	13/33	0.0866933	0.314164	0	0	1.7428	4.26181	PFKFB2;VCP;PFKFB3;PID1;PRKAA2;INSR;ZBTB20;ARNT;PSEN1;IGF1;HIF1A;P2RX7;BEND3
alternative mRNA splicing, via spliceosome (GO:0000380)	8/18	0.0875118	0.314164	0	0	2.14448	5.22392	DDX17;HNRNPM;DDX5;SFPQ;PUF60;SRSF1;CDK13;SRSF6
carbohydrate derivative transport (GO:1901264)	8/18	0.0875118	0.314164	0	0	2.14448	5.22392	SCARB1;CLN3;NPC2;SLC25A19;VLDLR;LBP;SLC15A4;SLC29A2
intracellular estrogen receptor signaling pathway (GO:0030520)	8/18	0.0875118	0.314164	0	0	2.14448	5.22392	DDX17;AR;DDX5;EGLN2;RBFOX2;NCOA4;TRIP4;SAFB
long-chain fatty-acyl-CoA biosynthetic process (GO:0035338)	8/18	0.0875118	0.314164	0	0	2.14448	5.22392	ACSL1;ELOVL5;ACSL4;ELOVL6;ACSL3;ELOVL7;HSD17B12;ACSF3
negative regulation of fibroblast proliferation (GO:0048147)	8/18	0.0875118	0.314164	0	0	2.14448	5.22392	SKI;MED25;SFRP1;CD300A;DAB2IP;NF1;PEX2;CDC73
negative regulation of signal transduction by p53 class mediator (GO:1901797)	8/18	0.0875118	0.314164	0	0	2.14448	5.22392	KDM1A;ARMC10;DYRK1A;SNAI1;PTTG1IP;RFFL;SIRT1;CD44
regulation of early endosome to late endosome transport (GO:2000641)	8/18	0.0875118	0.314164	0	0	2.14448	5.22392	RAB21;MTMR2;DAB2;SRC;RDX;SNX12;MAPK1;PTPN23
regulation of fatty acid metabolic process (GO:0019217)	8/18	0.0875118	0.314164	0	0	2.14448	5.22392	PANK2;PRKAB2;FABP3;PRKAA2;PDK4;ADIPOR1;ADIPOR2;PPARD
regulation of mitochondrial outer membrane permeabilization involved in apoptotic signaling pathway (GO:1901028)	8/18	0.0875118	0.314164	0	0	2.14448	5.22392	GSK3B;SLC35F6;GSK3A;HIP1R;MUL1;BAX;BAK1;HSPA1A
regulation of telomere maintenance via telomere lengthening (GO:1904356)	8/18	0.0875118	0.314164	0	0	2.14448	5.22392	RTEL1;SLX4;TNKS2;TNKS;ERCC4;DHX36;HNRNPA2B1;SMG6
regulation of transforming growth factor beta production (GO:0071634)	8/18	0.0875118	0.314164	0	0	2.14448	5.22392	SMAD4;TGFB2;SMAD3;FN1;ITGB6;LRRC32;HIF1A;CD34
release of cytochrome c from mitochondria (GO:0001836)	8/18	0.0875118	0.314164	0	0	2.14448	5.22392	GGCT;BAX;BAK1;MFF;SOD2;DNM1L;BBC3;BCL2L1
extrinsic apoptotic signaling pathway via death domain receptors (GO:0008625)	12/30	0.0880577	0.314164	0	0	1.7874	4.34297	DDX3X;SPI1;DIABLO;SORT1;TRADD;DAB2IP;TNFRSF10B;BAX;FADD;ZDHHC3;DEDD;TNFRSF1A
fatty-acyl-CoA biosynthetic process (GO:0046949)	12/30	0.0880577	0.314164	0	0	1.7874	4.34297	ACSL1;ELOVL5;FASN;PPT1;ACSL4;ELOVL6;HSD17B12;ACSL3;ELOVL7;PPT2;ACSF3;ACACA
heterotypic cell-cell adhesion (GO:0034113)	12/30	0.0880577	0.314164	0	0	1.7874	4.34297	ITGB1;DSP;CD2;CXADR;VCAM1;ITGA4;ITGB3;ITGB2;PARVA;DSG2;ITGA5;DSC2
morphogenesis of an epithelium (GO:0002009)	12/30	0.0880577	0.314164	0	0	1.7874	4.34297	LAMA5;WNT10A;KRT16;LAMA3;RIPK4;DAG1;PRKX;FGFR2;VCL;ACTG1;LRP6;KRT6A
negative regulation of gene expression, epigenetic (GO:0045814)	12/30	0.0880577	0.314164	0	0	1.7874	4.34297	SUZ12;DNMT1;SPI1;AEBP2;SMYD5;DNMT3A;MTF2;EPC1;TRIM27;PPM1D;JARID2;EZH2
positive regulation of small GTPase mediated signal transduction (GO:0051057)	12/30	0.0880577	0.314164	0	0	1.7874	4.34297	NOTCH2;LRRC59;NOTCH1;SRC;RAPGEF1;IRS2;IGF1;JAK2;RASGRP1;RASGRP4;CRKL;TGM2
regulation of protein localization to membrane (GO:1905475)	12/30	0.0880577	0.314164	0	0	1.7874	4.34297	CLN3;AR;GSN;GPC1;GPC2;ZDHHC7;FYN;PDZK1;LDLRAP1;GPC6;SPTBN1;APPL1
negative regulation of protein polymerization (GO:0032272)	11/27	0.0890319	0.314164	0	0	1.84317	4.4582	ARFGEF1;KANK1;MAP2;STMN2;DYRK1A;HIP1R;MYADM;SLIT2;SSH2;MAPRE1;SSH3
positive regulation of BMP signaling pathway (GO:0030513)	11/27	0.0890319	0.314164	0	0	1.84317	4.4582	ACVRL1;SMAD2;SMAD4;BMPR2;NOTCH1;NUMA1;FBXL15;RBPJ;SULF1;ACVR2A;BMPR1A
regulation of cardiac muscle cell contraction (GO:0086004)	11/27	0.0890319	0.314164	0	0	1.84317	4.4582	DSP;CAMK2D;DLG1;CAV3;AKAP9;ATP2A2;STC1;ANK2;DSG2;FGF13;DSC2
actin nucleation (GO:0045010)	9/21	0.0890645	0.314164	0	0	2.01055	4.8623	SCIN;JMY;ARPC5L;LMOD1;SPIRE1;ARPC4;ARPC5;TRIM27;WHAMM
beta-catenin destruction complex disassembly (GO:1904886)	9/21	0.0890645	0.314164	0	0	2.01055	4.8623	GSK3B;FRAT2;FZD5;APC;CSNK1A1;WNT3A;DVL2;CTNNB1;LRP6
nuclear envelope organization (GO:0006998)	9/21	0.0890645	0.314164	0	0	2.01055	4.8623	CTDNEP1;NUP93;SUN1;DMPK;NUP155;REEP3;LEMD3;TOR1B;LEMD2
nuclear-transcribed mRNA poly(A) tail shortening (GO:0000289)	9/21	0.0890645	0.314164	0	0	2.01055	4.8623	CNOT4;PAN2;CNOT6;ZFP36;CNOT6L;PAN3;CNOT1;CNOT2;TNKS1BP1
nucleotide-excision repair, DNA incision, 3'-to lesion (GO:0006295)	9/21	0.0890645	0.314164	0	0	2.01055	4.8623	CUL4A;DDB1;ERCC3;ERCC4;ERCC2;RPA1;GTF2H1;GTF2H3;CUL4B
nucleotide-excision repair, preincision complex stabilization (GO:0006293)	9/21	0.0890645	0.314164	0	0	2.01055	4.8623	CUL4A;DDB1;ERCC3;ERCC4;ERCC2;RPA1;GTF2H1;GTF2H3;CUL4B
positive regulation of antigen receptor-mediated signaling pathway (GO:0050857)	9/21	0.0890645	0.314164	0	0	2.01055	4.8623	CD81;PRKCB;RPS3;SLC39A10;PRKD2;BCL10;IKBKG;RELA;FOXP1
positive regulation of phosphatase activity (GO:0010922)	9/21	0.0890645	0.314164	0	0	2.01055	4.8623	PDGFRB;PPP1R15B;RIPK3;CD300A;PLEK;MTMR9;CALM3;MTOR;GPLD1
positive regulation of smoothened signaling pathway (GO:0045880)	9/21	0.0890645	0.314164	0	0	2.01055	4.8623	TTC23;SFRP1;EVC;SMO;DLG5;RAB34;PDCL;TUBD1;TXNDC15
regulation of cholesterol metabolic process (GO:0090181)	9/21	0.0890645	0.314164	0	0	2.01055	4.8623	ABCA2;MBTPS1;DGKQ;LDLRAP1;FMO5;SREBF2;KPNB1;MBTPS2;TTC39B
response to glucagon (GO:0033762)	9/21	0.0890645	0.314164	0	0	2.01055	4.8623	CREB1;PRKAR1A;PRKAR2B;PRKAR2A;ADCY4;ADCY3;ADCY7;ADCY6;ADCY5
negative regulation of BMP signaling pathway (GO:0030514)	19/52	0.0891873	0.314164	0	0	1.54407	3.73204	SMAD1;SMAD4;BMPR2;NOTCH1;SMURF2;UBE2D3;CHRD;LEMD3;LEMD2;FSTL1;SMAD5;ACVR2A;FSTL3;HIPK2;SKI;BMPER;BAMBI;BMPR1A;FBN1
extracellular matrix assembly (GO:0085029)	10/24	0.0894487	0.314164	0	0	1.9149	4.62273	NTNG2;RAMP2;LAMB2;PXDN;NTN4;HAS2;QSOX1;LTBP3;FBLN5;GPM6B
heterochromatin assembly (GO:0031507)	10/24	0.0894487	0.314164	0	0	1.9149	4.62273	SMCHD1;HDAC1;SUV39H1;BAHD1;POLE3;BEND3;NRDE2;SIRT1;RRP8;EZH1
mammary gland development (GO:0030879)	10/24	0.0894487	0.314164	0	0	1.9149	4.62273	OXTR;TGFB3;JAK2;ZBTB7B;WNT2;ARHGAP35;WNT3;GLI2;VEGFA;WNT4
porphyrin-containing compound biosynthetic process (GO:0006779)	10/24	0.0894487	0.314164	0	0	1.9149	4.62273	SLC25A38;ALAS2;ALAS1;SUCLA2;ABCB6;FECH;COX15;UROD;COX10;NFE2L1
protein K48-linked deubiquitination (GO:0071108)	10/24	0.0894487	0.314164	0	0	1.9149	4.62273	OTUB2;OTUD4;OTUD5;ATXN3;VCPIP1;USP37;USP20;USP34;OTUD7B;YOD1
regulation of cellular response to transforming growth factor beta stimulus (GO:1903844)	10/24	0.0894487	0.314164	0	0	1.9149	4.62273	SMAD2;LATS1;SMAD4;SMAD3;LATS2;SMURF2;ITGA3;LTBP4;NREP;DKK3
regulation of vascular endothelial growth factor receptor signaling pathway (GO:0030947)	10/24	0.0894487	0.314164	0	0	1.9149	4.62273	PTPN1;CADM4;PRKCB;ITGB3;DAB2IP;GRB10;ARNT;PRKD2;ITGA5;HIF1A
mitotic G1 DNA damage checkpoint signaling (GO:0031571)	23/65	0.0910169	0.314164	0	0	1.46878	3.52024	BTG2;CDKN1A;CNOT6L;PRMT1;TRIAP1;PML;FBXO31;CNOT4;CNOT6;TFDP1;CCND1;TFDP2;CNOT1;CNOT2;RFWD3;CDK2;WAC;CASP2;TNKS1BP1;BAX;MDM4;E2F4;E2F8
negative regulation of catabolic process (GO:0009895)	18/49	0.0920824	0.314164	0	0	1.5571	3.7138	HDAC4;SERPINB12;SF3B3;PDE3B;SNX12;CIDEA;ZDHHC7;IRAK3;HMGCR;CBFA2T3;EGFR;AZIN1;BSCL2;CST3;FLNA;PIN1;MDM4;BANP
amino-acid betaine metabolic process (GO:0006577)	4/7	0.0924593	0.314164	0	0	3.57323	8.5078	CPT1A;CPT2;CROT;CPT1B
angiotensin-activated signaling pathway (GO:0038166)	4/7	0.0924593	0.314164	0	0	3.57323	8.5078	AHCYL1;ACTN2;SRC;CAMK2A
autophagosome membrane docking (GO:0016240)	4/7	0.0924593	0.314164	0	0	3.57323	8.5078	VMP1;STX17;ATP2A2;ATG14
cardiac muscle cell-cardiac muscle cell adhesion (GO:0086042)	4/7	0.0924593	0.314164	0	0	3.57323	8.5078	DSP;CXADR;DSG2;DSC2
cardiolipin acyl-chain remodeling (GO:0035965)	4/7	0.0924593	0.314164	0	0	3.57323	8.5078	HADHA;PLA2G5;PLA2G6;LCLAT1
cardiolipin biosynthetic process (GO:0032049)	4/7	0.0924593	0.314164	0	0	3.57323	8.5078	PGS1;SLC27A1;PLSCR3;PLA2G6
cellular hypotonic response (GO:0071476)	4/7	0.0924593	0.314164	0	0	3.57323	8.5078	CAB39;TRPV4;SLC4A11;MYLK
cellular response to monoamine stimulus (GO:0071868)	4/7	0.0924593	0.314164	0	0	3.57323	8.5078	GNG2;GNB1;ADCY6;TGM2
cleavage furrow formation (GO:0036089)	4/7	0.0924593	0.314164	0	0	3.57323	8.5078	SNX18;SPIRE1;SNX33;AURKB
cytochrome complex assembly (GO:0017004)	4/7	0.0924593	0.314164	0	0	3.57323	8.5078	COX15;COX18;HCCS;COX10
deadenylation-dependent decapping of nuclear-transcribed mRNA (GO:0000290)	4/7	0.0924593	0.314164	0	0	3.57323	8.5078	LSM1;DCP1A;DCP2;DCP1B
death-inducing signaling complex assembly (GO:0071550)	4/7	0.0924593	0.314164	0	0	3.57323	8.5078	TRADD;RIPK1;FADD;TNFRSF1A
definitive hemopoiesis (GO:0060216)	4/7	0.0924593	0.314164	0	0	3.57323	8.5078	MFAP5;TEK;HIPK1;CDK5RAP3
desmosome organization (GO:0002934)	4/7	0.0924593	0.314164	0	0	3.57323	8.5078	DSP;DSG2;PRKCA;PKP3
detection of muscle stretch (GO:0035995)	4/7	0.0924593	0.314164	0	0	3.57323	8.5078	CAV3;CTNNB1;PTK2;TTN
dorsal aorta development (GO:0035907)	4/7	0.0924593	0.314164	0	0	3.57323	8.5078	ACVRL1;DLL4;RBPJ;BMPR1A
dorsal aorta morphogenesis (GO:0035912)	4/7	0.0924593	0.314164	0	0	3.57323	8.5078	ACVRL1;DLL4;RBPJ;BMPR1A
endothelial cell morphogenesis (GO:0001886)	4/7	0.0924593	0.314164	0	0	3.57323	8.5078	COL18A1;COL15A1;STC1;MET
fatty acid elongation, monounsaturated fatty acid (GO:0034625)	4/7	0.0924593	0.314164	0	0	3.57323	8.5078	ELOVL4;ELOVL5;ELOVL6;ELOVL7
fatty acid elongation, polyunsaturated fatty acid (GO:0034626)	4/7	0.0924593	0.314164	0	0	3.57323	8.5078	ELOVL4;ELOVL5;ELOVL6;ELOVL7
fatty acid elongation, saturated fatty acid (GO:0019367)	4/7	0.0924593	0.314164	0	0	3.57323	8.5078	ELOVL4;ELOVL5;ELOVL6;ELOVL7
fatty acid elongation, unsaturated fatty acid (GO:0019368)	4/7	0.0924593	0.314164	0	0	3.57323	8.5078	ELOVL4;ELOVL5;ELOVL6;ELOVL7
glutamine transport (GO:0006868)	4/7	0.0924593	0.314164	0	0	3.57323	8.5078	SLC38A6;SLC1A4;SLC1A5;SLC38A2
hexose catabolic process (GO:0019320)	4/7	0.0924593	0.314164	0	0	3.57323	8.5078	LRP5;PGM2;PGM2L1;GALK1
histone H3-K14 acetylation (GO:0044154)	4/7	0.0924593	0.314164	0	0	3.57323	8.5078	ING5;BRD1;BRPF1;PHF14
histone H3-K4 dimethylation (GO:0044648)	4/7	0.0924593	0.314164	0	0	3.57323	8.5078	KMT2D;KMT2A;SETD1B;KMT2B
hypotonic response (GO:0006971)	4/7	0.0924593	0.314164	0	0	3.57323	8.5078	CAB39;TRPV4;SLC4A11;MYLK
lysosomal microautophagy (GO:0016237)	4/7	0.0924593	0.314164	0	0	3.57323	8.5078	RB1CC1;ULK2;ULK1;ATG2B
marginal zone B cell differentiation (GO:0002315)	4/7	0.0924593	0.314164	0	0	3.57323	8.5078	LFNG;NOTCH2;DOCK11;DLL1
mRNA transcription by RNA polymerase II (GO:0042789)	4/7	0.0924593	0.314164	0	0	3.57323	8.5078	MED1;TFCP2;C5AR1;ZBTB1
negative regulation of glycogen metabolic process (GO:0070874)	4/7	0.0924593	0.314164	0	0	3.57323	8.5078	GSK3B;GSK3A;ENPP1;INPP5K
negative regulation of oligodendrocyte differentiation (GO:0048715)	4/7	0.0924593	0.314164	0	0	3.57323	8.5078	NOTCH1;TMEM98;DAAM2;NF1
negative regulation of protein K63-linked ubiquitination (GO:1900045)	4/7	0.0924593	0.314164	0	0	3.57323	8.5078	OTUB2;UBR5;PLAA;TRIP12
nose development (GO:0043584)	4/7	0.0924593	0.314164	0	0	3.57323	8.5078	SKI;SMCHD1;CHD7;GLI3
peptide transport (GO:0015833)	4/7	0.0924593	0.314164	0	0	3.57323	8.5078	TAP2;TAP1;ABCB9;DISP1
piecemeal microautophagy of the nucleus (GO:0034727)	4/7	0.0924593	0.314164	0	0	3.57323	8.5078	RB1CC1;ULK2;ULK1;ATG2B
positive regulation of B cell receptor signaling pathway (GO:0050861)	4/7	0.0924593	0.314164	0	0	3.57323	8.5078	CD81;PRKCB;SLC39A10;FOXP1
positive regulation of miRNA mediated inhibition of translation (GO:1905618)	4/7	0.0924593	0.314164	0	0	3.57323	8.5078	DDX6;AGO2;EIF4E2;TNRC6B
positive regulation of respiratory burst (GO:0060267)	4/7	0.0924593	0.314164	0	0	3.57323	8.5078	CAMK1D;RPS19;INSR;LBP
positive regulation of type I interferon-mediated signaling pathway (GO:0060340)	4/7	0.0924593	0.314164	0	0	3.57323	8.5078	WNT5A;NLRC5;FADD;UBE2K
posttranslational protein targeting to membrane, translocation (GO:0031204)	4/7	0.0924593	0.314164	0	0	3.57323	8.5078	SEC61A1;SEC61G;SEC62;SEC63
proline metabolic process (GO:0006560)	4/7	0.0924593	0.314164	0	0	3.57323	8.5078	ALDH4A1;PYCR1;PYCR2;PRODH
protection from non-homologous end joining at telomere (GO:0031848)	4/7	0.0924593	0.314164	0	0	3.57323	8.5078	DCLRE1B;DCLRE1A;ACD;TERF2IP
protein catabolic process in the vacuole (GO:0007039)	4/7	0.0924593	0.314164	0	0	3.57323	8.5078	CLN3;LAMP2;VPS13A;TCIRG1
protein desumoylation (GO:0016926)	4/7	0.0924593	0.314164	0	0	3.57323	8.5078	SENP6;USPL1;SENP2;SENP1
regulation of cortisol biosynthetic process (GO:2000064)	4/7	0.0924593	0.314164	0	0	3.57323	8.5078	H6PD;DGKQ;DKK3;WNT4
regulation of cytoplasmic mRNA processing body assembly (GO:0010603)	4/7	0.0924593	0.314164	0	0	3.57323	8.5078	CNOT6;CNOT6L;CNOT1;CNOT2
regulation of defense response to bacterium (GO:1900424)	4/7	0.0924593	0.314164	0	0	3.57323	8.5078	MAPKBP1;GRN;NLRP10;FOXP1
regulation of glycogen (starch) synthase activity (GO:2000465)	4/7	0.0924593	0.314164	0	0	3.57323	8.5078	GSK3B;GSK3A;IGF2;INPP5K
regulation of histone deacetylase activity (GO:1901725)	4/7	0.0924593	0.314164	0	0	3.57323	8.5078	KDM5A;CAMK2D;PRKD2;VEGFA
regulation of ketone biosynthetic process (GO:0010566)	4/7	0.0924593	0.314164	0	0	3.57323	8.5078	H6PD;PPTC7;DGKQ;SIRT5
regulation of mesenchymal stem cell differentiation (GO:2000739)	4/7	0.0924593	0.314164	0	0	3.57323	8.5078	PDGFRA;SLC4A11;LTBP3;SOX6
regulation of miRNA mediated inhibition of translation (GO:1905616)	4/7	0.0924593	0.314164	0	0	3.57323	8.5078	DDX6;AGO2;EIF4E2;TNRC6B
regulation of oxidative stress-induced neuron intrinsic apoptotic signaling pathway (GO:1903376)	4/7	0.0924593	0.314164	0	0	3.57323	8.5078	FBXW7;NONO;HIF1A;MCL1
regulation of skeletal muscle satellite cell proliferation (GO:0014842)	4/7	0.0924593	0.314164	0	0	3.57323	8.5078	AKIRIN1;ANGPT1;MSTN;CFLAR
regulation of striated muscle cell differentiation (GO:0051153)	4/7	0.0924593	0.314164	0	0	3.57323	8.5078	HDAC5;DMPK;SIK1;RBM24
ribonucleoprotein complex disassembly (GO:0032988)	4/7	0.0924593	0.314164	0	0	3.57323	8.5078	VCP;DHX8;KIF5B;KLC1
sphingosine-1-phosphate receptor signaling pathway (GO:0003376)	4/7	0.0924593	0.314164	0	0	3.57323	8.5078	PIK3CB;RAC1;S1PR2;PIK3CG
T cell apoptotic process (GO:0070231)	4/7	0.0924593	0.314164	0	0	3.57323	8.5078	LMBR1L;FAS;RIPK1;GLI3
thiamine-containing compound metabolic process (GO:0042723)	4/7	0.0924593	0.314164	0	0	3.57323	8.5078	THTPA;SLC25A19;TPK1;SLC19A2
thyroid hormone transport (GO:0070327)	4/7	0.0924593	0.314164	0	0	3.57323	8.5078	SLC7A5;SLC7A8;SLC16A10;SLC16A2
TRAIL-activated apoptotic signaling pathway (GO:0036462)	4/7	0.0924593	0.314164	0	0	3.57323	8.5078	SPI1;TNFRSF10B;FADD;ZDHHC3
very long-chain fatty acid catabolic process (GO:0042760)	4/7	0.0924593	0.314164	0	0	3.57323	8.5078	ABCD2;ABCD3;ABCD1;SLC27A4
white fat cell differentiation (GO:0050872)	4/7	0.0924593	0.314164	0	0	3.57323	8.5078	CTBP1;FFAR4;SIRT1;ADIG
positive regulation of protein-containing complex assembly (GO:0031334)	39/118	0.0930425	0.315826	0	0	1.32463	3.14559	GSK3B;VCP;DDX3X;SRC;PLEK;ASAP1;RAP1B;BCL2L11;RPS3;PIEZO1;BMF;BAK1;FNIP2;SH3GLB1;UNC13B;GBP5;CDT1;DAB2IP;RPA1;GTF2H1;GTF2H3;MPP7;VEGFA;DDB1;CUL4A;FERMT1;MED25;TPPP3;ERCC3;ERCC4;ERCC2;FSCN1;BAX;LCP1;TLR6;AJUBA;TRABD2B;FERMT2;CUL4B
antigen processing and presentation of exogenous peptide antigen via MHC class II (GO:0019886)	33/98	0.0930587	0.315826	0	0	1.36205	3.23422	DYNC1I2;SEC23A;DCTN2;DCTN1;CLTC;IFI30;KLC1;AP2A2;ACTR1B;KIF3B;CAPZB;AP1G1;CTSL;AP1S1;AP1S3;KIF3C;CTSF;AP2M1;SEC31A;DYNC1H1;SEC13;SEC24A;AP1B1;KIF22;AP2B1;DYNC1LI2;PIKFYVE;KIF26A;CAPZA1;CANX;ACTR10;SEC24C;LGMN
fibroblast growth factor receptor signaling pathway (GO:0008543)	26/75	0.0939896	0.318607	0	0	1.42327	3.36542	FGF1;FGFRL1;TIAL1;FLRT2;POLR2A;POLR2D;MAPK1;POLR2G;POLR2J;POLR2L;TIA1;RBFOX2;PTPN11;SHCBP1;SETX;HNRNPM;RAB14;ESRP2;HNRNPH1;KIF16B;ESRP1;HNRNPF;FGF18;FGFR4;FGFR2;FGFR1
regulation of transcription from RNA polymerase II promoter in response to hypoxia (GO:0061418)	26/75	0.0939896	0.318607	0	0	1.42327	3.36542	PSMD12;NOTCH1;PSMD13;LIMD1;RBPJ;HIF1A;PSMA7;PSMB7;PSMD7;PSMD2;PSMD1;HIF1AN;PSMF1;VHL;RPS27A;CREBBP;EGLN2;ARNT;VEGFA;PSMA5;PSMA3;PSMA4;PSMC1;PSME4;PSME2;UBA52
regulation of telomerase activity (GO:0051972)	17/46	0.0950205	0.321911	0	0	1.57194	3.69982	CCT2;ACD;PARP4;NVL;SRC;TNKS;KLF4;GRHL2;AURKB;SMG6;HMBOX1;ERCC4;MAPK1;CTNNB1;MAP3K4;CCT4;MEN1
sterol homeostasis (GO:0055092)	25/72	0.097541	0.330254	0	0	1.4267	3.32061	SCARB1;GRAMD1B;INSIG1;LRP5;LPL;RORA;TMEM97;LDLRAP1;ABCD1;ABCA2;XBP1;DGAT2;ABCA5;CAV3;NR1D1;SIRT1;TTC39B;EHD1;FABP3;NPC1;SOAT1;NPC2;MALL;LAMTOR1;FGFR4
fatty acid oxidation (GO:0019395)	21/59	0.0977346	0.330714	0	0	1.48209	3.44659	ABCD2;ABCD3;ECHS1;HSD17B4;PEX2;CROT;ADH7;ADIPOR1;ADIPOR2;ADH5;HADHA;SLC25A17;AUH;CPT2;EHHADH;HACL1;ACAD11;ABCD1;ACAD10;PPARD;DECR1
cellular response to retinoic acid (GO:0071300)	16/43	0.0979856	0.330976	0	0	1.58899	3.69113	RET;WNT3A;FZD7;WNT5A;HTRA2;FZD10;WNT9A;AQP1;SETX;WNT11;CREB1;PTK7;ABL2;ADNP2;WNT2;WNT3
negative regulation of type I interferon production (GO:0032480)	16/43	0.0979856	0.330976	0	0	1.58899	3.69113	OTUD5;NLRX1;UBA7;DDX58;NLRC5;IFIH1;YY1;CYLD;TBK1;NPLOC4;IRF3;TAX1BP1;TRIM25;PIN1;IKBKE;HAVCR2
regulation of cytokine production involved in inflammatory response (GO:1900015)	16/43	0.0979856	0.330976	0	0	1.58899	3.69113	CHID1;GBP5;ABCD2;CUEDC2;PLD4;NOD2;MAPK14;ADCY7;HIF1A;IL17RA;ALOX5;ZC3H12A;TLR6;ABCD1;APPL2;APPL1
positive regulation of cytoskeleton organization (GO:0051495)	28/82	0.0994283	0.335651	0	0	1.39086	3.21056	SEMA5A;GPSM2;CCL11;NUMA1;SYNPO2;PLEK;LMOD1;CX3CL1;CDC42;CFL2;NUP62;ABL1;HRAS;PLK4;DYNC1H1;PRKCE;BAIAP2;FCHSD1;P2RX7;FER;FCHSD2;CTTN;SYNPO2L;FES;CDC42EP4;CDC42EP1;TEK;ARF6
cell junction assembly (GO:0034329)	34/102	0.10057	0.339304	0	0	1.34138	3.08103	NLGN2;PLXND1;FBLIM1;CTNND1;PTEN;ACTG1;CDC42;ARVCF;PARD6B;OPHN1;SPOCK2;GJA4;FLNA;NRCAM;FLNC;FZD5;RYK;FN1;GRHL2;MYO9A;TJP1;VMP1;CLDN5;TRPV4;CAPZA1;FSCN1;PKP3;TLN2;TLN1;OBSL1;SHANK3;FERMT2;LIMS2;LIMS1
stem cell differentiation (GO:0048863)	15/40	0.100955	0.340403	0	0	1.60878	3.68906	LMBR1L;SETD2;TGFB2;ACE;OSR1;FOXO4;SOX21;ELL3;LRP6;SFRP1;KIT;MTF2;NELFB;JARID2;FGFR2
cell chemotaxis (GO:0060326)	24/69	0.101244	0.340685	0	0	1.43043	3.276	SEMA5A;PDGFRB;CCR1;PDGFRA;PLEKHG5;ARHGEF16;RHOG;LPAR1;PDGFB;PARVA;ARRB2;CX3CL1;CORO1B;VEGFA;NR4A1;CXCL12;CXCR3;KIT;ELMO2;PIP5K1A;ACKR3;CCR4;EPHA2;HBEGF
positive regulation of protein transport (GO:0051222)	24/69	0.101244	0.340685	0	0	1.43043	3.276	UNC13B;TGFB2;TGFB3;CEP131;GOLPH3L;FRMD4A;ACSL3;IGF1;ATP2C1;OAZ1;OAZ2;CD2AP;TTN;CLN3;PCM1;CNST;MYO18A;ATP13A2;DNM1L;MYH10;ARHGEF5;PPID;VAMP2;ARF6
glycosaminoglycan catabolic process (GO:0006027)	20/56	0.101277	0.340685	0	0	1.48986	3.41162	HGSNAT;IDUA;HEXB;HEXA;SDC3;PRELP;HSPG2;LYVE1;SGSH;SLC9A1;GALNS;NAGLU;HYAL1;GPC1;GPC2;CSPG4;AGRN;FMOD;GPC6;CD44
mitochondrial transport (GO:0006839)	20/56	0.101277	0.340685	0	0	1.48986	3.41162	STARD3;MTX2;COX18;TIMM13;TIMM44;BCS1L;MFF;TOMM20;SLC25A16;TIMM10B;OXA1L;PITRM1;PPIF;PMAIP1;BAK1;FBXO7;SLC25A4;SLC25A13;SLC25A24;BCL2L1
acyl-CoA metabolic process (GO:0006637)	14/37	0.103897	0.346106	0	0	1.63202	3.69548	ACBD6;HMGCS1;OXSM;DLST;ACACB;ACACA;ACSF2;SUCLA2;ACOT2;OGDH;THEM4;SUCLG2;HMGCS2;MLYCD
anterograde axonal transport (GO:0008089)	14/37	0.103897	0.346106	0	0	1.63202	3.69548	DTNBP1;TRAK1;MAPK8IP3;TRAK2;RAB21;AP3M1;BLOC1S6;SPAST;KIF3B;KIF5B;MAP1A;KIF1C;AP3S2;KIF1B
neural crest cell migration (GO:0001755)	14/37	0.103897	0.346106	0	0	1.63202	3.69548	SEMA5A;SEMA6C;SEMA6A;SEMA3C;SEMA3A;SEMA4B;SEMA3B;SEMA4C;SEMA3G;FN1;SEMA4G;CORO1C;RADIL;PHACTR4
positive regulation of calcium ion transport (GO:0051928)	14/37	0.103897	0.346106	0	0	1.63202	3.69548	CCR1;PDGFRB;CAMK2A;F2R;PDGFB;STC1;ANK2;ATP2B1;MYLK;P2RX7;P2RX5;CXCL12;P2RX4;STIM2
regulation of transport (GO:0051049)	14/37	0.103897	0.346106	0	0	1.63202	3.69548	MBTPS1;WWC1;MUL1;GAPVD1;ACTG1;DNAJA1;CLDN10;POFUT2;SCFD1;RAB25;FES;MYO6;ARL6IP5;VAMP2
cellular calcium ion homeostasis (GO:0006874)	44/136	0.104723	0.346106	0	0	1.28331	2.89571	RYR1;YWHAE;CAMK2D;CCL11;SLC24A3;CCDC47;ATP2A3;STC1;ATP2A2;PSEN1;PTH1R;ATP2C2;ATP2C1;CLN3;NPTN;BAK1;CCL19;CCR1;CAV3;DMPK;CAV2;ATP2B4;RMDN3;ANK2;SLC30A1;ATP2B1;ATP1B1;PML;TPCN2;CHERP;TMCO1;LETM1;CXCL12;STIM1;PACS2;STIM2;VAPB;TRPV4;FKBP1B;BAX;ATP13A2;ATP13A3;KCTD17;MCU
cardiac muscle tissue development (GO:0048738)	19/53	0.104943	0.346106	0	0	1.49855	3.37824	KDM6B;NOTCH2;SMAD1;SMAD4;BMPR2;NOTCH1;MAML1;SMAD5;TTN;AKAP13;GJA1;SGCD;SIK1;MSX1;NDUFV2;ADAMTS9;ZFPM1;SGCG;BMPR1A
embryonic organ development (GO:0048568)	23/66	0.105107	0.346106	0	0	1.43452	3.23166	NDRG4;TGFB2;PKDCC;KMT2A;PBX3;PDGFA;IFT122;PBX2;RBPJ;PCSK5;GLI3;PBX1;GLI2;TGFBR2;ERCC3;SOX18;KIT;KDR;TEAD1;ZFPM1;SH2B3;FGFR2;BMPR1A
negative regulation of G2/M transition of mitotic cell cycle (GO:0010972)	23/66	0.105107	0.346106	0	0	1.43452	3.23166	AVEN;USP47;PSMD12;PSMD13;INTS3;FHL1;AURKB;PSMA7;CHFR;PSMA5;PSMB7;PSMA3;PSMD7;PSMA4;PSMD2;PSMC1;PSME4;CHMP4C;PSMD1;PSME2;NABP1;PSMF1;CDK5RAP3
acetyl-CoA biosynthetic process (GO:0006085)	5/10	0.106215	0.346106	0	0	2.68004	6.00944	PDHA1;DLAT;MLYCD;PDHB;ACSS1
adherens junction assembly (GO:0034333)	5/10	0.106215	0.346106	0	0	2.68004	6.00944	RAMP2;CTNNB1;PIP5K1C;PAK2;VCL
amino sugar metabolic process (GO:0006040)	5/10	0.106215	0.346106	0	0	2.68004	6.00944	CSGALNACT1;EXTL2;SLC35A3;GFPT1;GNE
apical protein localization (GO:0045176)	5/10	0.106215	0.346106	0	0	2.68004	6.00944	VANGL2;ATP8B1;SHROOM3;GOPC;CELSR1
cAMP biosynthetic process (GO:0006171)	5/10	0.106215	0.346106	0	0	2.68004	6.00944	ADCY4;ADCY3;ADCY7;ADCY6;ADCY5
cellular response to prostaglandin stimulus (GO:0071379)	5/10	0.106215	0.346106	0	0	2.68004	6.00944	PTGER4;SFRP1;GNG2;GNB1;ADCY6
cytoplasmic pattern recognition receptor signaling pathway in response to virus (GO:0039528)	5/10	0.106215	0.346106	0	0	2.68004	6.00944	IFIH1;CLPB;IRF3;DDX58;TRIM25
defense response to tumor cell (GO:0002357)	5/10	0.106215	0.346106	0	0	2.68004	6.00944	SPI1;ABI3;DAPK1;KLF4;RBMS3
DNA damage response, signal transduction by p53 class mediator resulting in transcription of p21 class mediator (GO:0006978)	5/10	0.106215	0.346106	0	0	2.68004	6.00944	ING4;RPS6KA6;SP100;FOXM1;HIPK2
DNA replication-dependent nucleosome assembly (GO:0006335)	5/10	0.106215	0.346106	0	0	2.68004	6.00944	CHAF1A;NASP;HAT1;ASF1A;IPO4
DNA replication-dependent nucleosome organization (GO:0034723)	5/10	0.106215	0.346106	0	0	2.68004	6.00944	CHAF1A;NASP;HAT1;ASF1A;IPO4
ectoderm development (GO:0007398)	5/10	0.106215	0.346106	0	0	2.68004	6.00944	ITGAM;STX2;ZBTB7B;EDA2R;KRT6B
formation of translation preinitiation complex (GO:0001731)	5/10	0.106215	0.346106	0	0	2.68004	6.00944	EIF5;EIF4H;EIF2D;EIF2S2;EIF4B
fructose 6-phosphate metabolic process (GO:0006002)	5/10	0.106215	0.346106	0	0	2.68004	6.00944	HK3;PFKL;GFPT1;PFKM;PFKP
histone H4 deacetylation (GO:0070933)	5/10	0.106215	0.346106	0	0	2.68004	6.00944	HDAC4;HDAC2;HDAC1;SMARCAD1;RCOR1
L-serine metabolic process (GO:0006563)	5/10	0.106215	0.346106	0	0	2.68004	6.00944	SRR;PSAT1;SHMT2;SERINC3;SERINC5
lipoprotein transport (GO:0042953)	5/10	0.106215	0.346106	0	0	2.68004	6.00944	VMP1;UNC119B;LRP1;PRKCB;ZDHHC17
long-chain fatty acid import into cell (GO:0044539)	5/10	0.106215	0.346106	0	0	2.68004	6.00944	SLC27A1;ACSL1;SLC2A1;ACSL3;SLC27A4
low-density lipoprotein particle receptor catabolic process (GO:0032802)	5/10	0.106215	0.346106	0	0	2.68004	6.00944	CLTC;AP2B1;VLDLR;AP2A2;AP2M1
low-density lipoprotein receptor particle metabolic process (GO:0032799)	5/10	0.106215	0.346106	0	0	2.68004	6.00944	CLTC;AP2B1;VLDLR;AP2A2;AP2M1
myelin assembly (GO:0032288)	5/10	0.106215	0.346106	0	0	2.68004	6.00944	ABCA2;TENM4;GPC1;PMP22;DICER1
negative regulation of establishment of protein localization (GO:1904950)	5/10	0.106215	0.346106	0	0	2.68004	6.00944	DNAJA1;NDFIP2;SNX12;WWP2;CORO2B
negative regulation of heterotypic cell-cell adhesion (GO:0034115)	5/10	0.106215	0.346106	0	0	2.68004	6.00944	IL1RN;MAPK7;WNK1;MYADM;KLF4
negative regulation of inclusion body assembly (GO:0090084)	5/10	0.106215	0.346106	0	0	2.68004	6.00944	DNAJB2;DNAJB1;DNAJB6;HSPA1B;HSPA1A
negative regulation of protein exit from endoplasmic reticulum (GO:0070862)	5/10	0.106215	0.346106	0	0	2.68004	6.00944	INSIG1;DERL2;YOD1;SVIP;UBE2J1
negative regulation of sodium ion transmembrane transporter activity (GO:2000650)	5/10	0.106215	0.346106	0	0	2.68004	6.00944	CAMK2D;OSR1;PRKCE;NEDD4L;ATP1A2
negative regulation of transmembrane transport (GO:0034763)	5/10	0.106215	0.346106	0	0	2.68004	6.00944	PRKCB;AKT2;INPP5K;IRS2;CTTNBP2NL
negative regulation of vascular endothelial growth factor signaling pathway (GO:1900747)	5/10	0.106215	0.346106	0	0	2.68004	6.00944	CADM4;SEMA6A;DAB2IP;PIK3CB;XDH
nuclear pore complex assembly (GO:0051292)	5/10	0.106215	0.346106	0	0	2.68004	6.00944	NDC1;NUP93;AHCTF1;NUP153;NUP98
peptidyl-lysine acetylation (GO:0018394)	5/10	0.106215	0.346106	0	0	2.68004	6.00944	BAG6;KAT2B;CREBBP;ESCO1;SIRT1
positive regulation of keratinocyte migration (GO:0051549)	5/10	0.106215	0.346106	0	0	2.68004	6.00944	MAPRE2;MMP9;MTOR;ARF6;MAP4K4
positive regulation of mesenchymal cell proliferation (GO:0002053)	5/10	0.106215	0.346106	0	0	2.68004	6.00944	CHRD;LRP5;PDGFA;FGFR2;TGFBR2
positive regulation of protein sumoylation (GO:0033235)	5/10	0.106215	0.346106	0	0	2.68004	6.00944	HDAC4;PIAS4;MUL1;UBA2;GNL3
positive regulation of transcription by RNA polymerase III (GO:0045945)	5/10	0.106215	0.346106	0	0	2.68004	6.00944	RPTOR;AR;ELL;CHD8;MTOR
production of siRNA involved in RNA interference (GO:0030422)	5/10	0.106215	0.346106	0	0	2.68004	6.00944	PRKRA;AGO2;DICER1;TARBP2;TSN
protein insertion into ER membrane by stop-transfer membrane-anchor sequence (GO:0045050)	5/10	0.106215	0.346106	0	0	2.68004	6.00944	MMGT1;EMC2;EMC3;EMC7;EMC8
protein K11-linked deubiquitination (GO:0035871)	5/10	0.106215	0.346106	0	0	2.68004	6.00944	OTUB2;VCPIP1;USP37;OTUD7B;YOD1
protein poly-ADP-ribosylation (GO:0070212)	5/10	0.106215	0.346106	0	0	2.68004	6.00944	PARP3;TNKS2;TNKS;PARP14;PARP9
regulation of cell-cell adhesion involved in gastrulation (GO:0070587)	5/10	0.106215	0.346106	0	0	2.68004	6.00944	IL1RN;MAPK7;WNK1;MYADM;KLF4
regulation of organ growth (GO:0046620)	5/10	0.106215	0.346106	0	0	2.68004	6.00944	LATS1;LATS2;WWC1;PTEN;DUSP6
regulation of peptidyl-lysine acetylation (GO:2000756)	5/10	0.106215	0.346106	0	0	2.68004	6.00944	SETD5;PRKAA2;DIP2B;KLF15;SIRT1
regulation of phospholipid metabolic process (GO:1903725)	5/10	0.106215	0.346106	0	0	2.68004	6.00944	MTMR1;MTMR2;ABCA3;MTMR9;MTMR4
regulation of protein localization to centrosome (GO:1904779)	5/10	0.106215	0.346106	0	0	2.68004	6.00944	GSK3B;PARD6A;APC;NUP62;CEP250
regulation of protein neddylation (GO:2000434)	5/10	0.106215	0.346106	0	0	2.68004	6.00944	RPL5;DCUN1D3;DCUN1D4;RPL11;HIF1A
regulation of receptor binding (GO:1900120)	5/10	0.106215	0.346106	0	0	2.68004	6.00944	ADAM15;ATP2A3;ATP2A2;B2M;MMP9
telomere maintenance in response to DNA damage (GO:0043247)	5/10	0.106215	0.346106	0	0	2.68004	6.00944	DCLRE1B;DCLRE1A;ACD;RTEL1;TERF2IP
organelle disassembly (GO:1903008)	13/34	0.106766	0.347309	0	0	1.6597	3.71293	VCP;GFM2;GBF1;MTIF2;MTIF3;KLC1;GOLGA2;KIF5B;RB1CC1;ULK2;EIF2D;ULK1;ATG2B
protein insertion into membrane (GO:0051205)	13/34	0.106766	0.347309	0	0	1.6597	3.71293	CYB5A;PRNP;TRAM1;CCDC47;COX18;UBE2J2;TRAM2;EGFR;REEP1;OXA1L;SERP1;SEC61G;VAMP2
regulation of amyloid-beta formation (GO:1902003)	13/34	0.106766	0.347309	0	0	1.6597	3.71293	RTN3;ABCA2;PRNP;GSK3A;ROCK1;ABCA7;IGF1;RELA;GGA3;SP1;PIN1;GSAP;PICALM
protein import into nucleus (GO:0006606)	26/76	0.107291	0.348618	0	0	1.39471	3.11329	IPO13;POM121;PTTG1IP;IPO4;IPO5;IPO8;NUP85;NUP62;KPNA6;FAM53B;HEATR3;FAM53A;KPNA4;KPNA2;TNPO2;APPL2;APPL1;KPNA1;NUP214;SEC13;NUP155;TSC2;NUP153;NUP93;NUP50;KPNB1
regulation of cell division (GO:0051302)	26/76	0.107291	0.348618	0	0	1.39471	3.11329	BECN1;AHCTF1;SETD2;SMYD5;PIK3R4;FGF1;DLL1;AURKB;ZFYVE26;RAB11FIP3;SH3GLB1;PLK4;UVRAG;NCOA3;SUSD2;KLHL21;PRPF40A;MYO19;KLHL9;PIN1;BIRC6;PIK3C3;CALM3;KIF20A;FGFR2;BCL2L1
brain development (GO:0007420)	48/150	0.108981	0.353909	0	0	1.26279	2.79908	ROBO2;NDRG4;ABCB6;AMIGO3;TUBGCP2;CHD8;AMIGO1;PTEN;AATK;BAG6;ATXN1;UGP2;ZIC1;NNAT;DHX37;SOX6;CIC;CDK5RAP3;CDK5RAP2;BPTF;FBXW11;MAP1S;NCOA6;UTP3;PBX3;PBX2;CTNS;PTPN11;SYNJ2;EML1;HSPG2;GRHL2;PBX1;SHROOM4;POU6F1;TGFBR2;MEIS1;PITPNM1;COL4A1;NFIB;DDIT4;NF1;PPT1;POMK;PLXNB2;SHANK3;MDGA1;PAFAH1B1
cellular response to cAMP (GO:0071320)	12/31	0.109501	0.35419	0	0	1.69321	3.74509	RAP1B;RAP1A;IGFBP5;AQP9;AKAP9;RAPGEF1;INPP5K;AHR;RAPGEF3;SLC26A6;AQP1;ZFP36L1
peptidyl-asparagine modification (GO:0018196)	12/31	0.109501	0.35419	0	0	1.69321	3.74509	DAD1;OSTC;RPN1;ALG5;STT3A;MGAT1;MAGT1;HIF1AN;MGAT2;STT3B;UGGT1;UBE2J1
phospholipid translocation (GO:0045332)	12/31	0.109501	0.35419	0	0	1.69321	3.74509	P2RX7;PLSCR1;ATP8B2;PLSCR3;ATP8B1;PLSCR2;PLSCR4;ATP10A;ABCA7;ATP11B;ATP11A;ATP9A
positive regulation of proteolysis involved in cellular protein catabolic process (GO:1903052)	12/31	0.109501	0.35419	0	0	1.69321	3.74509	RNF139;CAV3;FBXW7;FMR1;GBA;PTEN;TMTC3;DAB2IP;CCDC22;CDK5RAP3;CTSC;PTK2
positive regulation of ubiquitin-protein transferase activity (GO:0051443)	12/31	0.109501	0.35419	0	0	1.69321	3.74509	GOLGA2;ARRDC4;FBXW7;DCUN1D3;GORASP1;DCUN1D4;ARRDC3;PTEN;UBE2N;PIN1;TRIB3;BTRC
proteoglycan biosynthetic process (GO:0030166)	12/31	0.109501	0.35419	0	0	1.69321	3.74509	CSGALNACT1;EXT1;EXT2;BMPR2;CANT1;CHST11;GLCE;CSGALNACT2;PXYLP1;IGF1;EXTL3;GAL3ST4
renal water homeostasis (GO:0003091)	12/31	0.109501	0.35419	0	0	1.69321	3.74509	PRKAR2B;PRKAR1A;PRKAR2A;MYO5B;ADCY4;ADCY3;RAB11FIP2;ADCY7;AQP3;ADCY6;ADCY5;AQP1
cellular response to interleukin-6 (GO:0071354)	11/28	0.112008	0.358755	0	0	1.73463	3.79742	SMAD4;FER;PID1;SELPLG;SPI1;SRC;PTPN11;JAK2;IL6ST;RELA;NFKB1
photoperiodism (GO:0009648)	11/28	0.112008	0.358755	0	0	1.73463	3.79742	PPP1CB;FBXL8;MTA1;PER3;USP2;BHLHE40;FBXL3;SIK1;CLOCK;PML;FBXL12
protein depolymerization (GO:0051261)	11/28	0.112008	0.358755	0	0	1.73463	3.79742	GSN;VPS4B;CFL2;MICAL1;NCKAP5L;STMN2;MICAL3;KATNB1;DSTN;MICAL2;CKAP5
protein localization to lysosome (GO:0061462)	11/28	0.112008	0.358755	0	0	1.73463	3.79742	AP3M1;SZT2;GGA3;ZFYVE16;RNF128;CD81;NCOA4;MFSD1;GCC2;ATP13A2;LAMTOR4
regulation of DNA-templated transcription, elongation (GO:0032784)	11/28	0.112008	0.358755	0	0	1.73463	3.79742	SETD5;CCNT2;CCNT1;ELL;ALYREF;EAF1;THOC1;ZMYND11;CCAR2;ELL3;HMGN1
regulation of extrinsic apoptotic signaling pathway in absence of ligand (GO:2001239)	11/28	0.112008	0.358755	0	0	1.73463	3.79742	RET;MAPK7;PPP2R1B;UNC5B;EYA3;HTRA2;HSPA1B;MCL1;BCL2L1;FGFR1;HSPA1A
regulation of insulin secretion involved in cellular response to glucose stimulus (GO:0061178)	11/28	0.112008	0.358755	0	0	1.73463	3.79742	PPP3CB;LRP5;PIM3;NR1D1;ABCA12;EFNA5;PLA2G6;C2CD2L;GPLD1;ADCY5;CDK16
regulation of postsynapse organization (GO:0099175)	11/28	0.112008	0.358755	0	0	1.73463	3.79742	ARHGAP44;HOMER1;ABHD17B;ABHD17A;ABI3;WNT5A;PDLIM5;SRCIN1;SHANK3;TANC2;LZTS3
regulation of sodium ion transmembrane transport (GO:1902305)	11/28	0.112008	0.358755	0	0	1.73463	3.79742	CAMK2D;DLG1;CAV3;FXYD3;SLMAP;ATP2B4;NEDD4L;GPD1L;UTRN;SCN4B;YWHAH
epidermis development (GO:0008544)	28/83	0.112585	0.358755	0	0	1.36548	2.98228	COL17A1;HDAC2;HDAC1;LAMA3;ATP2A2;PLOD1;ATP2C1;DLL1;EDA2R;PTHLH;CASP14;SCEL;UGCG;FLOT2;SVEP1;SPRR2D;CERS3;DSP;WNT10A;CDSN;SPINK5;EMP1;KRT5;OVOL1;GRHL2;FABP5;COL7A1;FGFR2
regulation of cellular metabolic process (GO:0031323)	17/47	0.112646	0.358755	0	0	1.51944	3.3177	ABCA2;PANK2;PID1;GBA;FOXM1;ACACB;ACACA;RNF41;NCOR2;MKLN1;KIF16B;NPC2;FASN;PDK4;CYP1B1;LAMTOR1;TBC1D16
cellular component maintenance (GO:0043954)	6/13	0.112918	0.358755	0	0	2.29729	5.0106	PRNP;MTMR2;ITGA3;INSR;FYN;CLDN1
central nervous system projection neuron axonogenesis (GO:0021952)	6/13	0.112918	0.358755	0	0	2.29729	5.0106	SZT2;NFIB;MYCBP2;EPHB2;GLI2;PAFAH1B1
embryonic hemopoiesis (GO:0035162)	6/13	0.112918	0.358755	0	0	2.29729	5.0106	KMT2A;KIT;KDR;SH2B3;ZFPM1;TGFBR2
glucan biosynthetic process (GO:0009250)	6/13	0.112918	0.358755	0	0	2.29729	5.0106	GYS1;UGP2;GBE1;PGM2;NR1D1;PGM2L1
glycogen biosynthetic process (GO:0005978)	6/13	0.112918	0.358755	0	0	2.29729	5.0106	GYS1;UGP2;GBE1;PGM2;NR1D1;PGM2L1
negative regulation of histone methylation (GO:0031061)	6/13	0.112918	0.358755	0	0	2.29729	5.0106	DNMT1;KDM1A;MTF2;WDR5;BCOR;JARID2
negative regulation of myotube differentiation (GO:0010832)	6/13	0.112918	0.358755	0	0	2.29729	5.0106	HDAC4;HDAC5;XBP1;NOTCH1;HDAC1;BHLHE41
pentose-phosphate shunt (GO:0006098)	6/13	0.112918	0.358755	0	0	2.29729	5.0106	RPIA;H6PD;SHPK;PGM2;TKT;DERA
positive regulation of insulin receptor signaling pathway (GO:0046628)	6/13	0.112918	0.358755	0	0	2.29729	5.0106	IRS1;IGF2;PTPN11;ZBTB7B;PRKCZ;SIRT1
positive regulation of protein acetylation (GO:1901985)	6/13	0.112918	0.358755	0	0	2.29729	5.0106	DDX3X;PRKAA2;TAOK1;TERF2IP;DIP2B;RAPGEF3
positive regulation of protein localization to cell surface (GO:2000010)	6/13	0.112918	0.358755	0	0	2.29729	5.0106	MAP1A;ABCA7;SNX33;GPD1L;STX3;TM9SF4
pyrimidine deoxyribonucleotide catabolic process (GO:0009223)	6/13	0.112918	0.358755	0	0	2.29729	5.0106	SMUG1;DUT;NTHL1;TDG;NEIL1;UNG
regulation of antigen receptor-mediated signaling pathway (GO:0050854)	6/13	0.112918	0.358755	0	0	2.29729	5.0106	ELF1;ELF2;CBFB;CD300A;RC3H1;RUNX1
regulation of histone modification (GO:0031056)	6/13	0.112918	0.358755	0	0	2.29729	5.0106	CDK9;SETD5;PARG;IGF2;UBE2N;MTHFR
regulation of protein acetylation (GO:1901983)	6/13	0.112918	0.358755	0	0	2.29729	5.0106	GSK3B;DDX3X;TAOK1;TERF2IP;SIRT1;RAPGEF3
regulation of protein exit from endoplasmic reticulum (GO:0070861)	6/13	0.112918	0.358755	0	0	2.29729	5.0106	SEC16B;SAR1A;CD81;INSIG1;GCC2;TM9SF4
regulation of tube diameter (GO:0035296)	6/13	0.112918	0.358755	0	0	2.29729	5.0106	ACE2;SCPEP1;ACE;ROCK1;GCLM;ADCY6
spliceosomal tri-snRNP complex assembly (GO:0000244)	6/13	0.112918	0.358755	0	0	2.29729	5.0106	PRPF6;USP4;PRPF3;DDX20;PRPF19;SRSF10
transport along microtubule (GO:0010970)	6/13	0.112918	0.358755	0	0	2.29729	5.0106	CAMSAP3;CDC42;DYNC1I2;ARHGAP21;APBA1;SPG11
UV-damage excision repair (GO:0070914)	6/13	0.112918	0.358755	0	0	2.29729	5.0106	DDB1;ACTR5;XPC;INO80;SIRT1;CUL4B
vascular process in circulatory system (GO:0003018)	6/13	0.112918	0.358755	0	0	2.29729	5.0106	ACE2;SCPEP1;ACE;ROCK1;GCLM;ADCY6
endosome transport via multivesicular body sorting pathway (GO:0032509)	10/25	0.114157	0.359882	0	0	1.78711	3.87837	VCP;SORT1;VPS4B;TMEM50B;CHMP2B;CHMP4C;CHMP6;LYST;CHMP7;UBXN6
in utero embryonic development (GO:0001701)	10/25	0.114157	0.359882	0	0	1.78711	3.87837	MBNL1;TGFB3;CHD7;IGF2;PKD1;EGFL8;TGFBR1;FGFR2;HINFP;VEGFA
positive regulation of ERBB signaling pathway (GO:1901186)	10/25	0.114157	0.359882	0	0	1.78711	3.87837	NEU3;CCDC88A;AFAP1L2;DGKD;HIP1;NUP62;HIP1R;ARAP1;RBPJ;MMP9
cellular response to osmotic stress (GO:0071470)	9/22	0.115745	0.359882	0	0	1.85576	4.00171	DDX3X;CAB39;TRPV4;SLC4A11;ARHGEF2;YBX3;AQP1;MYLK;ZFP36L1
error-free translesion synthesis (GO:0070987)	9/22	0.115745	0.359882	0	0	1.85576	4.00171	RFC5;VCP;NPLOC4;POLD1;REV1;RPA1;RCHY1;RPS27A;UBA52
heme biosynthetic process (GO:0006783)	9/22	0.115745	0.359882	0	0	1.85576	4.00171	SLC25A38;ALAS2;ALAS1;ABCB6;FECH;COX15;UROD;COX10;NFE2L1
negative regulation of protein dephosphorylation (GO:0035308)	9/22	0.115745	0.359882	0	0	1.85576	4.00171	PPP1R16B;YWHAE;FKBP1A;GSK3B;MFHAS1;PPP1R11;ENSA;FKBP1B;ARPP19
osteoclast differentiation (GO:0030316)	9/22	0.115745	0.359882	0	0	1.85576	4.00171	CSF1R;EFNA2;SRC;GPR183;GAB2;TNFRSF11A;MAPK14;FOXP1;EPHA2
positive regulation of DNA-templated transcription, initiation (GO:2000144)	9/22	0.115745	0.359882	0	0	1.85576	4.00171	MED12;SETX;MED1;BCLAF1;PAXIP1;MED13;DHX36;MED4;MED17
positive regulation of signal transduction by p53 class mediator (GO:1901798)	9/22	0.115745	0.359882	0	0	1.85576	4.00171	EIF5A;HEXIM1;DDX5;PMAIP1;RPS20;MSX1;PLA2R1;HIC1;CDK5RAP3
positive regulation of translational initiation (GO:0045948)	9/22	0.115745	0.359882	0	0	1.85576	4.00171	YTHDF1;DDX3X;LARP1;YTHDF3;POLR2D;RPS6KB2;HABP4;POLR2G;MTOR
regulation of macrophage chemotaxis (GO:0010758)	9/22	0.115745	0.359882	0	0	1.85576	4.00171	CSF1R;AKIRIN1;MSTN;IL34;MST1;MTUS1;SLAMF8;MAPK1;PTK2
regulation of viral release from host cell (GO:1902186)	9/22	0.115745	0.359882	0	0	1.85576	4.00171	DDB1;TRIM62;TRIM28;CHMP2B;TRIM35;TRIM25;VPS37B;TRIM21;PML
activation of NF-kappaB-inducing kinase activity (GO:0007250)	7/16	0.115806	0.359882	0	0	2.08467	4.49422	CARD10;TNFRSF10B;ZFP91;TLR6;COPS8;CARD14;MAP3K7
epiboly involved in wound healing (GO:0090505)	7/16	0.115806	0.359882	0	0	2.08467	4.49422	DDR1;CD151;PDPN;FLNA;LCP1;ARHGAP35;CD44
glutamine family amino acid catabolic process (GO:0009065)	7/16	0.115806	0.359882	0	0	2.08467	4.49422	ALDH4A1;GLUD1;DDAH1;ARG1;PRODH;GLUL;GLS
mRNA cis splicing, via spliceosome (GO:0045292)	7/16	0.115806	0.359882	0	0	2.08467	4.49422	SART1;SFSWAP;DDX23;SRSF1;WBP4;SNRNP200;SNRPC
N-terminal protein amino acid acetylation (GO:0006474)	7/16	0.115806	0.359882	0	0	2.08467	4.49422	NAA50;NAA60;KAT2B;CREBBP;NAA30;NAA40;NAA16
negative regulation of macrophage activation (GO:0043031)	7/16	0.115806	0.359882	0	0	2.08467	4.49422	GRN;SYT11;ZC3H12A;IL31RA;NR1D1;CST7;CX3CL1
odontogenesis of dentin-containing tooth (GO:0042475)	7/16	0.115806	0.359882	0	0	2.08467	4.49422	HDAC2;EDA;HDAC1;ANKRD11;MSX1;GLI2;LRP6
positive regulation by host of viral transcription (GO:0043923)	7/16	0.115806	0.359882	0	0	2.08467	4.49422	CTDP1;SMARCB1;CCNT1;SP1;NUCKS1;RRP1B;CHD1
positive regulation of collagen biosynthetic process (GO:0032967)	7/16	0.115806	0.359882	0	0	2.08467	4.49422	HDAC2;TGFB3;CREB3L1;F2R;SUCO;RUNX1;WNT4
positive regulation of leukocyte adhesion to vascular endothelial cell (GO:1904996)	7/16	0.115806	0.359882	0	0	2.08467	4.49422	NFAT5;ALOX5;ITGB2;ST3GAL4;ETS1;SELE;RELA
purine ribonucleoside monophosphate biosynthetic process (GO:0009168)	7/16	0.115806	0.359882	0	0	2.08467	4.49422	IMPDH1;GMPS;AMPD2;AMPD3;PFAS;GART;LHPP
regulation of cholesterol storage (GO:0010885)	7/16	0.115806	0.359882	0	0	2.08467	4.49422	EHD1;MSR1;SCARB1;LPL;SREBF2;TTC39B;PPARD
[truncated: 3,896 more rows]
